# Supplementary material for: Identification of Biomarkers Related to Immune Cell Infiltration in Hepatocellular Carcinoma Using Gene Co-Expression Network
Source: Pathol Oncol Res. 2021 Apr 2;27:601693. doi: 10.3389/pore.2021.601693 (PMC8262220; doi:10.3389/pore.2021.601693)
Supplement: Supplementary file 4 [file Table1.XLSX]

## Sheet: GS_MM
probes	moduleColor	GS.T cells CD8	p.GS.T cells CD8	GS.T cells CD4 memory resting	p.GS.T cells CD4 memory resting	GS.T cells CD4 memory activated	p.GS.T cells CD4 memory activated	GS.T cells follicular helper	p.GS.T cells follicular helper	GS.T cells regulatory (Tregs)	p.GS.T cells regulatory (Tregs)	GS.T cells gamma delta	p.GS.T cells gamma delta	MMblack	p.MMblack	MMmagenta	p.MMmagenta	MMgreenyellow	p.MMgreenyellow	MMgreen	p.MMgreen	MMturquoise	p.MMturquoise	MMred	p.MMred	MMyellow	p.MMyellow	MMpink	p.MMpink	MMpurple	p.MMpurple	MMblue	p.MMblue	MMbrown	p.MMbrown	MMgrey	p.MMgrey
LOC100130553	black	0.105154	0.524067	-0.0109236	0.947378	0.108334	0.511523	-0.0375303	0.820555	0.127452	0.439403	-0.169265	0.302953	0.681677	1.7725e-06	0.303352	0.0604766	-0.058476	0.723636	0.25697	0.114286	0.585708	8.95864e-05	0.275878	0.0891358	0.40088	0.0114352	-0.651968	6.91311e-06	-0.51203	0.000862056	-0.320705	0.0465285	-0.0293849	0.859056	0.217742	0.182991
DEFB1	black	-0.0343659	0.835468	-0.0157156	0.924349	-0.034852	0.833174	-0.0121521	0.941469	-0.0851192	0.606405	-0.119326	0.469348	-0.315759	0.0502092	-0.108617	0.510412	-0.0812133	0.623081	0.152455	0.354168	-0.158084	0.336463	0.172981	0.292302	-0.0955938	0.562665	0.0117309	0.943494	-0.0279455	0.865895	-0.232816	0.153777	0.035205	0.831508	-0.292294	0.0709731
GNB2L1	black	-0.101264	0.539615	0.039571	0.810971	0.0106818	0.948541	-0.052396	0.751407	0.193231	0.238551	-0.171472	0.296598	0.653388	6.49957e-06	0.455008	0.00361045	0.0743602	0.652787	0.193078	0.238932	0.567755	0.000163461	0.293996	0.06927	0.611994	3.47444e-05	-0.458782	0.00330816	-0.522296	0.0006482	-0.0230776	0.889096	-0.0963775	0.559451	0.039306	0.812214
EIF3E	black	-0.0492726	0.765797	-0.0545544	0.741511	0.148845	0.365813	-0.0828035	0.616269	0.1606	0.32873	-0.263749	0.104719	0.630697	1.67893e-05	0.687183	1.35366e-06	-0.0466178	0.77809	0.182736	0.265508	0.524827	0.000603365	0.274198	0.0911815	0.45103	0.00395486	-0.507659	0.000970686	-0.452691	0.00380777	0.0358257	0.828581	-0.0644118	0.696855	0.224039	0.170343
RPS10	black	-0.0587671	0.722314	-0.0126245	0.939198	0.0369334	0.823364	0.0556981	0.736283	0.248235	0.127571	-0.238655	0.143427	0.74102	6.86482e-08	0.238227	0.144168	-0.145506	0.376785	0.180961	0.27026	0.542191	0.000363344	0.0977274	0.553938	0.576316	0.000123248	-0.437576	0.00534054	-0.371147	0.0200091	-0.216273	0.186037	-0.263088	0.105625	0.179078	0.275358
LOC730754	black	0.0119051	0.942657	0.0852304	0.605933	0.0296892	0.857611	0.0706624	0.669041	0.164983	0.315525	-0.315575	0.0503504	0.711191	3.8899e-07	0.384912	0.0155372	-0.0253453	0.878275	0.220294	0.177788	0.607309	4.13889e-05	0.228613	0.161556	0.459348	0.00326476	-0.568247	0.000160864	-0.442432	0.00479837	-0.344532	0.0317263	-0.143213	0.384429	0.129644	0.431509
NCOA4	black	-0.128168	0.436815	0.0284627	0.863437	-0.0455926	0.782851	0.342042	0.0330637	-0.0974324	0.55514	-0.1651	0.315178	0.49527	0.00134754	-0.108481	0.510945	-0.283665	0.0801186	-0.132892	0.419957	-0.095638	0.562483	-0.304147	0.0597722	-0.122012	0.459332	-0.121088	0.462765	-0.201862	0.217819	-0.148337	0.367469	-0.183027	0.264735	0.430324	0.00624863
RPS14	black	-0.00243623	0.988256	-0.0592275	0.720226	0.099326	0.547441	0.0360764	0.8274	0.119537	0.46856	-0.241277	0.13895	0.657467	5.43435e-06	0.268547	0.0983242	0.036741	0.824269	0.139784	0.396031	0.653612	6.43628e-06	0.157815	0.337297	0.564155	0.000183652	-0.570531	0.000149287	-0.457972	0.00337104	-0.101143	0.5401	-0.16141	0.326265	0.137725	0.403098
RPS18	black	0.0303417	0.854515	0.018257	0.91216	0.117791	0.475128	-0.0102529	0.950605	0.272939	0.0927364	-0.251098	0.123096	0.681633	1.77625e-06	0.315014	0.050783	0.0633273	0.701722	0.340172	0.0340988	0.743338	5.94084e-08	0.274532	0.090772	0.679762	1.94414e-06	-0.54824	0.000302515	-0.476681	0.00215553	-0.170045	0.300695	-0.119508	0.468668	0.148934	0.365523
LY6E	black	0.0666352	0.686915	0.190754	0.244741	0.15393	0.349475	-0.182749	0.265474	0.057705	0.727139	0.0804373	0.626416	-0.0649271	0.694547	0.193986	0.236688	0.182726	0.265535	0.12087	0.463579	0.112653	0.494727	0.175935	0.284011	0.114658	0.487032	0.135449	0.410988	-0.0258962	0.87565	0.228799	0.161206	0.174273	0.288656	0.140807	0.392549
LOC730187	black	0.0035419	0.982927	-0.0364431	0.825672	0.094237	0.568247	0.118405	0.472813	0.147434	0.370425	-0.140897	0.392245	0.708948	4.39338e-07	0.219546	0.179303	-0.108673	0.510193	0.180053	0.272712	0.501313	0.00115005	0.0887436	0.591106	0.358039	0.0252227	-0.417452	0.0081906	-0.370111	0.0203856	-0.336081	0.0364548	-0.257673	0.113265	0.103404	0.531033
RPL24	black	-0.0408099	0.805165	-0.176962	0.281164	-0.000992208	0.995217	0.109084	0.508587	0.262213	0.106831	-0.173942	0.289587	0.587439	8.43816e-05	0.163814	0.319013	-0.100333	0.543366	0.26786	0.0992213	0.635231	1.39739e-05	0.228475	0.161818	0.595072	6.45383e-05	-0.53539	0.000444644	-0.443388	0.00469746	-0.304478	0.059481	-0.245762	0.131533	0.123041	0.455525
ROBLD3	black	-0.0878708	0.594775	0.0857563	0.603704	0.0187922	0.909595	-0.0583265	0.724314	-0.145448	0.376975	-0.2122	0.194666	0.405002	0.0105402	0.364906	0.022366	-0.275285	0.0898542	-0.0813942	0.622304	-0.0540155	0.743978	-0.0730187	0.658666	0.212608	0.193789	-0.226462	0.165647	-0.0930059	0.573334	-0.0158403	0.923751	-0.154519	0.347612	-0.0402611	0.807735
LOC647000	black	0.182063	0.267303	-0.153984	0.349303	0.0904595	0.583922	-0.0598048	0.717611	0.318983	0.0477846	-0.0407352	0.805515	0.654127	6.29343e-06	0.364511	0.022523	0.0446682	0.787151	0.244975	0.132812	0.404114	0.0107278	0.227732	0.163223	0.215856	0.186907	-0.502955	0.00110105	-0.492227	0.00145787	-0.289153	0.0742017	-0.0519487	0.753463	0.00736527	0.964506
SPCS1	black	-0.0662138	0.688795	-0.153323	0.351401	-0.0022803	0.989008	0.251025	0.123209	-0.216505	0.185553	-0.146693	0.37286	0.564291	0.000182849	0.380133	0.0169832	-0.160606	0.328711	-0.255029	0.117144	-0.071365	0.665941	-0.117657	0.475632	-0.197669	0.227731	-0.278964	0.0854735	-0.135054	0.412368	-0.361711	0.0236595	-0.223097	0.172193	0.131195	0.42597
RPL10A	black	-0.035824	0.828589	0.100527	0.542582	0.0546406	0.741116	0.00338729	0.983672	0.179377	0.274546	-0.15924	0.332898	0.583338	9.71853e-05	0.360017	0.0243703	0.152478	0.354093	0.405696	0.0103956	0.755977	2.62695e-08	0.247805	0.128253	0.432067	0.00601903	-0.45969	0.00323875	-0.447481	0.00428598	-0.102145	0.536072	-0.0858131	0.603463	0.0273747	0.86861
HIST1H2BK	black	-0.0670645	0.685001	-0.0726741	0.66018	-0.106795	0.517572	0.189207	0.248661	-0.0710123	0.667497	-0.00438546	0.978862	0.605703	4.3919e-05	0.264055	0.104301	0.173819	0.289934	-0.0396055	0.810809	0.162642	0.322535	0.0572426	0.729243	0.0600404	0.716545	-0.401488	0.0112993	-0.161049	0.327361	-0.274865	0.0903643	-0.215655	0.187327	0.255597	0.116303
MAT2A	black	0.0412408	0.803148	0.0382448	0.817196	-0.099596	0.546347	-0.01255	0.939556	-0.0446047	0.787447	0.0128335	0.938193	0.270166	0.0962355	-0.0489873	0.767116	-0.173237	0.291578	-0.0585507	0.723297	-0.0176734	0.914957	-0.202668	0.215949	-0.0215857	0.896225	-0.00385628	0.981412	-0.088219	0.59331	-0.0474405	0.774274	-0.085018	0.606835	-0.0668152	0.686112
TOMM7	black	-0.282054	0.0819231	-0.0549815	0.739557	-0.177216	0.280464	0.519679	0.000697669	-0.175601	0.284943	-0.347984	0.0299457	0.455132	0.00360016	0.0772066	0.640381	-0.228608	0.161566	-0.0554859	0.737252	0.220644	0.177083	-0.22541	0.167675	0.0533014	0.747251	-0.259979	0.109962	-0.0982811	0.551683	-0.0506737	0.759332	-0.246665	0.130075	0.401244	0.0113535
HSP90AB1	black	0.00228167	0.989001	0.186963	0.254419	0.025136	0.879273	0.108524	0.510775	0.234583	0.150589	-0.278747	0.085727	0.581839	0.000102287	0.454176	0.00368024	-0.0340617	0.836905	0.250831	0.123508	0.334275	0.0375369	0.252182	0.121433	0.330591	0.0398242	-0.389704	0.014193	-0.277987	0.0866202	-0.428155	0.00654499	-0.216392	0.185789	0.0546761	0.740954
GLO1	black	0.0292313	0.859785	-0.0149626	0.927964	-0.0389893	0.8137	0.327335	0.0419396	0.0540635	0.743758	-0.0991347	0.548216	0.833623	4.47345e-11	0.297195	0.0661567	-0.215799	0.187026	-0.0573479	0.728764	0.117994	0.474362	-0.152852	0.352901	-0.0334542	0.839775	-0.310482	0.0543902	-0.162252	0.323714	-0.425959	0.00685715	-0.419143	0.00790925	0.173824	0.289922
TOMM6	black	0.0742329	0.653344	-0.0658448	0.690442	0.0972919	0.555713	0.0983805	0.551279	0.152453	0.354172	-0.15633	0.341919	0.905208	2.54085e-15	0.487927	0.00162739	0.0159429	0.923259	0.0368606	0.823706	0.37137	0.0199291	0.152876	0.352825	0.328449	0.0412056	-0.507134	0.000984521	-0.357216	0.0255843	-0.392623	0.0134233	-0.278531	0.0859801	0.109322	0.507655
PRDX4	black	0.0620382	0.707523	0.183435	0.263653	0.0846664	0.608329	-0.0709629	0.667715	-0.0175655	0.915475	-0.00292944	0.985879	-0.428325	0.00652133	0.152896	0.35276	0.0636922	0.700083	0.281846	0.0821588	-0.0468137	0.777181	0.206059	0.208201	-0.0976298	0.554335	0.243865	0.134633	0.267797	0.099304	-0.0945548	0.566937	0.118679	0.471779	-0.346749	0.0305728
PRICKLE4	black	0.0434156	0.792988	-0.108586	0.510534	0.115273	0.484682	0.0613845	0.710471	0.203292	0.214508	-0.163367	0.320353	0.853827	4.88446e-12	0.550145	0.000285345	0.114618	0.487183	0.0140958	0.932128	0.404999	0.0105408	0.287048	0.0764292	0.48798	0.00162518	-0.562781	0.000191927	-0.418675	0.00798617	-0.398949	0.0118761	-0.271473	0.0945743	0.072539	0.660773
BPHL	black	0.0430183	0.794841	-0.0852807	0.60572	0.0195474	0.905978	0.337128	0.0358396	-0.311832	0.0532948	0.0436119	0.792072	0.677774	2.13832e-06	0.0933244	0.572017	-0.291041	0.0722483	-0.439594	0.00510918	-0.286482	0.0770371	-0.449194	0.00412324	-0.2018	0.217965	-0.010276	0.950494	0.0961359	0.560441	-0.30033	0.0632141	-0.585873	8.90787e-05	0.265097	0.102891
NDUFA2	black	-0.135493	0.410836	-0.0501939	0.761544	-0.119758	0.46773	0.347907	0.0299844	-0.281118	0.082986	-0.0403407	0.807362	0.462489	0.00303289	-0.0521767	0.752415	-0.156013	0.342913	-0.45325	0.00375931	-0.24453	0.13354	-0.341267	0.0334893	-0.109542	0.506797	-0.137511	0.403836	0.206063	0.208192	-0.224442	0.169555	-0.404861	0.0105699	0.290849	0.0724451
NUCKS1	black	-0.042082	0.799214	0.279486	0.0848648	-0.109634	0.506439	0.354871	0.0266386	-0.101991	0.53669	-0.203257	0.21459	0.571679	0.000143755	0.157305	0.338881	-0.346806	0.0305438	0.0397403	0.810177	0.0610715	0.711884	-0.273497	0.0920447	-0.0340249	0.837079	-0.230641	0.157768	-0.0353372	0.830885	-0.270932	0.0952581	-0.421831	0.00747883	0.337832	0.0354305
MRFAP1	black	-0.0631984	0.702302	-0.0222283	0.893153	0.0224602	0.892045	0.0786289	0.634218	-0.219875	0.178635	0.134158	0.415503	0.394429	0.0129652	0.151528	0.357135	-0.0577394	0.726983	-0.118089	0.474003	-0.0108877	0.94755	-0.117827	0.474992	-0.0629727	0.703316	-0.178853	0.275974	-0.0375049	0.820675	-0.191877	0.241921	-0.0866249	0.600029	0.204377	0.21202
C8orf55	black	0.00731832	0.964732	-0.0973522	0.555467	-0.0293595	0.859176	0.170777	0.29859	-0.0397132	0.810304	-0.0215595	0.89635	0.718204	2.63881e-07	0.49061	0.0015197	-0.260348	0.10944	-0.136369	0.407787	0.0933105	0.572074	-0.0780167	0.636867	0.130792	0.427406	-0.413157	0.00894458	-0.236235	0.147653	-0.261744	0.107483	-0.294317	0.0689526	0.203359	0.214354
PPP1R11	black	0.00378849	0.981738	-0.0800086	0.628262	-0.0171229	0.917597	0.0920744	0.577198	0.23517	0.149541	-0.288914	0.0744527	0.75782	2.32283e-08	0.384389	0.0156901	-0.124106	0.451605	0.0952499	0.564077	0.241311	0.138892	0.112797	0.494173	0.418316	0.00804576	-0.413557	0.00887184	-0.309106	0.0555247	-0.250027	0.124756	-0.0993416	0.547377	-0.0813723	0.622398
HSPA1A	black	-0.208247	0.203306	-0.222456	0.173461	-0.033364	0.840202	0.243591	0.135086	-0.206606	0.20697	-0.114183	0.488849	0.566772	0.000168763	0.158541	0.335051	-0.165478	0.314055	-0.152559	0.353836	0.0398206	0.8098	-0.126308	0.443552	-0.0971585	0.556258	-0.311518	0.0535477	-0.182209	0.266914	-0.0304005	0.854236	0.0071828	0.965385	0.303185	0.0606252
MRPL24	black	-0.113297	0.49225	0.0459747	0.781076	-0.0699307	0.672276	0.244809	0.133084	0.0559708	0.735039	-0.334086	0.0376512	0.687752	1.31604e-06	0.630455	1.69535e-05	-0.0698524	0.672622	-0.0452105	0.784628	0.226801	0.164997	0.044895	0.786096	0.422012	0.00745051	-0.447158	0.00431726	-0.295261	0.0680255	-0.236199	0.147717	-0.295632	0.0676641	0.201294	0.219144
VDAC3	black	-0.123782	0.452795	0.0546594	0.74103	-0.119483	0.468762	0.206352	0.207541	0.0457564	0.78209	-0.0272116	0.869387	0.482561	0.00186314	0.305898	0.0582438	0.170123	0.30047	0.0580207	0.725704	0.103707	0.529822	0.131141	0.426163	0.215415	0.187831	-0.31346	0.0519973	0.0156772	0.924533	-0.290502	0.0728015	-0.105288	0.523536	0.186458	0.255729
LOC388339	black	-0.0102469	0.950633	0.00457471	0.97795	0.11059	0.502713	-0.00874252	0.957874	0.284664	0.0790155	-0.295963	0.0673427	0.660919	4.66052e-06	0.313352	0.0520831	0.00348536	0.983199	0.328701	0.0410416	0.762841	1.65186e-08	0.264827	0.103255	0.734293	1.03557e-07	-0.529328	0.000530414	-0.438944	0.00518271	-0.124132	0.451508	-0.130547	0.428279	0.103992	0.528686
TUBB	black	0.231287	0.156575	-0.172675	0.29317	0.133695	0.417127	-0.0459541	0.781171	0.300947	0.0626469	-0.0640145	0.698637	0.667513	3.45634e-06	0.3687	0.0209071	-0.055902	0.735353	0.321036	0.0462898	0.408257	0.00987634	0.185618	0.257914	0.135651	0.410284	-0.453766	0.00371505	-0.463019	0.00299525	-0.273854	0.0916038	-0.0220402	0.894052	-0.116889	0.478539
LOC653226	black	0.169728	0.301612	0.0873275	0.597063	0.156465	0.3415	0.0129421	0.937671	0.0924475	0.575649	-0.141793	0.389212	0.494133	0.00138784	0.419419	0.00786405	-0.2223	0.173771	0.363406	0.0229658	0.234074	0.151502	0.0963223	0.559678	0.00605374	0.970823	-0.278763	0.0857079	-0.357451	0.0254806	-0.368502	0.0209815	-0.149177	0.36473	-0.0158962	0.923483
SDF2L1	black	0.157834	0.337239	0.0799918	0.628334	0.064288	0.69741	-0.102895	0.533066	0.26175	0.107474	-0.121355	0.461774	0.513615	0.000825406	0.483956	0.00179913	-0.182164	0.267033	0.149106	0.364962	0.0429914	0.794967	0.0781391	0.636337	0.246782	0.129887	-0.166553	0.310878	-0.295974	0.0673318	-0.139105	0.398354	-0.0764726	0.643571	-0.0693392	0.674895
DNAJB11	black	0.197856	0.227283	0.0138316	0.933397	0.10323	0.531726	-0.0110018	0.947001	0.372648	0.0194744	-0.117343	0.476819	0.389121	0.0143509	0.337778	0.0354622	-0.175126	0.286267	0.134389	0.414693	-0.0259212	0.875531	0.0622265	0.706675	0.119837	0.467434	-0.130426	0.428711	-0.258593	0.111939	-0.296242	0.0670726	-0.128277	0.43642	-0.039157	0.812913
CUTA	black	0.238767	0.143234	-0.259335	0.110877	0.131899	0.423471	0.112493	0.495345	0.0660931	0.689333	-0.0906634	0.583071	0.802437	8.1004e-10	0.277533	0.0871567	-0.187073	0.254136	-0.159809	0.331151	0.0241395	0.884026	-0.153342	0.351342	0.0205257	0.901295	-0.361229	0.02386	-0.243259	0.135635	-0.370745	0.0201545	-0.357558	0.0254334	-0.0401736	0.808145
LOC646942	black	-0.0196715	0.905384	-0.028926	0.861235	0.0970043	0.556888	-0.0124398	0.940086	0.224217	0.169994	-0.143343	0.383996	0.676749	2.24534e-06	0.163964	0.318566	-0.0873417	0.597004	0.204312	0.212168	0.583211	9.76091e-05	0.0667353	0.686468	0.564536	0.000181411	-0.391754	0.0136486	-0.362417	0.0233686	-0.0962071	0.560149	-0.197643	0.227793	0.0939022	0.569629
RING1	black	0.122244	0.458473	-0.0376294	0.820089	-0.130083	0.429936	0.219894	0.178597	0.189698	0.247412	-0.119008	0.470544	0.752124	3.38631e-08	0.02027	0.902519	-0.332374	0.0387037	-0.273088	0.092551	-0.0992093	0.547914	-0.394267	0.0130055	0.061032	0.712062	-0.17885	0.275982	-0.0850275	0.606795	-0.109036	0.508772	-0.334854	0.0371873	0.277241	0.0875037
PECI	black	0.154536	0.347557	-0.0663738	0.68808	-0.00811934	0.960874	0.368195	0.0210968	-0.187484	0.253074	-0.023507	0.887045	0.684199	1.56771e-06	0.0280538	0.86538	-0.272283	0.0935554	-0.452687	0.00380807	-0.232935	0.153561	-0.504468	0.00105752	-0.324716	0.0437061	-0.0663732	0.688083	-0.0104356	0.949726	-0.331054	0.0395307	-0.569591	0.000153958	0.251239	0.122878
UGT2B15	black	0.239449	0.142061	-0.0761811	0.644839	0.0525366	0.750761	0.168554	0.305018	-0.118139	0.473813	0.0539386	0.74433	0.434596	0.00569884	0.247774	0.128303	-0.0851266	0.606374	-0.359962	0.0243938	-0.152959	0.35256	-0.164499	0.316967	-0.302414	0.0613156	-0.0453699	0.783886	-0.124922	0.448612	-0.198854	0.2249	-0.340602	0.0338584	0.0665884	0.687123
CAP2	black	0.00838592	0.959591	0.0674845	0.683131	0.00185582	0.991054	0.133876	0.416494	-0.00209062	0.989922	-0.305623	0.0584817	0.711914	3.73929e-07	0.392163	0.0135423	-0.123957	0.452151	-0.0345481	0.834608	0.103396	0.531065	0.0372553	0.821849	0.0385592	0.815719	-0.434651	0.00569207	-0.3273	0.0419627	-0.356236	0.0260209	-0.2521	0.121557	0.470656	0.00249621
ALDH3A2	black	-0.0395535	0.811053	0.20194	0.217637	-0.0464749	0.778753	0.290382	0.0729257	-0.179506	0.274196	-0.167155	0.309107	0.419104	0.00791556	-0.0595543	0.718746	-0.179094	0.275316	-0.281633	0.0824006	-0.0769494	0.641498	-0.398684	0.0119378	-0.160516	0.328988	-0.0978244	0.553542	0.0307514	0.852572	-0.0373702	0.821308	-0.345216	0.0313664	0.786791	2.87532e-09
TMEM97	black	0.0920697	0.577217	-0.139218	0.397966	-0.111876	0.497727	0.202973	0.215245	0.203679	0.21362	-0.0396836	0.810443	0.666752	3.57895e-06	0.214041	0.19073	-0.0721885	0.662315	-0.142387	0.387206	0.162921	0.321694	-0.094601	0.566747	0.234057	0.151533	-0.189993	0.246663	-0.204539	0.21165	-0.293785	0.0694796	-0.448457	0.00419259	-0.0977072	0.55402
ZFAND2A	black	-0.146556	0.373312	0.112013	0.497198	-0.0543619	0.742392	0.195063	0.234043	0.0643953	0.696929	-0.307682	0.0567188	0.592028	7.18797e-05	0.412104	0.0091381	-0.073233	0.657725	-0.147722	0.369482	0.155683	0.343947	0.0589643	0.72142	0.367552	0.02134	-0.336125	0.0364287	-0.342662	0.0327267	-0.27193	0.0939975	-0.330496	0.0398846	0.26527	0.102659
HIST1H1C	black	-0.1159	0.482292	0.00325358	0.984317	-0.241631	0.138353	0.322014	0.0455915	-0.0136403	0.934316	-0.0692706	0.675199	0.354825	0.0266599	0.0458545	0.781634	0.353865	0.0271021	-0.144782	0.37919	-0.0115513	0.944358	-0.0582007	0.724886	-0.12465	0.449608	-0.197885	0.227214	0.0512926	0.756481	-0.169643	0.301857	-0.131081	0.426378	0.316121	0.0499321
MTCH1	black	0.11009	0.50466	-0.0200713	0.90347	-0.0276539	0.867282	0.206978	0.206136	0.231762	0.155702	-0.290836	0.0724582	0.874055	3.71362e-13	0.301174	0.0624396	-0.259285	0.110948	0.0784234	0.635107	0.210116	0.199187	-0.0640231	0.698598	0.217679	0.183122	-0.439078	0.00516749	-0.36257	0.0233062	-0.314761	0.050979	-0.236788	0.146679	0.273706	0.0917859
STRA13	black	-0.151793	0.356286	-0.302052	0.0616427	-0.0364539	0.825621	0.353081	0.0274679	-0.220165	0.178049	-0.0980648	0.552563	0.516442	0.000763479	0.184569	0.260661	-0.126409	0.443188	-0.368107	0.02113	-0.0930717	0.573062	-0.111434	0.499441	-0.0116511	0.943878	-0.407819	0.00996368	-0.233784	0.152025	-0.241433	0.138688	-0.289031	0.0743299	0.700204	6.98718e-07
KLHDC3	black	0.0570421	0.730155	0.00593593	0.971391	-0.0804416	0.626398	0.235522	0.148915	0.150283	0.361146	-0.250424	0.124138	0.876288	2.7201e-13	0.216874	0.184788	-0.21953	0.179335	-0.132802	0.420274	0.204969	0.210669	-0.159672	0.33157	0.304839	0.0591644	-0.336384	0.0362759	-0.13569	0.41015	-0.24256	0.136797	-0.425704	0.00689426	0.217262	0.183984
ALDH5A1	black	0.0366598	0.824652	-0.0572562	0.729181	0.00670848	0.967669	0.379456	0.0171967	-0.35415	0.02697	0.0916412	0.578998	0.595377	6.38419e-05	-0.0437899	0.791243	-0.317107	0.0491836	-0.505291	0.0010345	-0.367246	0.0214568	-0.531216	0.000502247	-0.361269	0.0238436	0.0808917	0.624462	0.31853	0.0481192	-0.280559	0.0836258	-0.500669	0.00116981	0.238345	0.143963
TPMT	black	0.131723	0.424096	0.269586	0.0969789	-0.176783	0.281661	0.0332781	0.840608	-0.11466	0.487024	-0.0368569	0.823724	0.261201	0.108241	-0.215697	0.187239	-0.224519	0.169405	-0.334139	0.0376191	-0.331846	0.0390327	-0.536438	0.000431137	-0.32902	0.040834	0.407169	0.0100943	0.334121	0.0376303	0.14794	0.368767	-0.308771	0.0558043	-0.0382205	0.817311
THEM2	black	-0.128868	0.434294	-0.156589	0.341111	-0.165598	0.313698	0.512392	0.000853553	-0.191142	0.243765	-0.0762547	0.644519	0.718106	2.65337e-07	0.228645	0.161496	-0.139984	0.39535	-0.48382	0.00180529	-0.206907	0.206293	-0.281448	0.0826099	0.061885	0.708213	-0.138395	0.400791	0.154637	0.347238	-0.295819	0.0674828	-0.472747	0.00237299	0.155894	0.343286
LOC100132717	black	0.222859	0.172663	-0.192689	0.239896	0.117074	0.477838	0.155317	0.345095	-0.183823	0.262628	0.0104197	0.949802	0.500247	0.00118292	0.272276	0.0935646	-0.276762	0.0880743	-0.249717	0.125239	-0.240725	0.139885	-0.22194	0.174487	-0.204661	0.211372	-0.213715	0.191424	-0.119509	0.468666	-0.318087	0.0484485	-0.241553	0.138485	-0.0225882	0.891433
SLC25A1	black	-0.238323	0.144002	-0.103755	0.529633	-0.1324	0.421696	0.222954	0.172477	0.0865317	0.600423	-0.234809	0.150185	0.397877	0.012127	0.457451	0.0034121	0.0512316	0.756762	-0.257685	0.113247	0.159556	0.331926	0.180886	0.270461	0.585395	9.0558e-05	-0.340936	0.0336726	-0.0705462	0.669554	-0.269765	0.0967492	-0.472294	0.00239923	0.234642	0.150484
ITGB4BP	black	-0.0691916	0.675549	-0.14549	0.376837	0.00611218	0.970542	0.0957302	0.562105	0.148243	0.367777	-0.241192	0.139094	0.712625	3.59653e-07	0.391644	0.0136775	-0.0793758	0.630991	-0.132873	0.420025	0.33155	0.0392181	0.0351052	0.831979	0.511298	0.000879443	-0.375336	0.0185465	-0.298462	0.064955	-0.104437	0.526914	-0.344081	0.0319653	0.0971549	0.556273
TMEM14C	black	-0.0028136	0.986437	-0.12454	0.450012	-0.0143556	0.93088	0.190847	0.244505	0.0246575	0.881555	-0.262519	0.106407	0.857999	2.96659e-12	0.325106	0.0434393	-0.184099	0.261899	0.0275375	0.867836	0.290412	0.0728941	-0.0156836	0.924503	0.18417	0.261712	-0.460828	0.00315363	-0.242418	0.137035	-0.170619	0.299044	-0.131091	0.426341	0.288301	0.075097
PCOLCE2	black	0.110892	0.501543	0.00511584	0.975342	-0.286814	0.0766802	0.331276	0.0393909	0.332892	0.0383824	-0.320485	0.0466878	0.337374	0.0356961	-0.0146734	0.929353	-0.191096	0.24388	-0.0140301	0.932443	-0.0375336	0.82054	-0.164728	0.316284	-0.0267577	0.871547	-0.149742	0.362897	-0.180458	0.271615	-0.195416	0.233182	-0.190497	0.245388	0.115508	0.483786
NOL7	black	-0.00525974	0.974649	0.04193	0.799925	-0.00469436	0.977373	0.0907265	0.582808	0.245096	0.132615	-0.211537	0.196095	0.7833	3.76056e-09	0.441265	0.00492416	-0.0175445	0.915575	0.220971	0.176424	0.429726	0.00632918	0.229974	0.159007	0.434294	0.00573633	-0.452636	0.0038125	-0.340432	0.033953	-0.357851	0.0253047	-0.137342	0.404417	-0.0255667	0.87722
CABC1	black	-0.189232	0.248596	0.0358172	0.828621	-0.0657116	0.691038	0.240328	0.140559	-0.224702	0.169049	-0.17567	0.284748	0.502732	0.00110757	0.303791	0.0600871	-0.25164	0.122263	-0.191649	0.242491	-0.0401855	0.80809	-0.248858	0.126587	-0.00857011	0.958704	-0.219536	0.179322	-0.107091	0.516409	0.0514599	0.755711	-0.325095	0.043447	0.600776	5.25862e-05
IARS2	black	-0.0222385	0.893104	0.215548	0.187553	0.0382239	0.817294	0.235607	0.148764	-0.176703	0.28188	-0.0343265	0.835654	0.574783	0.000129712	0.394461	0.012957	-0.285711	0.077871	0.135764	0.40989	0.153732	0.350104	-0.127569	0.438978	-0.09171	0.578712	-0.283671	0.0801118	-0.183532	0.263396	-0.360847	0.0240201	-0.340326	0.0340126	0.249334	0.125839
CSNK2B	black	-0.0315725	0.84868	-0.0849127	0.607282	0.012465	0.939965	0.0918315	0.578207	0.204688	0.21131	-0.21815	0.182152	0.878187	2.07754e-13	0.405649	0.0104052	-0.028877	0.861468	-0.0312725	0.850102	0.368193	0.0210975	0.0895333	0.587795	0.440748	0.00498077	-0.441661	0.00488122	-0.294742	0.0685346	-0.259473	0.11068	-0.260098	0.109793	0.111985	0.497308
C6orf125	black	0.211893	0.195327	-0.160254	0.329786	0.160176	0.330026	0.0783608	0.635377	0.234351	0.151004	-0.304782	0.0592147	0.739314	7.62839e-08	0.520839	0.000675341	-0.10883	0.509579	0.00779411	0.962441	0.195225	0.233649	0.140458	0.393736	0.318387	0.0482255	-0.500169	0.00118533	-0.347248	0.030318	-0.517222	0.000747125	-0.253309	0.119722	-0.073791	0.655279
LOC100130707	black	0.168578	0.304948	-0.113477	0.491558	0.0509238	0.75818	0.120616	0.464526	-0.154478	0.347739	-0.00552472	0.973372	0.543465	0.000349693	0.338405	0.0351007	-0.2592	0.111069	-0.283574	0.0802194	-0.249234	0.125996	-0.223986	0.170447	-0.175501	0.28522	-0.20642	0.207387	-0.102462	0.534801	-0.269909	0.0965644	-0.229356	0.160161	-0.034407	0.835274
ATP6V0A1	black	-0.0977908	0.553679	-0.00744862	0.964104	-0.152202	0.354977	-0.0268305	0.8712	0.21575	0.187129	-0.251224	0.122901	0.417045	0.00825964	0.368075	0.021142	-0.259624	0.110465	0.113289	0.49228	0.00358021	0.982742	-0.0277552	0.866801	0.234513	0.150714	-0.0992626	0.547698	-0.219684	0.179022	0.10064	0.542127	0.0792066	0.631721	0.0667822	0.686259
F13B	black	0.0841753	0.610418	-0.0612783	0.71095	-0.111812	0.497978	0.196626	0.230244	-0.132345	0.42189	0.231344	0.15647	0.327689	0.0417056	-0.038851	0.814349	-0.285637	0.0779519	-0.391018	0.013842	-0.371934	0.0197272	-0.406343	0.0102623	-0.439383	0.00513289	0.197303	0.22861	0.17325	0.291543	-0.289599	0.0737365	-0.380561	0.0168492	-0.143662	0.382926
HSD17B8	black	-0.00230807	0.988874	-0.122681	0.456858	-0.0831387	0.614837	0.29792	0.0654671	-0.25642	0.115091	0.124367	0.450645	0.694443	9.40182e-07	0.115744	0.482886	-0.261032	0.108478	-0.388747	0.0144531	-0.143042	0.385005	-0.425702	0.00689454	-0.234628	0.150508	-0.0464178	0.779018	0.0839574	0.611346	-0.123783	0.452792	-0.365311	0.0222064	0.0713996	0.665789
C20orf43	black	-0.17903	0.275491	-0.214616	0.189514	-0.285337	0.0782788	0.417964	0.00810457	0.00685459	0.966965	-0.246915	0.129674	0.599728	5.46181e-05	-0.081009	0.623958	-0.222222	0.173926	-0.193718	0.237349	-0.101246	0.539687	-0.342067	0.0330503	-0.0091079	0.956115	-0.289811	0.0735159	-0.0931431	0.572767	-0.20583	0.208717	-0.205568	0.209312	0.328932	0.0408913
MRPL14	black	-0.0576439	0.727417	0.0908423	0.582325	-0.114837	0.486345	0.315852	0.0501379	0.189417	0.248125	-0.298185	0.0652163	0.515621	0.000781008	0.28449	0.0792067	-0.0436667	0.791817	0.0420505	0.799361	0.226355	0.165852	0.0254435	0.877807	0.291173	0.0721128	-0.315818	0.0501637	-0.211843	0.195434	-0.387302	0.0148538	-0.396784	0.0123875	0.0540103	0.744002
ATP5G1	black	-0.0435741	0.792249	-0.16263	0.322573	-0.0024878	0.988008	0.113193	0.492649	0.205561	0.209327	-0.328525	0.0411564	0.294814	0.0684641	0.3806	0.0168369	0.0370065	0.82302	-0.149749	0.362876	0.042279	0.798293	0.117036	0.477979	0.493335	0.00141679	-0.248353	0.127384	0.156308	0.341988	-0.154682	0.347097	-0.182738	0.265503	-0.0200466	0.903588
RAI14	black	0.120171	0.466186	-0.0813196	0.622625	-0.106846	0.517373	0.118635	0.471946	0.287239	0.0762259	-0.155904	0.343255	0.302279	0.0614374	-0.156213	0.342285	-0.118314	0.473154	-0.0816893	0.621038	0.042487	0.797322	-0.0835516	0.613075	0.162844	0.321928	-0.150311	0.361057	-0.0949199	0.565434	-0.12052	0.464884	-0.141945	0.388696	0.0696224	0.67364
TMEM14B	black	0.0317146	0.848007	-0.175403	0.285495	-0.0296496	0.857799	0.204988	0.210627	0.0889214	0.59036	-0.201331	0.219058	0.799113	1.07e-09	0.373761	0.0190855	0.0021738	0.989521	0.0381782	0.817509	0.303646	0.0602156	0.13831	0.401083	0.173211	0.291653	-0.517126	0.000749121	-0.328838	0.0409523	-0.293511	0.0697527	-0.185937	0.257082	0.391293	0.0137696
LSM2	black	0.100982	0.540748	-0.0939241	0.569538	0.0817384	0.620828	0.0278182	0.866501	0.318119	0.0484249	-0.22886	0.161092	0.819564	1.76763e-10	0.491462	0.00148682	-0.0322723	0.845367	0.234591	0.150575	0.524233	0.000613633	0.174854	0.287029	0.489341	0.0015698	-0.515814	0.000776861	-0.37221	0.0196293	-0.239019	0.142799	-0.220898	0.17657	0.0310593	0.851112
MAPBPIP	black	-0.171123	0.297598	0.018642	0.910315	-0.0437531	0.791414	0.134264	0.41513	-0.294507	0.0687651	-0.114577	0.48734	0.44396	0.00463799	0.366483	0.0217497	-0.246111	0.130968	-0.121974	0.459473	-0.0910289	0.581547	-0.0714834	0.665419	0.0543226	0.742572	-0.24517	0.132494	-0.0480152	0.771612	-0.223549	0.171304	-0.240273	0.140653	-0.063892	0.699187
POM121C	black	0.0120515	0.941953	0.225213	0.168055	-0.0315547	0.848764	-0.0368982	0.823529	0.132134	0.422638	-0.213269	0.192373	0.392293	0.0135085	0.14996	0.362192	-0.219777	0.178833	-0.14705	0.371687	0.193265	0.238469	-0.134191	0.415387	0.28705	0.0764271	-0.116436	0.480256	0.0829198	0.615772	0.0730475	0.658539	-0.193818	0.237101	0.330946	0.0395989
LOC730316	black	-0.0198938	0.90432	0.254558	0.117846	-0.0293974	0.858996	-0.0300993	0.855665	0.0799983	0.628307	-0.175092	0.286361	0.373694	0.019109	0.131241	0.425808	-0.210023	0.199391	-0.195522	0.232923	0.17397	0.289509	-0.150009	0.362033	0.277185	0.08757	-0.0788688	0.63318	0.1536	0.350521	0.0270341	0.870231	-0.266033	0.101637	0.293968	0.0692979
GSPT1	black	-0.223552	0.171297	-0.102841	0.533282	-0.20538	0.209737	0.12914	0.433318	0.145181	0.377862	-0.0937674	0.570185	0.430023	0.00628914	0.233552	0.152443	0.20303	0.215112	-0.214092	0.190622	0.134717	0.413543	0.108657	0.510255	0.600385	5.33366e-05	-0.268975	0.0977678	-0.0385899	0.815575	0.00211311	0.989814	-0.0740044	0.654344	-0.0387947	0.814613
RPP21	black	0.0553996	0.737647	0.00285987	0.986214	-0.0217392	0.895491	0.0235307	0.886932	0.359834	0.0244484	-0.202337	0.216715	0.751453	3.53773e-08	0.419382	0.00787005	0.0236763	0.886237	0.326727	0.0423448	0.469532	0.00256476	0.231595	0.156009	0.471346	0.00245495	-0.473757	0.00231538	-0.37562	0.018451	-0.199502	0.22336	-0.0860973	0.60226	0.0537805	0.745055
LOC391833	black	-0.047814	0.772544	0.0291971	0.859948	0.0420001	0.799597	0.20679	0.206557	0.198123	0.226644	-0.218041	0.182376	0.685525	1.46904e-06	0.223503	0.171394	-0.0748066	0.650835	0.340103	0.0341374	0.636408	1.33174e-05	0.140608	0.393225	0.424179	0.00711951	-0.455977	0.00353058	-0.436541	0.00546267	-0.326525	0.0424798	-0.266511	0.101	0.0777848	0.637872
C7orf50	black	-0.274284	0.0910757	0.141607	0.389841	-0.253553	0.119353	0.358951	0.0248265	-0.0952595	0.564038	-0.0237216	0.88602	0.305105	0.058932	0.0481007	0.771217	0.0987324	0.549849	-0.17289	0.292561	-0.0388454	0.814375	-0.0574277	0.7284	0.0778935	0.637401	-0.191551	0.242738	-0.139048	0.39855	-0.192415	0.24058	-0.202804	0.215634	0.726632	1.62988e-07
CCDC56	black	-0.202178	0.217086	0.174619	0.287686	-0.263069	0.10565	0.318966	0.047797	-0.0397089	0.810324	-0.181149	0.269753	0.509163	0.00093201	0.318215	0.0483533	-0.188095	0.251503	-0.235492	0.148969	-0.231235	0.15667	-0.29262	0.0706445	-0.0312842	0.850046	-0.00485	0.976623	0.313267	0.0521499	-0.185993	0.256936	-0.316643	0.0495347	0.315261	0.0505922
DAP3	black	-0.105912	0.521063	0.160487	0.329075	0.0701922	0.671119	0.030339	0.854528	0.173608	0.290531	-0.479147	0.00202833	0.262423	0.10654	0.576813	0.000121211	0.0082893	0.960056	0.223658	0.171089	0.358247	0.0251316	0.250098	0.124645	0.523075	0.000634104	-0.372758	0.0194358	-0.273194	0.0924203	-0.198688	0.225294	-0.14628	0.374224	-0.0412767	0.80298
ST13	black	-0.0345951	0.834386	0.0858098	0.603477	0.0373292	0.821501	0.160169	0.330048	0.0011632	0.994393	-0.104592	0.526298	0.630392	1.69962e-05	0.252152	0.121478	-0.136009	0.409037	0.00249587	0.987969	0.226558	0.165462	-0.209427	0.200698	0.128835	0.434413	-0.11041	0.503416	-0.118136	0.473825	-0.0971506	0.556291	-0.318308	0.0482839	0.1942	0.236159
MRPL23	black	-0.0424605	0.797446	0.151865	0.356056	0.0538711	0.744639	-0.0823868	0.618051	0.0993553	0.547322	-0.0512741	0.756567	0.396478	0.0124613	0.166571	0.310823	0.0115807	0.944217	-0.0655083	0.691947	0.289805	0.0735221	0.0318025	0.847591	0.622505	2.3222e-05	-0.197909	0.227156	-0.275322	0.0898089	0.0374123	0.82111	-0.256061	0.115619	-0.0636802	0.700137
BRD2	black	0.110764	0.502038	0.121394	0.461628	0.0545082	0.741722	-0.125212	0.44755	0.213783	0.191279	0.0442972	0.788879	0.600756	5.26252e-05	0.151142	0.358377	-0.0623866	0.705953	0.0372528	0.821861	0.243236	0.135673	-0.0740564	0.654116	0.414557	0.00869253	-0.130142	0.429724	-0.101924	0.536959	0.243555	0.135145	-0.0425337	0.797104	0.254898	0.117339
GPER	black	-0.0556512	0.736497	0.0945478	0.566966	-0.110047	0.504826	0.3528	0.0275999	-0.0917138	0.578696	-0.032959	0.842117	0.584934	9.20068e-05	0.104363	0.527207	-0.198845	0.22492	-0.145051	0.378294	0.158675	0.334639	-0.319047	0.0477371	0.0945353	0.567018	-0.239557	0.141875	-0.207353	0.205295	-0.0717878	0.664078	-0.3862	0.0151658	0.504879	0.00104595
SSR1	black	0.10252	0.534569	0.086321	0.601314	-0.0668702	0.685867	-0.0352002	0.831531	0.468557	0.00262555	-0.411948	0.00916711	0.542849	0.00035624	0.572113	0.000141711	0.0171459	0.917487	0.520203	0.000687505	0.525274	0.000595737	0.338581	0.0349998	0.360343	0.0242324	-0.47515	0.00223801	-0.529321	0.000530526	-0.237679	0.145121	0.114209	0.488749	0.0528601	0.749276
LOC148915	black	0.0862023	0.601816	-0.20775	0.204411	-0.0216881	0.895735	0.0706641	0.669034	0.0522956	0.751868	0.0408321	0.805061	0.293486	0.0697772	0.0274819	0.868101	-0.0253459	0.878272	-0.0905015	0.583747	0.0848625	0.607496	-0.00286576	0.986186	-0.0223282	0.892676	-0.28165	0.0823811	-0.0650316	0.694079	-0.254756	0.11755	-0.205767	0.208861	0.438684	0.0052124
TMEM14D	black	0.110052	0.504809	-0.189254	0.24854	-0.0082491	0.96025	0.150146	0.361591	0.0275661	0.8677	-0.109063	0.508669	0.82228	1.36839e-10	0.382338	0.0163025	-0.135223	0.411774	-0.0189932	0.908633	0.212356	0.194331	0.0295828	0.858116	0.0284996	0.863261	-0.435814	0.00554996	-0.250811	0.123539	-0.270601	0.0956795	-0.173016	0.292203	0.180803	0.270685
HIST1H2AC	black	0.0431243	0.794347	-0.0905106	0.583709	-0.126117	0.44425	0.290338	0.072971	-0.00672799	0.967575	-0.154485	0.347719	0.522439	0.000645601	0.106345	0.51935	-0.0887146	0.591228	-0.123908	0.452331	-0.0879144	0.594591	-0.16149	0.32602	-0.218272	0.181903	-0.22857	0.161637	-0.0523268	0.751725	-0.319516	0.0473928	-0.268458	0.0984393	0.290229	0.073083
APEX1	black	0.0450916	0.785181	-0.203013	0.215153	0.100732	0.541758	0.183245	0.264156	0.079267	0.63146	-0.241584	0.138433	0.628184	1.8564e-05	0.35806	0.0252136	-0.268807	0.0979868	0.186394	0.255894	0.493316	0.0014175	0.0633836	0.701469	0.174366	0.288397	-0.545306	0.000330771	-0.386813	0.0149914	-0.413249	0.00892782	-0.342959	0.0325659	0.0266789	0.871922
RCN1	black	0.210342	0.198694	0.0964833	0.559018	-0.0527293	0.749876	-0.280763	0.0833921	0.395182	0.0127781	-0.0153869	0.925927	-0.494643	0.00136962	-0.0268219	0.871241	0.374162	0.0189473	0.0779735	0.637055	-0.122316	0.458206	0.202871	0.21548	-0.085614	0.604307	0.225098	0.168279	-0.0602886	0.715422	0.264342	0.103911	0.316586	0.0495778	-0.230588	0.157867
ELOVL2	black	0.106389	0.519175	-0.16558	0.313752	0.0859652	0.602819	0.183482	0.263528	0.00953921	0.954039	-0.193536	0.237798	0.717293	2.77702e-07	0.363911	0.0227625	-0.299642	0.0638512	-0.131183	0.426013	-0.0364045	0.825854	-0.0894551	0.588122	-0.0190195	0.908507	-0.352108	0.027927	-0.250089	0.124659	-0.397045	0.012325	-0.341851	0.0331685	0.149142	0.364847
SAMM50	black	0.0686893	0.677776	-0.295597	0.0676983	0.124055	0.451793	0.109657	0.506346	-0.0340556	0.836934	-0.128869	0.434289	0.37498	0.0186674	0.232593	0.154183	-0.233377	0.152759	-0.182107	0.267186	-0.0737979	0.655248	-0.197125	0.229038	0.0140644	0.932279	-0.293023	0.0702401	-0.309	0.055613	-0.0287558	0.862044	-0.223134	0.17212	0.279164	0.0852399
MRPS10	black	0.160564	0.328842	0.00992428	0.952186	-0.00926458	0.955361	0.0627695	0.70423	0.236915	0.146457	-0.219092	0.180226	0.764937	1.42916e-08	0.330096	0.0401404	-0.0743612	0.652782	-0.0415991	0.801472	0.0957244	0.562129	-0.0199124	0.90423	0.187979	0.2518	-0.263994	0.104385	-0.225553	0.167398	-0.259709	0.110344	-0.189214	0.248642	-0.051569	0.755209
NAT5	black	-0.169247	0.303005	-0.0339438	0.837462	-0.21962	0.179152	0.241983	0.137762	-0.0843626	0.609621	-0.102853	0.533234	0.669044	3.22125e-06	0.514688	0.000801399	-0.136539	0.407199	-0.129041	0.433673	0.0494313	0.765064	0.0261542	0.874421	0.0356982	0.829182	-0.368489	0.0209864	-0.271669	0.0943271	-0.362534	0.0233206	-0.264891	0.103169	0.113121	0.492926
TRMT5	black	0.0232254	0.888389	-0.180932	0.270336	-0.0526274	0.750344	0.108765	0.509832	-0.00532779	0.974321	0.0256458	0.876843	0.325061	0.0434702	0.0253223	0.878385	-0.0665545	0.687275	-0.10159	0.5383	0.0793158	0.631249	-0.042297	0.79821	-0.100445	0.542915	-0.295532	0.0677617	-0.078194	0.6361	-0.259647	0.110433	-0.214416	0.189936	0.519053	0.000709989
MLPH	black	-0.0498441	0.763158	0.0213431	0.897385	0.0149122	0.928206	-0.126668	0.442246	0.0931953	0.57255	0.0798248	0.629054	0.30368	0.0601851	0.246738	0.129957	-0.269453	0.0971506	-0.119061	0.470344	0.00762182	0.96327	-0.0832236	0.614474	0.382949	0.016118	0.00521185	0.974879	-0.0516163	0.754992	0.17365	0.290413	-0.0847133	0.608129	-0.167451	0.308239
SDHC	black	0.102371	0.535164	0.0902676	0.584724	-0.0254984	0.877545	0.06199	0.70774	-0.101751	0.537653	-0.0784623	0.634938	0.577186	0.000119706	0.361379	0.0237978	-0.302031	0.0616611	-0.278712	0.0857673	-0.245668	0.131684	-0.271118	0.0950225	0.0157285	0.924288	-0.0941121	0.568762	0.0230731	0.889117	-0.121309	0.461942	-0.280968	0.0831572	-0.0440966	0.789813
SLC17A4	black	0.182513	0.266102	-0.032155	0.845922	-0.0190207	0.908501	0.284409	0.0792954	-0.0762981	0.64433	-0.0678102	0.681682	0.615308	3.06474e-05	0.0249302	0.880254	-0.27671	0.0881364	-0.355454	0.0263732	-0.277368	0.0873525	-0.349306	0.0292861	-0.261744	0.107482	-0.0411191	0.803718	-0.0598904	0.717223	-0.367294	0.0214382	-0.489132	0.00157822	0.196382	0.230833
SDC2	black	0.0616334	0.709348	0.103916	0.528992	0.0246449	0.881615	0.209269	0.201045	-0.107612	0.514355	-0.155203	0.345455	0.707831	4.66604e-07	0.396177	0.0125342	-0.157353	0.338732	-0.22783	0.163037	0.0628343	0.703939	-0.237791	0.144925	-0.137158	0.405054	-0.281004	0.0831168	-0.184421	0.26105	-0.239445	0.142067	-0.36	0.0243778	0.429663	0.00633765
GSTA4	black	-0.00831372	0.959939	0.0630314	0.703052	-0.151245	0.358046	0.189368	0.24825	0.243146	0.135823	-0.307133	0.0571849	0.321287	0.0461101	0.0355154	0.830044	0.0604198	0.714828	-0.10002	0.544631	0.0517514	0.75437	-0.0233832	0.887636	0.15773	0.33756	-0.258291	0.112373	-0.116291	0.480807	-0.229875	0.159191	-0.235405	0.149123	0.656104	5.77102e-06
NDUFAF3	black	-0.316532	0.049619	-0.125817	0.445341	-0.105602	0.522288	0.352576	0.0277056	-0.210704	0.197905	-0.220262	0.177853	0.451105	0.00394816	0.0989607	0.548922	0.0960458	0.56081	-0.189664	0.247499	0.0193229	0.907053	0.0463356	0.779399	0.152007	0.355599	-0.379773	0.0170964	-0.188062	0.251587	-0.237616	0.145231	-0.126099	0.444315	0.553747	0.000255253
MRPL22	black	-0.0676266	0.682498	0.00139712	0.993265	-0.0403692	0.807229	0.278718	0.0857613	-0.12529	0.447264	-0.157719	0.337595	0.619083	2.6519e-05	0.220517	0.177339	-0.0350007	0.832472	-0.171298	0.297095	0.0301153	0.855589	-0.123024	0.455589	0.13859	0.400121	-0.310303	0.0545365	-0.153639	0.350398	-0.271018	0.0951492	-0.301383	0.0622491	-0.0294466	0.858763
ZCCHC9	black	0.114329	0.48829	0.0395653	0.810997	0.0578502	0.726479	0.00116559	0.994381	0.231366	0.15643	-0.0928106	0.574144	0.390813	0.0138962	0.269295	0.0973544	0.0435146	0.792526	-0.000986432	0.995245	0.290931	0.0723602	0.0531236	0.748067	0.215909	0.186797	-0.249656	0.125335	-0.211665	0.19582	-0.148147	0.36809	-0.29179	0.071484	-0.114369	0.488136
AMACR	black	-0.0770234	0.641177	-0.403496	0.0108601	0.0227566	0.890628	0.398218	0.0120467	-0.253795	0.118988	-0.150231	0.361314	0.442977	0.00474061	0.0990198	0.548682	-0.241132	0.139196	-0.361345	0.0238117	-0.190407	0.245616	-0.308327	0.0561757	-0.21944	0.179518	-0.266196	0.101418	-0.168302	0.305751	-0.115311	0.484538	-0.247825	0.128221	0.411768	0.00920075
PMVK	black	-0.105689	0.521944	-0.071342	0.666042	-0.122715	0.456731	0.245578	0.13183	-0.0498074	0.763327	-0.1197	0.467947	0.655769	5.85674e-06	0.374752	0.0187449	-0.139928	0.395543	-0.301178	0.0624366	-0.0225624	0.891557	-0.218645	0.181139	0.204921	0.21078	-0.305901	0.0582415	-0.174884	0.286944	-0.140643	0.393109	-0.426202	0.00682202	0.178812	0.276085
MRPS18B	black	0.00468573	0.977415	0.0033857	0.98368	-0.0286434	0.862578	0.290766	0.0725301	-0.0722464	0.66206	-0.281679	0.0823475	0.830258	6.28588e-11	0.372554	0.0195076	-0.208248	0.203303	-0.324527	0.0438361	0.0359997	0.827761	-0.274098	0.0913035	0.0837556	0.612206	-0.238835	0.143117	-0.0764222	0.64379	-0.229137	0.160571	-0.426912	0.00672018	0.249866	0.125007
RAG1AP1	black	-0.041088	0.803863	-0.124843	0.4489	-0.0192223	0.907535	0.0854341	0.605069	0.0890985	0.589617	-0.109269	0.507863	0.608342	3.98325e-05	0.402312	0.0111172	-0.0743592	0.652791	-0.187427	0.253221	0.0707753	0.668543	0.0364487	0.825646	0.398936	0.0118792	-0.406224	0.0102867	-0.238137	0.144324	-0.374429	0.0188555	-0.286893	0.0765954	0.110004	0.504994
RHOBTB3	black	0.0771719	0.640531	0.0952699	0.563995	-0.111038	0.500973	0.2763	0.0886286	0.137802	0.402832	-0.14198	0.388579	0.507333	0.000979257	0.141387	0.390583	-0.224678	0.169096	-0.0837469	0.612242	0.0271346	0.869753	-0.262886	0.105902	-0.0679103	0.681237	-0.214899	0.188916	-0.0197578	0.904971	-0.172372	0.294031	-0.362729	0.023241	0.240362	0.140501
DRG1	black	-0.0797486	0.629383	-0.182054	0.267328	-0.0395737	0.810958	0.248389	0.127326	0.219582	0.179229	-0.229319	0.160231	0.734388	1.02967e-07	0.366493	0.0217461	0.0354215	0.830487	0.167355	0.308519	0.473674	0.00232009	0.18539	0.25851	0.494206	0.00138525	-0.605849	4.36844e-05	-0.377929	0.0176873	-0.439834	0.0050822	-0.34324	0.0324149	0.230462	0.1581
RNF5P1	black	0.0122797	0.940856	-0.096767	0.557858	-0.025073	0.879573	0.311022	0.0539497	-0.0740403	0.654187	-0.111167	0.500473	0.882342	1.13389e-13	0.223738	0.170932	-0.302813	0.0609577	-0.127616	0.43881	0.0706583	0.66906	-0.275121	0.0900533	-0.0476888	0.773124	-0.24505	0.13269	-0.158043	0.336589	-0.296226	0.0670883	-0.373194	0.0192831	0.223775	0.170859
ABCF1	black	0.230773	0.157524	0.00292155	0.985917	0.0419734	0.799722	0.0260076	0.875119	0.241484	0.1386	-0.153176	0.351868	0.736957	8.8131e-08	0.315053	0.0507528	-0.161869	0.324871	0.0187628	0.909736	0.0425264	0.797138	-0.0852407	0.60589	0.0439982	0.790272	-0.255063	0.117094	-0.180386	0.27181	-0.209153	0.201303	-0.140656	0.393062	0.0289842	0.860959
AKT1	black	0.0942278	0.568285	0.0375828	0.820308	0.0672859	0.684015	-0.252444	0.121033	-0.0496688	0.763967	0.334103	0.037641	-0.305643	0.0584644	-0.284219	0.0795053	-0.189717	0.247362	0.122655	0.456953	-0.123049	0.455498	0.0677662	0.681877	-0.0584898	0.723573	0.250071	0.124688	0.092626	0.574909	0.0556174	0.736652	0.0912344	0.580691	-0.151279	0.357936
KCTD20	black	0.0960969	0.560601	0.319786	0.0471951	-0.0549316	0.739785	-0.143194	0.384493	0.238983	0.142861	-0.275104	0.0900738	0.555318	0.000243051	0.287159	0.0763107	-0.0529173	0.749013	0.052648	0.75025	0.0903095	0.584549	0.0276863	0.867128	0.232812	0.153784	-0.0978702	0.553356	-0.162898	0.321766	-0.117316	0.476921	-0.147604	0.369868	0.178867	0.275935
SLC35B2	black	0.0558401	0.735635	0.0221526	0.893515	0.0532636	0.747424	0.164306	0.317542	0.245206	0.132436	-0.13392	0.416339	0.490417	0.00152724	0.126997	0.441052	0.00448218	0.978395	0.316976	0.0492826	0.399093	0.0118427	0.146924	0.372101	0.376959	0.0180046	-0.302696	0.0610629	-0.296099	0.0672115	-0.318951	0.0478077	-0.254654	0.117703	0.0129021	0.937864
FLOT1	black	-0.0919705	0.577629	0.0687024	0.677718	0.191917	0.241823	-0.125236	0.447464	0.0537911	0.745006	-0.257387	0.113679	0.590697	7.53209e-05	0.328444	0.0412095	-0.14552	0.376736	0.116654	0.47943	0.279115	0.085297	0.133739	0.416973	0.455349	0.00358219	-0.26299	0.105759	-0.334855	0.0371867	-0.140088	0.394997	-0.0347265	0.833766	0.141664	0.389647
KAT2A	black	-0.0590975	0.720816	-0.223879	0.170656	-0.0772345	0.64026	-0.0123923	0.940315	0.267142	0.100165	-0.0800366	0.628141	0.52443	0.000610221	0.221016	0.176334	-0.176232	0.283185	0.0932617	0.572276	0.286832	0.0766612	-0.07612	0.645106	0.48951	0.00156305	-0.228132	0.162464	-0.159491	0.332126	0.356555	0.0258781	0.083281	0.614229	0.0942778	0.568079
B3GNT1	black	0.0268319	0.871194	-0.104604	0.52625	0.0987197	0.5499	0.294379	0.0688921	-0.0709986	0.667557	-0.149874	0.362468	0.679665	1.95317e-06	-0.0219762	0.894358	-0.391952	0.0135971	-0.28535	0.0782644	-0.0143423	0.930944	-0.445467	0.00448443	0.0826123	0.617086	-0.20924	0.20111	-0.0170724	0.917839	-0.0183078	0.911917	-0.406435	0.0102434	0.497711	0.00126442
LOC644799	black	-0.0362791	0.826445	0.161794	0.3251	-0.159319	0.332654	0.377075	0.0179664	-0.0822835	0.618493	-0.159333	0.332611	0.405835	0.0103668	-0.0741159	0.653856	-0.319833	0.0471613	-0.0456473	0.782597	0.0751758	0.649222	-0.305285	0.0587756	-0.0836486	0.612661	-0.013017	0.937312	0.0792431	0.631563	-0.0972062	0.556064	-0.296571	0.066755	0.369616	0.0205673
SFRS1	black	0.0343016	0.835772	0.0479565	0.771884	0.105495	0.522715	-0.194198	0.236165	0.374148	0.0189522	-0.0532943	0.747284	0.561149	0.000202195	0.535028	0.000449396	0.0156781	0.924529	0.301133	0.0624775	0.57946	0.000110884	0.27401	0.0914122	0.630648	1.68228e-05	-0.44134	0.00491594	-0.430892	0.00617306	-0.0302388	0.855003	-0.0728605	0.659361	0.187619	0.252726
LOC728160	black	0.274138	0.0912549	-0.135237	0.411727	0.0579098	0.726208	0.190688	0.244906	-0.0935673	0.571012	0.0740654	0.654077	0.472657	0.00237815	0.248835	0.126622	-0.130713	0.427686	-0.332034	0.0389152	-0.124412	0.45048	-0.175225	0.28599	-0.255243	0.116827	-0.0663489	0.688192	-0.107613	0.514353	-0.161346	0.32646	-0.307141	0.0571781	0.00464483	0.977612
NSMCE1	black	-0.15939	0.332436	-0.352605	0.0276918	-0.0456828	0.782432	0.200813	0.22027	-0.15598	0.343014	0.0646948	0.695587	0.454611	0.00364357	0.00877474	0.957719	-0.105281	0.523564	-0.453904	0.00370334	-0.185596	0.25797	-0.318364	0.0482424	0.239217	0.142459	-0.111784	0.498083	0.0740208	0.654272	0.107668	0.514138	-0.223179	0.172033	0.101973	0.536765
EIF4H	black	0.0350215	0.832374	-0.139833	0.395864	0.14639	0.373861	0.121215	0.462294	-0.0547491	0.74062	0.00105544	0.994912	0.626351	1.99652e-05	0.231768	0.15569	-0.0394	0.811773	-0.14496	0.378597	0.324316	0.0439813	0.0220862	0.893832	0.206157	0.20798	-0.290151	0.0731644	-0.203938	0.213025	-0.358372	0.0250776	-0.387351	0.01484	0.165064	0.315285
LOC643310	black	0.0833903	0.613763	-0.150952	0.358988	0.123637	0.453331	0.105835	0.521367	-0.0533186	0.747172	-0.027986	0.865703	0.704476	5.58164e-07	0.259475	0.110678	-0.210519	0.198307	-0.153088	0.352149	0.294524	0.0687486	-0.187287	0.253583	0.0163084	0.921505	-0.347508	0.0301859	-0.26205	0.107057	-0.157183	0.33926	-0.29804	0.0653533	0.245735	0.131577
PDXK	black	0.143317	0.384081	0.156928	0.340055	-0.192018	0.24157	-0.0433195	0.793436	0.466182	0.00277886	-0.261975	0.107161	0.43143	0.00610207	0.253223	0.119851	0.081928	0.620015	0.15791	0.337004	0.315691	0.0502612	0.196893	0.229599	0.413102	0.00895456	-0.217965	0.182533	-0.385832	0.0152709	-0.00431002	0.979225	-0.0643802	0.696997	0.0929181	0.573698
TXNDC5	black	0.214222	0.190348	0.0671425	0.684653	0.0674846	0.68313	-0.0945337	0.567024	0.236481	0.14722	-0.202717	0.215836	0.710433	4.05376e-07	0.325255	0.0433381	-0.143508	0.383441	0.213233	0.19245	0.35713	0.0256223	0.134253	0.415169	0.399312	0.011792	-0.345645	0.0311431	-0.385816	0.0152758	-0.0927632	0.57434	-0.0524181	0.751306	0.111566	0.498927
IDH3B	black	-0.210341	0.198695	0.0396747	0.810484	-0.200558	0.220869	0.584774	9.2516e-05	-0.177495	0.279695	-0.183231	0.264193	0.706072	5.12722e-07	0.0871751	0.597706	-0.202025	0.217439	-0.140808	0.392548	0.0417432	0.800798	-0.366283	0.0218274	0.00884506	0.95738	-0.194933	0.234361	-0.0385601	0.815715	-0.283677	0.0801053	-0.48535	0.00173711	0.38674	0.0150121
PACSIN2	black	-0.113279	0.492319	-0.178185	0.2778	-0.056584	0.732242	0.174318	0.288531	-0.17422	0.288805	-0.175717	0.284618	0.33765	0.0355358	0.273911	0.0915335	-0.0648892	0.694717	-0.207195	0.205649	-0.104657	0.526039	0.0259267	0.875505	-0.0402672	0.807707	-0.266513	0.100997	-0.224674	0.169103	-0.219943	0.178498	-0.0479461	0.771932	0.152418	0.354286
ERAL1	black	-0.201212	0.219337	-0.0458904	0.781467	-0.156702	0.340759	0.456689	0.0034729	0.125578	0.446214	-0.470416	0.00251073	0.518574	0.000719535	0.163279	0.32062	-0.0444514	0.788161	-0.150656	0.359943	-0.00214177	0.989676	-0.169078	0.303494	0.290954	0.0723373	-0.151537	0.357106	-0.00810714	0.960933	-0.21064	0.198043	-0.348999	0.0294379	0.235755	0.148501
LOC92755	black	0.0670868	0.684901	-0.287652	0.0757852	0.0479436	0.771944	0.0518398	0.753964	0.124421	0.45045	-0.00669126	0.967752	0.713934	3.34671e-07	0.403658	0.0108252	-0.0554517	0.737409	0.0120673	0.941877	0.235441	0.149059	0.133368	0.418278	0.0918755	0.578024	-0.413513	0.00887994	-0.385016	0.0155068	-0.255873	0.115896	-0.102937	0.5329	-0.0153472	0.926118
MRPL2	black	-0.146806	0.372488	0.207991	0.203874	-0.0212446	0.897856	0.295437	0.0678536	-0.142724	0.386072	-0.143132	0.384702	0.555554	0.00024126	0.130658	0.427884	-0.0819549	0.6199	-0.359005	0.0248035	-0.166278	0.311688	-0.321538	0.0459308	0.137955	0.402305	0.169573	0.30206	0.292502	0.0707632	-0.0191429	0.907916	-0.463769	0.00294265	0.257877	0.112969
SNRPC	black	-0.0594151	0.719376	-0.133717	0.417051	-0.0641155	0.698184	0.225962	0.166607	0.157735	0.337545	-0.127409	0.439559	0.856342	3.62313e-12	0.400217	0.011585	-0.00252328	0.987837	-0.113307	0.49221	0.21464	0.189462	0.0487461	0.76823	0.341101	0.0335813	-0.422502	0.00737452	-0.315833	0.0501519	-0.35448	0.026818	-0.29973	0.0637693	0.102959	0.53281
C6orf85	black	-0.00332617	0.983967	0.35326	0.0273837	-0.129484	0.432082	0.030586	0.853356	0.320431	0.0467267	-0.243866	0.134632	0.475217	0.00223429	0.278821	0.0856401	0.12371	0.45306	0.147731	0.369451	0.228354	0.162046	0.146279	0.374226	0.268009	0.0990253	-0.0654725	0.692106	-0.214563	0.189625	-0.124966	0.44845	-0.221257	0.175852	0.300736	0.0628405
HNMT	black	0.0831346	0.614854	-0.215125	0.188442	0.311955	0.0531958	0.134919	0.412838	-0.27287	0.0928224	0.0636729	0.70017	0.330762	0.0397157	-0.0460414	0.780766	-0.33553	0.036782	-0.064872	0.694794	0.0627825	0.704172	-0.306276	0.0579178	-0.240241	0.140707	-0.101908	0.537025	-0.10847	0.510989	-0.0525025	0.750918	-0.267248	0.100025	0.350956	0.0284795
FAF2	black	-0.061906	0.708119	-0.074969	0.650126	-0.082211	0.618803	0.0817932	0.620593	0.367416	0.0213917	-0.262161	0.106903	0.606607	4.24788e-05	0.342649	0.0327334	0.0580859	0.725408	0.131888	0.423508	0.417409	0.00819796	0.114593	0.48728	0.505738	0.00102216	-0.305556	0.0585401	-0.359699	0.0245057	-0.0370041	0.823031	-0.208314	0.203157	0.218835	0.18075
TSPYL1	black	0.0459363	0.781254	0.129455	0.432186	0.0168573	0.918871	0.233686	0.152202	-0.257257	0.113869	0.184643	0.260468	-0.361894	0.0235838	-0.50876	0.00094225	-0.0198899	0.904338	-0.297711	0.0656656	-0.602088	5.01388e-05	-0.359987	0.0243833	-0.600702	5.27266e-05	0.46813	0.00265253	0.50955	0.000922291	-0.0986087	0.550351	-0.118606	0.472056	-0.0145352	0.930017
CLDN2	black	-0.24261	0.136714	-0.0293228	0.859351	-0.0272195	0.869349	0.178822	0.276058	-0.256045	0.115642	-0.183817	0.262644	0.241895	0.13791	0.0386822	0.815142	-0.156099	0.342643	-0.14146	0.390336	-0.0475865	0.773598	-0.0988492	0.549375	-0.0511402	0.757183	-0.187435	0.253201	-0.146181	0.374551	0.194883	0.234483	0.0899453	0.586071	0.670636	2.99234e-06
TRIM26	black	0.17927	0.274836	0.106281	0.519605	0.147257	0.371007	0.228512	0.161748	-0.121504	0.46122	-0.0986709	0.550098	0.596863	6.05436e-05	0.0869843	0.598511	-0.185498	0.258226	-0.420984	0.00761215	-0.216949	0.184631	-0.438601	0.00522196	-0.187418	0.253245	0.0571168	0.729815	0.125324	0.44714	-0.24808	0.127817	-0.534643	0.000454496	0.32297	0.0449176
INSIG2	black	-0.0693611	0.674797	0.0173854	0.916339	0.0627034	0.704528	0.323367	0.0446399	-0.347282	0.0303009	-0.104587	0.526317	0.564532	0.000181433	0.144901	0.378793	-0.294613	0.0686614	-0.260241	0.109591	-0.0549146	0.739863	-0.268911	0.0978514	-0.154007	0.349232	-0.234328	0.151046	-0.099809	0.545485	-0.182474	0.266207	-0.254868	0.117383	0.514914	0.000796411
CCT7	black	-0.0709733	0.667669	-0.0473586	0.774654	-0.0413148	0.802802	0.110975	0.501219	0.154671	0.347133	-0.341084	0.0335905	0.715856	3.00878e-07	0.552848	0.000262488	0.149984	0.362113	0.0788248	0.633371	0.394639	0.0129128	0.174284	0.288626	0.369119	0.0207511	-0.620435	2.51687e-05	-0.429095	0.00641507	-0.250173	0.124528	-0.214012	0.190792	0.297786	0.0655944
VARS2	black	-0.189029	0.249114	0.334425	0.0374459	-0.280068	0.0841915	0.301619	0.062035	-0.22217	0.174029	0.0117824	0.943247	0.496933	0.0012904	0.0572258	0.729319	-0.142161	0.38797	-0.314152	0.0514539	-0.144727	0.379371	-0.423845	0.0071697	-0.0363694	0.82602	0.168825	0.304228	0.258639	0.111872	0.101553	0.53845	-0.346639	0.0306295	0.194636	0.23509
EIF4EBP2	black	-0.317059	0.0492197	0.0822359	0.618696	-0.0784925	0.634808	0.318749	0.0479568	-0.189587	0.247694	0.186259	0.256245	0.508725	0.000943128	0.268761	0.0980459	-0.171362	0.296912	-0.0431352	0.794296	0.256692	0.114694	-0.143758	0.382606	0.0556321	0.736585	-0.230137	0.158704	-0.112565	0.49507	-0.118513	0.472404	-0.330826	0.039675	0.585595	8.99359e-05
GALNT11	black	0.142888	0.385523	-0.107493	0.514822	0.0990345	0.548623	0.174613	0.287703	-0.125529	0.446392	-0.0117229	0.943533	0.544242	0.00034159	0.0594769	0.719096	-0.239393	0.142156	0.0508317	0.758604	0.103162	0.532	-0.100131	0.544185	-0.107824	0.513525	-0.261408	0.107951	-0.0952512	0.564072	-0.271415	0.0946475	-0.177644	0.279284	-0.0632022	0.702284
C20orf111	black	-0.198222	0.226407	-0.150565	0.360236	0.0251276	0.879313	0.0799004	0.628728	-0.226698	0.165195	0.0968083	0.557689	0.377265	0.0179039	0.205586	0.209269	0.229893	0.159158	-0.17394	0.289593	0.0600385	0.716553	0.101413	0.539012	-0.00186369	0.991016	-0.186285	0.256178	-0.0822139	0.618791	-0.141008	0.391867	-0.104233	0.527729	0.0746047	0.651717
YIPF3	black	-0.0243795	0.882881	-0.108954	0.509094	-0.0330455	0.841708	0.134211	0.415318	-0.016115	0.922433	-0.0977582	0.553812	0.832287	5.12501e-11	0.338777	0.0348876	-0.186389	0.255908	-0.0938235	0.569954	0.130248	0.429346	-0.0624844	0.705513	0.0953517	0.563659	-0.311111	0.0538776	-0.265307	0.102608	-0.186775	0.254907	-0.201112	0.21957	0.051635	0.754905
LOC645381	black	-0.05854	0.723345	0.128589	0.435298	-0.017908	0.913833	0.213675	0.191508	0.090905	0.582064	-0.161742	0.325258	0.490621	0.00151926	0.320545	0.0466438	-0.254819	0.117457	0.185671	0.257776	0.398199	0.0120513	-0.0547347	0.740686	0.252601	0.120793	-0.28842	0.0749724	-0.0309807	0.851484	-0.191356	0.243226	-0.325921	0.042886	0.1614	0.326296
OXA1L	black	-0.0539976	0.74406	-0.136386	0.407729	0.249681	0.125296	0.0469982	0.776325	-0.124733	0.449304	-0.121179	0.462427	0.384242	0.0157334	0.318891	0.0478519	-0.300024	0.0634968	-0.101232	0.539742	0.297247	0.0661073	-0.0184049	0.911451	0.23507	0.149719	-0.375265	0.0185706	-0.246988	0.129557	-0.249213	0.126029	-0.279155	0.0852505	-0.0715081	0.66531
SOX13	black	0.166028	0.312425	0.121684	0.46055	0.0310157	0.851319	0.168036	0.306529	0.0703229	0.670541	-0.143446	0.383651	0.492713	0.00143974	0.270712	0.0955382	-0.20912	0.201374	0.0815783	0.621514	0.297254	0.0661006	-0.119483	0.46876	0.0682409	0.679767	-0.294134	0.0691337	-0.322826	0.0450183	-0.301137	0.0624733	-0.397138	0.0123027	0.238787	0.143199
PEX19	black	0.221887	0.174593	-0.0506973	0.759223	0.0640327	0.698555	0.0962769	0.559863	0.0497809	0.76345	-0.186282	0.256186	0.724555	1.83833e-07	0.382535	0.0162429	-0.15569	0.343925	-0.202847	0.215535	0.0194101	0.906636	-0.244629	0.133378	0.109676	0.506273	-0.239783	0.141488	-0.227361	0.163929	-0.201736	0.218113	-0.336078	0.0364568	0.0211442	0.898336
SPNS1	black	-0.122875	0.456141	-0.137645	0.403374	-0.0647873	0.695173	-0.0132562	0.936162	0.107182	0.516048	-0.0620475	0.707481	0.562726	0.000192267	0.218411	0.181617	-0.206589	0.207009	-0.212584	0.19384	0.156721	0.340698	-0.12688	0.441477	0.521458	0.000663687	-0.279342	0.0850328	-0.200136	0.221864	0.205413	0.209663	-0.0938886	0.569685	0.109859	0.505561
C6orf108	black	0.0149752	0.927904	-0.0537005	0.745421	-0.0385156	0.815924	0.144285	0.380845	-0.0521011	0.752762	0.0165619	0.920288	0.804307	6.90988e-10	0.340782	0.0337584	-0.0995856	0.546389	-0.0986784	0.550068	0.130636	0.427962	-0.115346	0.484403	-0.0121882	0.941296	-0.230387	0.15824	-0.197901	0.227174	-0.21	0.199441	-0.27011	0.0963074	0.0174417	0.916068
MED20	black	0.0409884	0.804329	-0.000993536	0.995211	-0.060183	0.715899	0.304611	0.059364	0.133302	0.418513	-0.194451	0.235543	0.766988	1.23868e-08	0.206235	0.207804	-0.123499	0.453836	-0.0252687	0.87864	0.106682	0.518019	-0.0799264	0.628616	0.129582	0.431731	-0.303614	0.0602434	-0.178051	0.278168	-0.407813	0.00996469	-0.32874	0.0410158	0.24044	0.140368
TOR1AIP1	black	0.0964593	0.559117	0.0628804	0.703731	0.0924684	0.575562	0.243633	0.135015	-0.111163	0.50049	-0.261192	0.108253	0.423433	0.0072321	0.237183	0.145986	-0.331401	0.0393118	0.173016	0.292203	0.13102	0.426594	-0.146789	0.372546	-0.1302	0.429517	-0.289636	0.0736981	-0.255663	0.116205	-0.198152	0.226573	-0.00111628	0.994619	0.186383	0.255923
CCDC90A	black	-0.143569	0.383239	-0.167163	0.309082	-0.0437916	0.791235	0.249915	0.124931	-0.132148	0.422589	-0.0412594	0.803061	0.300035	0.0634867	0.183401	0.263742	-0.129765	0.431076	-0.210054	0.199323	-0.188334	0.25089	-0.0398687	0.809574	-0.109983	0.505077	-0.0942459	0.568211	-0.0251322	0.879291	-0.291975	0.0712962	-0.24757	0.128627	0.0872807	0.597261
ASPSCR1	black	-0.129468	0.43214	-0.068159	0.680131	-0.0905107	0.583709	0.436592	0.00545664	-0.187503	0.253026	-0.135848	0.409597	0.535458	0.000443759	0.0783463	0.63544	-0.208362	0.203051	-0.299641	0.063852	-0.0808362	0.624701	-0.281509	0.0825408	-0.0684575	0.678805	-0.209174	0.201255	-0.16043	0.329249	-0.107636	0.514263	-0.232576	0.154214	0.497742	0.0012634
KIAA1191	black	-0.143224	0.384395	-0.043601	0.792123	-0.00253337	0.987788	0.156691	0.340794	-0.147529	0.370113	-0.346487	0.0307075	0.370427	0.0202702	0.227512	0.163641	-0.212591	0.193825	-0.263991	0.104389	0.0695745	0.673852	-0.14822	0.36785	0.112336	0.495952	-0.172852	0.292668	0.105193	0.523913	0.0242429	0.883532	-0.242111	0.137549	0.445182	0.00451304
CCDC117	black	0.0776557	0.638432	0.0933982	0.571711	0.0700824	0.671605	0.000531111	0.99744	0.0686047	0.678152	-0.0514144	0.755921	0.697597	7.99841e-07	0.163378	0.32032	-0.277063	0.0877152	-0.00496238	0.976081	0.261562	0.107736	-0.20548	0.209509	0.226621	0.165341	-0.296961	0.0663808	-0.184263	0.261467	-0.162482	0.32302	-0.382412	0.0162801	0.276124	0.0888397
RBM22	black	-0.0420033	0.799582	-0.00623447	0.969953	0.0431896	0.794042	-0.150344	0.36095	0.17871	0.276364	-0.0205772	0.901049	0.517092	0.000749841	0.226333	0.165895	-0.0505115	0.76008	0.255239	0.116833	0.516775	0.00075646	0.0690991	0.675959	0.543646	0.000347795	-0.336103	0.0364418	-0.35177	0.0280882	0.226855	0.164894	0.136802	0.406287	-0.00579238	0.972082
RXRB	black	0.130367	0.428922	0.013153	0.936658	-0.0725781	0.660601	0.131764	0.423949	-0.0300724	0.855792	0.0726496	0.660287	0.742627	6.21124e-08	0.0480595	0.771407	-0.34468	0.0316484	-0.274802	0.0904418	-0.116006	0.481891	-0.455301	0.00358615	-0.0772483	0.6402	-0.0592323	0.720205	0.00673677	0.967533	0.0104327	0.949739	-0.28427	0.0794489	0.154147	0.348788
SKIV2L	black	-0.0359777	0.827865	0.156179	0.342393	-0.0979781	0.552916	0.12362	0.453392	0.0621264	0.707125	0.0119144	0.942612	0.42851	0.00649567	0.0248874	0.880458	-0.126445	0.443055	-0.290492	0.072812	-0.170812	0.298489	-0.330305	0.0400067	0.132786	0.420331	0.18309	0.264568	0.268227	0.0987407	0.188859	0.249549	-0.179873	0.273199	0.185812	0.257407
TBC1D7	black	-0.0282189	0.864596	0.00598991	0.971131	-0.0884816	0.592206	0.37656	0.0181367	0.0321559	0.845918	-0.253633	0.119233	0.686473	1.40199e-06	0.356115	0.0260749	-0.117837	0.474954	-0.149375	0.364089	-0.0931831	0.572601	-0.117748	0.475287	0.0616234	0.709393	-0.220165	0.178049	-0.140822	0.392498	-0.298592	0.0648327	-0.296024	0.0672837	0.140423	0.393856
C6orf153	black	0.0785412	0.634597	0.0561908	0.734035	-0.194467	0.235504	0.0775259	0.638995	0.402555	0.011064	-0.21829	0.181866	0.75124	3.58696e-08	0.380077	0.0170008	0.00296775	0.985694	0.00555603	0.973221	0.178109	0.278007	0.128794	0.434559	0.357956	0.0252589	-0.385306	0.0154227	-0.267609	0.0995495	-0.315446	0.0504497	-0.182445	0.266284	-0.000430575	0.997924
C6orf62	black	0.112098	0.496871	0.042896	0.795412	0.0593914	0.719484	0.00654536	0.968455	0.0960093	0.56096	-0.165295	0.314599	0.818573	1.93872e-10	0.294076	0.0691908	-0.205844	0.208687	-0.063915	0.699083	0.193014	0.239091	-0.104936	0.524932	0.196263	0.231123	-0.320904	0.0463853	-0.199435	0.22352	-0.118429	0.472723	-0.205017	0.21056	0.263795	0.104656
RAB9A	black	-0.0677951	0.681749	-0.000779499	0.996242	0.0132936	0.935982	-0.218996	0.18042	-0.115783	0.482739	0.216624	0.185307	-0.379006	0.01734	-0.043247	0.793774	0.0602567	0.715566	0.266337	0.101232	0.115732	0.482934	0.338051	0.0353039	-0.262893	0.105893	-0.127158	0.440467	-0.0971316	0.556368	-0.162822	0.321993	0.353167	0.0274277	-0.351866	0.0280422
UBAC2	black	0.136041	0.408925	0.0321156	0.846108	-0.0735399	0.656379	-0.0961369	0.560437	0.27101	0.0951596	-0.118198	0.47359	0.217598	0.183288	-0.157481	0.338335	-0.0434555	0.792802	-0.17092	0.298179	-0.15308	0.352173	-0.134142	0.41556	0.322468	0.0452703	0.0801351	0.627717	-0.0547375	0.740673	-0.0481313	0.771075	-0.195088	0.233983	-0.228318	0.162113
B4GALT7	black	0.166177	0.311985	-0.0917716	0.578456	-0.0336714	0.838749	-0.183408	0.263725	0.144786	0.379175	0.0209384	0.899321	0.329392	0.0405928	-0.0329324	0.842243	0.0646823	0.695643	-0.188951	0.249312	-0.0833121	0.614097	-0.00170585	0.991777	0.305487	0.0585997	-0.212538	0.193939	-0.268393	0.0985241	0.0104538	0.949638	0.010114	0.951273	-0.198821	0.224977
XYLB	black	-0.00198106	0.99045	0.0575213	0.727974	0.0427158	0.796254	0.113136	0.49287	0.00273308	0.986825	-0.30202	0.0616715	0.392351	0.0134934	0.275103	0.0900746	-0.123139	0.455165	-0.251552	0.122397	0.0701619	0.671253	-0.0301039	0.855643	0.379774	0.0170961	-0.151429	0.357453	-0.0449763	0.785717	-0.305819	0.0583125	-0.40761	0.0100054	-0.20008	0.221994
ASH2L	black	-0.0356307	0.8295	-0.317835	0.0486365	-0.102832	0.533319	0.244521	0.133555	-0.137859	0.402636	0.0569166	0.730727	0.379108	0.0173074	0.0483609	0.770012	-0.0564225	0.732978	-0.266799	0.100618	-0.164386	0.317304	-0.211333	0.196537	-0.114777	0.486576	-0.0619686	0.707836	0.0784846	0.634842	-0.0425043	0.797241	-0.0494329	0.765057	-0.0248442	0.880664
LOC100130561	black	0.209872	0.199722	-0.189113	0.2489	0.152794	0.353086	0.139093	0.398396	-0.1585	0.335179	0.0889701	0.590155	0.438389	0.00524629	0.0331864	0.841042	-0.31496	0.0508246	0.0141334	0.931947	0.117904	0.474701	-0.260278	0.109538	-0.270758	0.0954804	-0.19578	0.232294	-0.224236	0.169956	-0.230953	0.15719	-0.108908	0.509272	0.0550487	0.73925
TMEM170B	black	0.144458	0.380266	0.0447898	0.786585	0.0186362	0.910343	0.164252	0.317705	0.0689364	0.67668	-0.0969293	0.557194	0.705125	5.39258e-07	0.0683453	0.679304	-0.262973	0.105782	-0.0897321	0.586963	0.0198128	0.904707	-0.230952	0.157192	0.0313275	0.849841	-0.11736	0.476754	-0.092052	0.577291	-0.265588	0.102231	-0.35168	0.0281315	0.0741388	0.653755
BAT5	black	-0.0257639	0.87628	0.207077	0.205912	-0.152304	0.35465	0.317497	0.0488896	0.0464613	0.778816	-0.288422	0.0749703	0.688611	1.26105e-06	0.278578	0.0859245	-0.074711	0.651253	-0.220052	0.178277	-0.154244	0.348482	-0.115547	0.483637	0.0217357	0.895508	-0.192332	0.240785	-0.0358975	0.828243	-0.456802	0.00346387	-0.347297	0.0302933	0.167808	0.307193
COASY	black	-0.12415	0.451443	-0.0354511	0.830347	-0.105323	0.523394	0.199286	0.223872	0.146975	0.371935	-0.155752	0.34373	0.540971	0.000376865	0.116046	0.481738	0.0407516	0.805438	-0.287519	0.0759265	0.0664148	0.687898	-0.267745	0.0993716	0.468853	0.00260691	-0.0846908	0.608225	0.0726019	0.660497	0.131078	0.426387	-0.316912	0.049331	0.419691	0.00781978
BRPF3	black	0.0831601	0.614745	0.209273	0.201037	-0.0250391	0.879735	0.159314	0.33267	0.160723	0.328357	-0.264111	0.104225	0.831906	5.32654e-11	0.321397	0.0460315	-0.209763	0.199962	0.0744462	0.652411	0.277418	0.0872936	-0.0985113	0.550747	0.218044	0.182371	-0.372491	0.0195298	-0.226663	0.165261	-0.367975	0.0211798	-0.357003	0.0256785	0.167358	0.308511
TOM1	black	-0.0750795	0.649643	0.00583005	0.971901	-0.167524	0.308024	0.0263986	0.873257	0.187509	0.25301	-0.0944066	0.567548	0.430768	0.00618946	0.0536883	0.745477	-0.157009	0.339801	-0.226206	0.166139	0.0724673	0.661088	-0.170234	0.300152	0.475175	0.0022366	-0.139345	0.397534	-0.152727	0.353299	0.179741	0.273558	-0.200331	0.221404	0.0275717	0.867673
C5orf51	black	0.104739	0.525714	-0.195637	0.232643	-0.0415085	0.801896	0.199667	0.222969	0.161993	0.324497	-0.189037	0.249093	0.49764	0.00126675	-0.0971604	0.55625	-0.123599	0.45347	-0.0827373	0.616552	0.0787169	0.633837	-0.214931	0.188848	0.02628	0.873822	-0.27132	0.0947665	-0.238545	0.143617	-0.191237	0.243524	-0.254963	0.117242	0.367994	0.0211726
DDX3X	black	0.0857959	0.603536	0.290818	0.0724765	0.16595	0.312657	-0.284943	0.0787094	-0.0916111	0.579123	0.0903187	0.58451	-0.531678	0.000495557	-0.138298	0.401123	0.0509615	0.758006	0.143248	0.384313	-0.0241726	0.883868	0.0615223	0.709849	-0.219522	0.17935	0.332644	0.0385357	0.4075	0.0100275	0.23209	0.155101	0.238847	0.143096	0.0409335	0.804586
CD36	black	-0.210957	0.197354	-0.0455004	0.78328	-0.182271	0.266749	0.25578	0.116032	-0.089793	0.586708	-0.0747301	0.651169	0.547368	0.000310683	0.0995488	0.546538	-0.0416942	0.801027	-0.124852	0.448867	0.142167	0.387949	-0.116433	0.480269	0.213057	0.192827	-0.26041	0.109352	-0.212707	0.193575	0.0368765	0.823632	0.117404	0.476589	0.479591	0.00200614
TMEM101	black	-0.160857	0.327947	0.035666	0.829334	-0.0390632	0.813353	0.0270671	0.870074	0.201068	0.219673	-0.242751	0.13648	0.622229	2.34732e-05	0.556449	0.000234587	0.0140857	0.932176	0.0842711	0.61001	0.439744	0.00509228	0.145202	0.377793	0.567343	0.000165665	-0.330744	0.0397274	-0.343536	0.0322558	-0.0632072	0.702262	-0.268991	0.0977474	0.0936729	0.570576
UAP1	black	0.094735	0.566195	0.442485	0.00479273	0.0321741	0.845831	-0.143754	0.382618	0.125532	0.446382	0.0024051	0.988406	0.379389	0.0172182	0.146658	0.372977	-0.153052	0.352264	0.0554896	0.737236	0.0924698	0.575556	-0.125919	0.444969	0.203489	0.214056	0.15703	0.339735	0.0152091	0.926781	0.123039	0.455534	-0.224799	0.168859	-0.154344	0.348163
CDS2	black	-0.229343	0.160185	0.0246034	0.881813	-0.237904	0.144729	0.417839	0.00812543	-0.285179	0.0784511	-0.130396	0.42882	0.40934	0.00966365	0.0341419	0.836526	-0.244294	0.133928	-0.333189	0.0381998	-0.302309	0.0614108	-0.32805	0.0414675	-0.304556	0.0594126	-0.180401	0.271771	0.0728519	0.659398	-0.352288	0.0278419	-0.268342	0.0985904	0.0992919	0.547578
TMEM50B	black	0.109332	0.507614	0.0468462	0.77703	0.055208	0.738522	-0.0369467	0.823301	0.041279	0.802969	0.109412	0.507306	0.303955	0.059942	0.237425	0.145563	-0.0532737	0.747378	0.153139	0.351986	-0.05851	0.723482	0.0985781	0.550475	-0.132096	0.42277	-0.138649	0.399917	-0.178515	0.276896	-0.174486	0.28806	0.199909	0.222399	0.242617	0.136702
UTP6	black	-0.0231089	0.888946	-0.166592	0.310762	-0.0326119	0.843759	-0.116152	0.481335	0.302581	0.0611657	-0.0743028	0.653038	0.423205	0.00726677	0.337318	0.035729	0.152062	0.355423	0.161021	0.327448	0.354986	0.0265863	0.221253	0.17586	0.487862	0.00163008	-0.392168	0.013541	-0.244366	0.133808	-0.118026	0.474241	0.115343	0.484413	0.0214413	0.896915
RRP7A	black	-0.108791	0.509732	-0.00864231	0.958356	-0.154484	0.347722	0.33102	0.0395523	0.0844331	0.609321	-0.20221	0.217011	0.681375	1.79858e-06	0.333591	0.0379534	-0.00312514	0.984936	-0.0250915	0.879485	0.268561	0.0983064	-0.041287	0.802932	0.300195	0.0633389	-0.425341	0.00694734	-0.352007	0.0279753	-0.0644597	0.696641	-0.240336	0.140545	0.543421	0.000350161
TMEM209	black	0.0798292	0.629035	-0.215059	0.188579	0.0787057	0.633885	0.143873	0.38222	0.253547	0.119362	-0.280371	0.0838428	0.639058	1.19408e-05	0.503893	0.00107386	-0.1834	0.263745	0.120431	0.465215	0.329827	0.040313	0.131607	0.424508	0.360549	0.0241451	-0.47392	0.00230624	-0.422202	0.00742108	-0.443204	0.00471673	-0.384146	0.0157617	0.0944559	0.567345
SRPK1	black	0.100807	0.541456	-0.017747	0.914604	0.0897724	0.586794	-0.197074	0.229162	0.448533	0.0041854	-0.19808	0.226747	0.579002	0.000112613	0.500218	0.0011838	0.0486056	0.768881	0.156435	0.341593	0.418211	0.00806324	0.326376	0.04258	0.560666	0.000205331	-0.3042	0.0597259	-0.347621	0.030129	-0.180422	0.271712	-0.118174	0.47368	-0.246985	0.129562
MRPL55	black	-0.11913	0.470085	-0.0244801	0.882401	-0.00582827	0.971909	0.237524	0.145391	-0.26029	0.109522	-0.109236	0.507993	0.448135	0.00422317	0.275458	0.0896443	-0.0580369	0.72563	-0.219357	0.179686	-0.123432	0.454086	-0.121002	0.463088	0.0390498	0.813416	-0.304483	0.0594761	-0.0535742	0.746	-0.141073	0.391649	-0.276469	0.088426	0.389945	0.0141279
ALG8	black	0.147515	0.370158	-0.0302357	0.855018	0.141892	0.388878	0.169982	0.300877	0.147774	0.36931	-0.192057	0.241471	0.712448	3.63163e-07	0.405462	0.0104442	-0.121456	0.461396	0.0677128	0.682115	0.323738	0.0443811	0.0112328	0.94589	0.227047	0.164527	-0.345604	0.031164	-0.441387	0.00491089	-0.404614	0.0106218	-0.395166	0.012782	0.145903	0.375469
ITPR2	black	-0.0834277	0.613603	-0.132939	0.419792	0.00952248	0.95412	0.375684	0.0184293	-0.225175	0.168129	-0.180697	0.27097	0.530991	0.00050553	0.0569728	0.730471	-0.321637	0.0458602	-0.369649	0.0205551	-0.0349496	0.832713	-0.405199	0.010499	-0.138208	0.401434	-0.274874	0.0903544	-0.15048	0.360509	-0.0713192	0.666143	-0.379624	0.0171436	0.695543	8.88863e-07
IQSEC1	black	0.0101837	0.950938	0.0679118	0.68123	-0.206697	0.206765	0.311705	0.0533971	0.0293969	0.858999	-0.242228	0.137352	0.440645	0.00499213	0.0481086	0.77118	0.0548164	0.740312	-0.260055	0.109854	0.0439097	0.790684	-0.189872	0.246971	-0.00162488	0.992167	-0.234558	0.150634	-0.115443	0.484032	-0.165436	0.314181	-0.349314	0.0292822	0.474738	0.00226061
FARS2	black	-0.0923966	0.57586	0.0322764	0.845347	-0.122119	0.458935	0.389099	0.0143571	-0.230911	0.157268	-0.152083	0.355358	0.681226	1.81159e-06	0.0347065	0.83386	-0.341124	0.0335687	-0.283886	0.0798731	-0.0450034	0.785591	-0.509676	0.000919134	-0.152557	0.353842	-0.0570292	0.730214	0.128258	0.436492	-0.0554976	0.737199	-0.43035	0.00624515	0.273035	0.0926167
MRPL45	black	-0.11831	0.473169	-0.163249	0.320708	-0.0894647	0.588082	0.366684	0.0216724	-0.0198755	0.904407	-0.152302	0.354656	0.617874	2.77828e-05	0.209417	0.200722	-0.0509878	0.757885	0.012873	0.938004	0.234847	0.150117	-0.211777	0.195578	0.0302616	0.854895	-0.236771	0.146709	-0.130584	0.428149	-0.196939	0.229487	-0.283579	0.0802145	0.0759551	0.645824
C6orf130	black	-0.0887157	0.591223	-0.0910648	0.581398	-0.0109258	0.947367	0.28754	0.0759041	-0.265159	0.102807	0.0723536	0.661588	0.633553	1.49613e-05	0.0119973	0.942213	-0.283336	0.0804841	-0.319891	0.047119	-0.0783055	0.635617	-0.408948	0.00974018	-0.172167	0.294615	0.00674906	0.967474	0.0798859	0.628791	-0.184269	0.261452	-0.427489	0.0066383	0.304512	0.0594507
PIGP	black	-0.141281	0.390943	-0.175128	0.286261	-0.146779	0.372577	0.354386	0.0268615	-0.128355	0.43614	0.0775535	0.638875	0.635336	1.39146e-05	0.279821	0.0844773	-0.146794	0.372529	-0.0317818	0.847689	0.0889428	0.59027	-0.111793	0.49805	-0.17645	0.282582	-0.252802	0.120489	-0.256016	0.115685	-0.266918	0.100461	-0.165857	0.312932	0.157433	0.338483
NUDT3	black	0.0391472	0.812959	0.0161031	0.92249	-0.0474651	0.77416	0.174415	0.288259	0.0868745	0.598975	-0.0891046	0.589591	0.529873	0.000522153	0.0428701	0.795533	-0.0975482	0.554668	0.220241	0.177896	0.248228	0.127582	-0.0384418	0.816271	-0.0349791	0.832574	-0.254191	0.118395	-0.29288	0.0703836	-0.179065	0.275395	0.0410905	0.803851	0.236474	0.147231
GGNBP2	black	-0.196626	0.230242	0.0515951	0.755089	-0.16505	0.315325	0.166637	0.310629	-0.0070523	0.966013	-0.0991591	0.548117	0.511396	0.000877106	0.0490978	0.766605	-0.0524437	0.751188	0.143893	0.382153	0.359051	0.0247833	-0.210981	0.197302	0.176064	0.283654	-0.252975	0.120227	-0.0740547	0.654124	-0.0581898	0.724936	-0.11937	0.469186	0.276612	0.0882547
HAUS4	black	-0.144539	0.379997	-0.0613892	0.710449	-0.050486	0.760197	0.392931	0.0133443	-0.292257	0.0710109	-0.137558	0.403673	0.714669	3.21361e-07	0.165373	0.314366	-0.226074	0.166393	-0.296871	0.066467	0.0365564	0.825139	-0.323773	0.044357	-0.0898389	0.586516	-0.281523	0.0825254	-0.135377	0.41124	-0.0883012	0.592964	-0.277091	0.0876818	0.532585	0.00048266
KTN1	black	-0.12055	0.46477	-0.0785061	0.634749	-0.0808602	0.624598	0.0893359	0.588622	0.0752542	0.64888	0.127386	0.439643	0.475603	0.00221329	0.459511	0.00325233	-0.217496	0.183499	0.0398288	0.809762	0.311897	0.0532425	0.159603	0.33178	0.0514649	0.755688	-0.315437	0.0504568	-0.191699	0.242368	-0.377616	0.017789	-0.267992	0.0990481	0.0568056	0.731233
PFDN6	black	0.000442018	0.997869	-0.0808818	0.624505	-0.0962846	0.559832	0.197895	0.227189	0.16558	0.313752	-0.225274	0.167937	0.837461	3.00653e-11	0.335394	0.0368633	-0.0924402	0.575679	-0.126417	0.443159	0.12363	0.453355	-0.0548521	0.740149	0.254107	0.11852	-0.3692	0.020721	-0.209421	0.200711	-0.302687	0.0610703	-0.279666	0.0846562	0.0946671	0.566475
FAM149B1	black	-0.280855	0.0832869	0.186998	0.25433	-0.255722	0.116117	0.429567	0.00635071	-0.162532	0.322867	0.00345607	0.983341	0.422711	0.00734245	0.0589352	0.721552	-0.284624	0.0790594	0.153653	0.350354	0.161999	0.324479	-0.309488	0.055208	-0.193649	0.237518	-0.125216	0.447537	-0.14288	0.385548	-0.0254936	0.877569	-0.179569	0.274025	0.453063	0.0037754
DEK	black	0.192707	0.239852	-0.143503	0.383458	0.137736	0.40306	0.059872	0.717307	0.114062	0.48931	-0.116993	0.478142	0.774868	7.05041e-09	0.265284	0.102639	-0.159853	0.331014	0.101966	0.536793	0.343459	0.0322972	0.00306558	0.985223	0.132428	0.421597	-0.454532	0.00365019	-0.34396	0.0320297	-0.290695	0.072603	-0.148543	0.366795	0.202376	0.216625
RPS19BP1	black	-0.0288096	0.861788	0.0419747	0.799715	-0.0337692	0.838287	-0.106445	0.518957	0.226017	0.166501	-0.189411	0.248141	0.629958	1.72946e-05	0.460367	0.00318791	0.107394	0.515212	0.163464	0.320063	0.519083	0.00070939	0.243307	0.135555	0.483543	0.00181786	-0.447139	0.00431912	-0.488775	0.00159266	-0.0742752	0.653159	-0.151851	0.356099	0.152597	0.353713
GPN1	black	0.12841	0.435943	-0.111727	0.498306	0.12005	0.466638	0.163789	0.31909	0.00792023	0.961833	-0.190686	0.244912	0.282577	0.0813339	-0.076408	0.643852	-0.057162	0.729609	0.143546	0.383313	0.287718	0.0757147	-0.157895	0.337048	0.0790508	0.632394	-0.354121	0.0269835	-0.0414628	0.802109	-0.212321	0.194405	-0.158148	0.336265	0.290319	0.0729906
C16orf63	black	-0.245462	0.13202	-0.128374	0.436073	-0.135438	0.411026	0.309233	0.0554194	-0.112996	0.493406	-0.143335	0.384021	0.384246	0.0157321	0.0644716	0.696587	0.176941	0.281223	-0.267942	0.0991132	0.0476786	0.773171	-0.0956434	0.562461	0.142443	0.387019	-0.175608	0.284921	0.0248428	0.880671	-0.155274	0.345231	-0.262712	0.106141	0.245396	0.132127
C6orf136	black	0.0394776	0.811408	0.0995602	0.546492	0.0479615	0.771861	0.0781256	0.636396	0.170561	0.29921	-0.211848	0.195425	0.674173	2.53622e-06	0.517381	0.000743841	-0.0793229	0.631219	0.0114092	0.945042	0.209443	0.200663	0.0622372	0.706626	0.250403	0.124171	-0.252174	0.121444	-0.0264289	0.873112	-0.308597	0.0559494	-0.234932	0.149966	-0.124362	0.450663
BAT1	black	-0.0279675	0.865791	-0.00466463	0.977516	0.175947	0.28398	-0.139547	0.396841	0.19787	0.227248	-0.144826	0.379041	0.593073	6.92785e-05	0.423387	0.00723905	0.0475447	0.773792	0.138698	0.399751	0.413663	0.00885282	0.167142	0.309146	0.532652	0.000481713	-0.271833	0.0941194	-0.345857	0.0310325	0.196525	0.230486	-0.106389	0.519175	0.292494	0.0707712
MRFAP1L1	black	-0.112636	0.494795	0.186357	0.255991	0.0281259	0.865038	0.175536	0.285123	-0.222805	0.17277	0.0262997	0.873728	0.416089	0.00842383	0.0158699	0.923609	-0.137732	0.403072	0.00910469	0.956131	0.0957493	0.562026	-0.224757	0.168941	0.0484026	0.76982	-0.204613	0.211481	0.00634762	0.969407	-0.124568	0.44991	-0.141962	0.38864	0.40668	0.0101933
PPP1R2	black	-0.00694526	0.966529	-0.274603	0.0906851	0.0369413	0.823327	0.310729	0.0541884	-0.0822921	0.618456	-0.0807434	0.625099	0.501245	0.00115212	0.13329	0.418554	-0.128499	0.435623	-0.294063	0.0692043	-0.109117	0.508458	-0.113219	0.49255	0.0729673	0.658892	-0.392089	0.0135613	-0.308569	0.0559724	-0.173522	0.290773	-0.0995605	0.54649	0.526257	0.00057928
NOMO2	black	-0.239315	0.142291	0.000619386	0.997014	-0.208933	0.201787	0.150151	0.361574	0.0346696	0.834034	-0.166961	0.309677	0.0876215	0.595824	0.00857192	0.958695	0.266988	0.100368	-0.204872	0.21089	-0.0160912	0.922547	0.00554608	0.973269	0.333874	0.0377804	-0.187252	0.253673	0.0501391	0.761797	-0.0182666	0.912114	-0.0077341	0.962729	0.0171341	0.917543
MEA1	black	-0.027685	0.867134	-0.109851	0.505592	0.00313747	0.984876	0.199058	0.224413	0.215558	0.187532	-0.253709	0.119118	0.84199	1.85616e-11	0.356694	0.0258159	-0.0368315	0.823843	-0.0596631	0.718253	0.287329	0.0761292	0.083349	0.613939	0.501798	0.00113539	-0.447308	0.00430273	-0.275007	0.0901915	-0.313057	0.0523165	-0.304545	0.0594217	0.120241	0.465924
SMCR7L	black	0.167705	0.307494	0.217438	0.183618	0.0316935	0.848107	-0.208857	0.201954	0.392017	0.01358	-0.153471	0.35093	0.578869	0.000113117	0.430297	0.00625225	-0.0636219	0.700399	0.216831	0.184876	0.479263	0.00202249	0.102346	0.535267	0.499345	0.00121135	-0.150954	0.358983	-0.311309	0.0537168	-0.015292	0.926383	-0.307938	0.0565027	-0.196466	0.230632
LRPAP1	black	-0.0258282	0.875974	0.168986	0.303761	0.031994	0.846684	0.0636247	0.700386	-0.229155	0.160537	-0.0392454	0.812498	0.24403	0.134361	0.0572457	0.729229	-0.161407	0.326273	-0.00272045	0.986886	0.0131678	0.936587	-0.106176	0.520019	-0.0365282	0.825271	-0.195933	0.231924	0.0671629	0.684563	-0.0818839	0.620204	0.0011633	0.994392	0.261122	0.108351
EIF2B4	black	-0.150882	0.359212	-0.11402	0.489474	0.0611097	0.711711	0.290013	0.073307	-0.0359941	0.827788	-0.332288	0.0387566	0.531263	0.000501557	0.201518	0.218622	-0.177028	0.280983	-0.0806298	0.625588	0.140258	0.394418	-0.0992652	0.547687	0.239275	0.14236	-0.412844	0.00900165	-0.290742	0.0725547	-0.150713	0.35976	-0.267184	0.100109	0.67541	2.39249e-06
PEX6	black	0.00156496	0.992456	-0.11608	0.481609	-0.0599262	0.717062	0.242983	0.136093	0.0770514	0.641055	-0.0910735	0.581361	0.536862	0.000425778	0.142006	0.388492	-0.075516	0.647738	-0.138148	0.401639	0.0335061	0.83953	0.0194655	0.90637	0.224368	0.169699	-0.20983	0.199814	-0.153728	0.350114	-0.361919	0.0235737	-0.371451	0.0199001	0.0837523	0.612219
WRNIP1	black	0.0325194	0.844197	-0.0194418	0.906484	0.0577045	0.727141	0.174416	0.288255	0.152608	0.353679	-0.231411	0.156346	0.889874	3.56195e-14	0.39812	0.0120698	-0.178159	0.277871	0.127547	0.439059	0.369865	0.0204757	0.020032	0.903658	0.309656	0.0550688	-0.456992	0.00344864	-0.299627	0.0638647	-0.339531	0.0344596	-0.312057	0.0531138	0.253847	0.11891
TUSC4	black	-0.199421	0.223552	-0.0873388	0.597016	-0.0684482	0.678847	0.139815	0.395929	0.0552106	0.73851	-0.209029	0.201575	0.69414	9.54778e-07	0.389837	0.014157	0.122446	0.457725	-0.0557675	0.735967	0.46496	0.00286081	0.229217	0.160422	0.605216	4.47137e-05	-0.490352	0.00152976	-0.309097	0.0555321	-0.136684	0.406697	-0.332858	0.0384039	0.317989	0.0485219
PAK1IP1	black	0.0167568	0.919353	-0.104245	0.52768	-0.0752569	0.648868	0.0465614	0.778351	0.388499	0.0145214	-0.317358	0.0489942	0.682392	1.71209e-06	0.601104	5.19643e-05	0.115185	0.485016	0.0895547	0.587705	0.405884	0.0103568	0.266181	0.101439	0.518162	0.000727856	-0.381007	0.0167105	-0.311852	0.0532787	-0.135649	0.41029	-0.139098	0.398377	-0.0455737	0.782939
SLC29A1	black	0.179848	0.273266	0.158846	0.33411	0.0686642	0.677888	0.0399038	0.80941	0.126585	0.442547	-0.01772	0.914734	0.427821	0.00659167	0.0945688	0.56688	-0.171642	0.296113	0.2772	0.087552	0.141737	0.3894	0.0293066	0.859428	0.0334804	0.839652	-0.184514	0.260807	-0.227805	0.163084	-0.370346	0.0202996	-0.219227	0.179951	0.0157007	0.924421
SFRS10	black	-0.0314559	0.849233	0.178473	0.27701	-0.0676074	0.682584	-0.0528002	0.749551	0.073733	0.655533	0.256118	0.115534	0.331782	0.0390725	0.139081	0.398436	0.0104412	0.949699	0.0635918	0.700534	0.372747	0.0194394	0.00829418	0.960033	0.321583	0.0458986	-0.16351	0.319926	-0.164567	0.316763	0.186347	0.256017	-0.0639584	0.698889	-0.0583827	0.724059
ACOT2	black	0.102826	0.533344	-0.337574	0.03558	0.0969305	0.557189	0.242415	0.13704	-0.204353	0.212075	0.0884849	0.592192	0.348863	0.0295055	0.16019	0.329984	-0.287259	0.0762042	-0.304093	0.0598201	-0.21578	0.187067	-0.235911	0.148226	-0.234277	0.151138	-0.0761235	0.64509	-0.07703	0.641148	-0.221987	0.174394	-0.219242	0.17992	-0.0466318	0.778025
ZNHIT3	black	0.0347756	0.833534	-0.192247	0.240998	-0.0305174	0.853682	0.0495615	0.764463	0.219704	0.178981	-0.0749948	0.650013	0.697199	8.16442e-07	0.322934	0.0449426	0.0122108	0.941187	0.13383	0.416653	0.49087	0.00150958	0.117136	0.477602	0.404496	0.0106468	-0.563093	0.000190018	-0.401838	0.0112215	-0.176669	0.281975	-0.0187012	0.910032	0.0837236	0.612342
GTF2H4	black	0.0782846	0.635707	-0.00871079	0.958027	-0.0731846	0.657937	0.210299	0.198788	0.106629	0.51823	-0.123464	0.453966	0.727033	1.59226e-07	0.0425434	0.797059	-0.131744	0.424019	-0.328055	0.0414643	-0.0166831	0.919707	-0.3961	0.0125531	0.185683	0.257746	-0.118841	0.471172	0.00322391	0.98446	0.047168	0.775538	-0.493681	0.0014042	0.23894	0.142936
BFAR	black	-0.115827	0.482572	-0.150033	0.361956	-0.00662718	0.968061	0.138736	0.399618	0.0484743	0.769488	-0.240576	0.140136	0.358678	0.0249446	0.125913	0.444993	0.0243581	0.882983	-0.0464264	0.778978	0.139173	0.398121	-0.0368118	0.823936	0.265915	0.101794	-0.20456	0.211602	-0.134658	0.41375	-0.0843934	0.609489	-0.168208	0.306025	-0.0894685	0.588066
LOC440570	black	-0.0425713	0.796928	-0.26675	0.100683	0.0294304	0.858839	0.331422	0.0392986	-0.0593239	0.719789	-0.231	0.157104	0.500996	0.00115974	0.442759	0.00476365	-0.127483	0.43929	-0.285189	0.07844	-0.0244037	0.882766	0.0758517	0.646274	0.281403	0.0826609	-0.408922	0.00974523	-0.139298	0.397693	-0.52159	0.00066123	-0.43315	0.00588004	0.0440616	0.789976
C1orf55	black	-0.145987	0.375191	0.0272546	0.869182	-0.0550823	0.739097	0.300786	0.0627946	-0.0596334	0.718387	-0.178902	0.27584	0.560414	0.000206981	0.281076	0.0830341	-0.249007	0.126353	0.311375	0.053664	0.253445	0.119515	0.0119865	0.942266	0.0100418	0.95162	-0.315792	0.050184	-0.311789	0.0533298	-0.263574	0.104958	-0.0277459	0.866845	0.35331	0.0273606
NHP2L1	black	-0.011758	0.943364	-0.0845392	0.60887	0.167499	0.308097	-0.0831552	0.614766	0.22197	0.174428	-0.128712	0.434853	0.581229	0.000104433	0.476977	0.00213991	0.0417646	0.800698	0.348556	0.0296589	0.735229	9.78712e-08	0.308854	0.0557345	0.616066	2.97741e-05	-0.487068	0.00166324	-0.431217	0.00613011	-0.116265	0.480905	-0.0462452	0.779819	0.0420222	0.799493
TJAP1	black	0.0410609	0.80399	-0.121455	0.461401	-0.051141	0.757179	0.00772716	0.962763	0.218187	0.182076	-0.119769	0.467689	0.805827	6.06496e-10	0.375421	0.0185181	-0.14904	0.365177	-0.00497049	0.976042	0.297565	0.0658038	0.028017	0.865555	0.373245	0.0192651	-0.345978	0.03097	-0.234341	0.151023	-0.0865755	0.600238	-0.15879	0.334282	0.0384357	0.8163
LOC731777	black	0.0269441	0.87066	-0.289009	0.074353	0.0242778	0.883366	0.190909	0.244351	-0.178255	0.277608	0.165538	0.313877	0.547696	0.000307588	0.167141	0.309147	-0.229434	0.160014	-0.256774	0.114572	0.00818234	0.960571	-0.257718	0.1132	-0.138174	0.401549	-0.0604468	0.714706	-0.0368609	0.823705	-0.0896332	0.587377	-0.238906	0.142994	0.0896488	0.587311
RIPK1	black	0.247005	0.12953	0.308344	0.0561611	-0.10402	0.528575	-0.136697	0.406652	0.146419	0.373764	0.0403253	0.807434	0.328054	0.0414648	-0.134493	0.414327	-0.0583594	0.724165	-0.147517	0.370152	-0.151657	0.356722	-0.350821	0.0285448	-0.0845405	0.608864	0.284138	0.079595	0.171749	0.295807	0.163471	0.320041	-0.103639	0.530094	-0.00209352	0.989908
DHX16	black	0.071437	0.665624	0.0204628	0.901596	-0.0134849	0.935063	0.258149	0.112577	-0.0348466	0.833199	-0.167935	0.306823	0.846152	1.17571e-11	0.251248	0.122865	-0.190921	0.24432	-0.280266	0.0839631	0.00985267	0.95253	-0.255102	0.117036	0.0601599	0.716004	-0.257139	0.114041	0.0240224	0.884585	-0.241501	0.138572	-0.372542	0.0195119	0.328798	0.0409783
STK25	black	0.20967	0.200165	-0.052958	0.748826	0.280121	0.08413	-0.257547	0.113448	0.331071	0.0395198	-0.175384	0.285547	0.341679	0.0332629	0.223533	0.171334	-0.0535501	0.74611	0.0800152	0.628234	0.252273	0.121294	0.0691051	0.675932	0.508652	0.000944988	-0.240361	0.140503	-0.355531	0.0263384	0.156917	0.340088	-0.0405356	0.806449	0.0346745	0.834011
GHDC	black	-0.124631	0.449678	-0.0631255	0.702629	-0.0289499	0.861122	0.220484	0.177404	-0.0134159	0.935394	-0.0615542	0.709705	0.56861	0.000158973	0.140762	0.392705	-0.128166	0.436822	0.175385	0.285542	0.209179	0.201244	-0.136229	0.408273	0.177971	0.278387	-0.215125	0.18844	-0.29954	0.0639457	-0.0416645	0.801166	-0.167221	0.308913	0.192303	0.240858
MDC1	black	0.101588	0.538308	-0.114652	0.487052	0.0210385	0.898842	0.138014	0.4021	0.245761	0.131535	-0.183039	0.264702	0.660507	4.74721e-06	0.279736	0.0845752	-0.139824	0.395896	0.156162	0.342445	0.384407	0.0156848	0.0504784	0.760232	0.251009	0.123232	-0.411712	0.00921111	-0.332324	0.0387344	-0.257654	0.113293	-0.237433	0.14555	0.317044	0.049231
VPS52	black	0.107834	0.513482	-0.031439	0.849313	0.0262471	0.873978	0.238231	0.144161	0.036557	0.825136	-0.256585	0.11485	0.854907	4.29927e-12	0.273218	0.0923901	-0.212043	0.195003	-0.176002	0.283826	0.0276032	0.867523	-0.237504	0.145425	0.082395	0.618016	-0.22097	0.176426	-0.124803	0.449046	-0.252013	0.12169	-0.391907	0.0136087	0.260509	0.109213
PAAF1	black	-0.0550877	0.739072	-0.185125	0.259202	0.0118974	0.942694	0.457722	0.00339074	-0.259549	0.110572	-0.0458286	0.781755	0.590857	7.48998e-05	0.164543	0.316835	-0.227393	0.163867	-0.259831	0.110171	-0.0950619	0.56485	-0.19315	0.238754	-0.181697	0.268282	-0.26286	0.105937	-0.190159	0.246243	-0.381608	0.0165251	-0.405739	0.0103867	0.552602	0.000264496
AFF4	black	-0.185989	0.256946	-0.154853	0.346558	-0.154415	0.34794	0.0223386	0.892626	-0.022433	0.892175	0.0192813	0.907252	0.373374	0.0192202	0.150061	0.361864	-0.176491	0.282468	-0.00829103	0.960048	0.121345	0.461809	-0.0206882	0.900518	-0.0109254	0.947369	-0.132534	0.421221	-0.0557246	0.736162	0.0260952	0.874702	0.145621	0.376403	-0.0204089	0.901854
MRPS18A	black	-0.0458505	0.781653	-0.106364	0.519276	-0.0607657	0.713265	0.174677	0.287523	0.0419105	0.800016	-0.059176	0.72046	0.861195	2.00286e-12	0.35055	0.0286762	-0.135763	0.409895	-0.149439	0.36388	0.195886	0.232038	-0.0849077	0.607303	0.266054	0.101608	-0.30212	0.0615807	-0.227096	0.164434	-0.125977	0.444759	-0.284661	0.0790188	0.0461014	0.780487
FAM165B	black	0.111107	0.500709	-0.167274	0.308759	-0.10853	0.510754	0.331517	0.0392392	0.164801	0.316067	-0.0914009	0.579998	0.719916	2.39617e-07	0.219669	0.179052	-0.185826	0.257373	-0.0980616	0.552576	0.134904	0.412891	-0.182677	0.265666	0.0959723	0.561112	-0.279556	0.0847846	-0.236442	0.147288	-0.212758	0.193468	-0.324572	0.043805	0.219002	0.180409
DDX41	black	-0.142275	0.387585	-0.253552	0.119354	0.0124785	0.9399	0.14049	0.393628	-0.0364369	0.825701	-0.11203	0.497134	0.528291	0.000546486	0.202768	0.215718	-0.00602758	0.970949	-0.262265	0.106759	-0.059043	0.721063	0.0265165	0.872696	0.334511	0.0373938	-0.355755	0.0262373	-0.236657	0.14691	-0.18356	0.263323	-0.16878	0.304359	0.072522	0.660848
TRIM24	black	-0.0167591	0.919342	-0.281928	0.0820663	0.139153	0.398191	0.244395	0.133761	0.0147723	0.928878	-0.16285	0.321908	0.584014	9.49617e-05	0.245709	0.131618	-0.0927785	0.574277	-0.0613201	0.710761	0.443854	0.00464902	0.0400781	0.808593	0.205972	0.208397	-0.502871	0.0011035	-0.402357	0.0111073	-0.425339	0.0069475	-0.444055	0.00462823	0.264765	0.103339
FAM50B	black	-0.0788315	0.633341	-0.18185	0.267874	-0.0701123	0.671473	0.15634	0.341888	-0.110374	0.503556	0.220494	0.177384	0.591034	7.44356e-05	0.363335	0.0229947	0.065171	0.693455	-0.100354	0.543283	0.180174	0.272384	-0.0556936	0.736304	-0.0241606	0.883926	-0.277934	0.0866827	-0.19932	0.223791	-0.158506	0.335157	-0.21285	0.19327	-0.0279511	0.865869
FBXO7	black	0.0266423	0.872096	-0.187349	0.253422	0.0482886	0.770347	0.193933	0.236819	-0.263212	0.105454	0.0547393	0.740665	0.516692	0.000758202	-0.103613	0.5302	-0.268155	0.0988344	-0.293381	0.0698822	-0.14209	0.388208	-0.461417	0.0031104	-0.264206	0.104097	-0.0248145	0.880806	0.0622369	0.706628	-0.0660729	0.689424	-0.388521	0.0145153	0.288206	0.0751978
ELP3	black	-0.0465961	0.77819	-0.174957	0.28674	-0.103008	0.532616	0.204784	0.211092	-0.130392	0.428832	0.127256	0.440111	0.38499	0.0155144	0.0512674	0.756597	0.162318	0.323515	-0.206058	0.208203	-0.125815	0.445349	-0.165861	0.31292	-0.137722	0.403105	0.0487977	0.767992	0.114349	0.488214	-0.0577987	0.726713	-0.0909309	0.581956	0.0392605	0.812427
NDST1	black	0.14857	0.366707	0.136596	0.407001	-0.0830364	0.615274	-0.122365	0.458026	0.406469	0.0102366	-0.17055	0.299242	0.195591	0.232756	0.167128	0.309187	0.0590421	0.721067	-0.0275375	0.867836	0.19518	0.233757	0.0553639	0.73781	0.398361	0.0120131	0.0200531	0.903557	-0.141937	0.388726	0.212975	0.193001	-0.124187	0.451307	-0.0942071	0.56837
CUL4A	black	-0.00876163	0.957782	-0.0287556	0.862045	0.025914	0.875565	0.0220558	0.893977	0.0132711	0.93609	-0.160515	0.328989	0.459232	0.00327361	0.000486635	0.997654	-0.149621	0.363291	-0.24725	0.129137	0.00777558	0.96253	-0.16672	0.310385	0.292666	0.0705984	-0.0551834	0.738635	-0.0667667	0.686328	-0.00475348	0.977088	-0.216912	0.184708	-0.0484558	0.769573
LPPR1	black	0.0182104	0.912383	-0.0701091	0.671487	0.18253	0.266059	0.0236225	0.886493	-0.0270176	0.87031	-0.172915	0.29249	0.429537	0.00635484	0.296221	0.0670931	-0.0505179	0.76005	-0.106063	0.520463	0.0594013	0.719439	0.000219905	0.99894	0.0241383	0.884032	-0.292285	0.0709822	-0.244696	0.133268	-0.0901805	0.585088	-0.160041	0.33044	0.294445	0.0688271
ZDHHC16	black	-0.13284	0.420139	0.127683	0.438567	-0.290523	0.07278	0.132597	0.420999	0.402298	0.0111201	-0.102767	0.53358	0.462971	0.00299863	0.324391	0.0439297	-0.12396	0.452141	0.149694	0.363053	0.387357	0.0148383	0.153132	0.352008	0.573599	0.000134917	-0.242468	0.136951	-0.216244	0.186098	-0.033557	0.83929	-0.255342	0.11668	0.12995	0.430414
SMYD2	black	-0.127672	0.438608	-0.274784	0.0904637	0.0326773	0.84345	0.287915	0.0755057	-0.203843	0.213243	-0.349169	0.0293537	0.517295	0.000745615	0.352832	0.0275846	-0.286885	0.0766039	-0.127321	0.439878	-0.0673651	0.683662	-0.0571231	0.729787	-0.0749717	0.650113	-0.498494	0.00123874	-0.335145	0.0370126	-0.170784	0.298569	-0.0864239	0.600879	0.288516	0.0748713
B3GNT6	black	0.0106926	0.948489	-0.191521	0.242812	0.120651	0.464394	0.380338	0.0169188	-0.1586	0.334868	-0.17172	0.295889	0.713407	3.44524e-07	0.0565482	0.732405	-0.348418	0.0297279	-0.227957	0.162797	0.00354784	0.982898	-0.359175	0.0247301	-0.0430732	0.794585	-0.316013	0.0500143	-0.128473	0.435715	-0.24307	0.135948	-0.440781	0.00497713	0.488912	0.0015871
BAT3	black	-0.00619004	0.970167	-0.0163548	0.921282	-0.0450535	0.785358	0.0306418	0.853092	0.149201	0.364653	-0.0703289	0.670515	0.782216	4.08345e-09	0.303333	0.0604937	-0.0799311	0.628596	-0.123782	0.452797	0.176671	0.28197	-0.0419127	0.800005	0.375622	0.0184503	-0.255848	0.115933	-0.155814	0.343536	-0.0870719	0.598141	-0.290855	0.0724383	0.0752431	0.648929
CASC3	black	-0.0415662	0.801626	0.0809996	0.623999	-0.032145	0.845969	0.185083	0.259313	0.116829	0.478766	-0.219138	0.180132	0.491717	0.00147711	0.156268	0.342115	-0.0176315	0.915158	0.0130931	0.936946	0.217739	0.182999	-0.118318	0.473141	0.282347	0.0815929	-0.305688	0.0584258	-0.170477	0.299451	-0.156927	0.340057	-0.309642	0.0550808	0.629865	1.73593e-05
BYSL	black	-0.140335	0.394156	-0.0388301	0.814447	-0.0651737	0.693443	0.182047	0.267345	0.155746	0.343751	-0.356634	0.0258426	0.707809	4.67154e-07	0.59643	6.14884e-05	0.160765	0.328227	0.011157	0.946255	0.383127	0.0160645	0.325435	0.0432156	0.496495	0.00130525	-0.420907	0.00762443	-0.228301	0.162146	-0.323139	0.0447991	-0.252161	0.121464	0.0462284	0.779898
STK38	black	0.197052	0.229216	0.0143897	0.930716	-0.0663035	0.688394	-0.223337	0.171722	0.467949	0.00266405	-0.134379	0.414728	0.175844	0.284265	0.169073	0.303509	-0.0366081	0.824895	0.187694	0.252533	0.0206241	0.900824	0.103201	0.531842	0.0302981	0.854722	-0.0798406	0.628986	-0.192919	0.239326	0.0510133	0.757768	0.211445	0.196295	-0.0126265	0.939188
THBS4	black	0.220541	0.17729	-0.153514	0.350794	0.06899	0.676443	-0.0779638	0.637096	0.328383	0.0412489	-0.0810164	0.623927	0.237722	0.145046	0.11898	0.470648	-0.0829909	0.615468	0.145562	0.376599	0.0327951	0.842893	0.06174	0.708867	0.048427	0.769707	-0.0650899	0.693818	-0.0986665	0.550117	-0.114558	0.487413	-0.0254469	0.877791	-0.0763868	0.643944
USP39	black	0.134911	0.412866	0.0536832	0.7455	0.0681842	0.680019	0.0841937	0.610339	0.0868311	0.599158	-0.0985809	0.550464	0.624073	2.18392e-05	0.035261	0.831244	-0.213607	0.191652	-0.0917219	0.578662	0.14986	0.362516	-0.235667	0.148657	0.189234	0.248592	-0.256945	0.114324	-0.185442	0.258373	-0.174948	0.286766	-0.32249	0.0452547	0.302374	0.0613518
PBX2	black	0.208511	0.20272	0.0236085	0.88656	0.0348016	0.833411	0.131019	0.426596	0.213606	0.191654	0.0245112	0.882253	0.672273	2.77256e-06	0.0455861	0.782882	-0.292865	0.0703981	0.0778984	0.63738	0.199995	0.222194	-0.255741	0.11609	0.159713	0.331443	-0.216921	0.184688	-0.098518	0.55072	-0.143772	0.382557	-0.272318	0.0935113	-0.0547277	0.740718
CECR5	black	-0.109438	0.507201	0.174286	0.288621	-0.329871	0.0402848	0.120958	0.46325	0.027603	0.867525	0.0195692	0.905874	0.370211	0.0203487	0.240977	0.139457	-0.0639734	0.698821	-0.0602034	0.715807	0.00783276	0.962254	-0.197948	0.227061	-0.102097	0.536265	0.0757919	0.646535	0.11431	0.488361	-0.0861385	0.602086	-0.319978	0.0470555	0.0713878	0.66584
LOC649396	black	0.00696635	0.966427	-0.259156	0.111133	0.0540438	0.743848	0.331769	0.0390806	0.00721612	0.965224	-0.217751	0.182974	0.510679	0.000894409	0.431106	0.00614479	-0.157607	0.337943	-0.311725	0.0533807	-0.024213	0.883675	0.00224365	0.989184	0.320271	0.0468421	-0.355345	0.0264229	-0.0824228	0.617897	-0.446218	0.00440951	-0.475408	0.00222389	-0.0195046	0.906183
CCDC34	black	-0.151415	0.3575	-0.232536	0.154287	-0.0973758	0.555371	0.192583	0.24016	0.191313	0.243335	-0.217652	0.183179	0.659403	4.98695e-06	0.204749	0.211171	-0.127035	0.440912	-0.0865786	0.600224	0.362752	0.0232315	-0.00569087	0.972571	0.595694	6.31243e-05	-0.472856	0.00236671	-0.325698	0.0430373	-0.154094	0.348956	-0.283112	0.080734	0.260558	0.109143
MRPS27	black	-0.0715663	0.665054	-0.115148	0.485158	-0.00341042	0.983561	0.0761905	0.644799	0.176722	0.281828	-0.190754	0.244741	0.493245	0.00142011	0.333278	0.0381449	-0.154005	0.349237	-0.00357869	0.98275	0.367355	0.0214152	-0.012892	0.937912	0.410927	0.00935886	-0.254286	0.118252	-0.2395	0.141974	0.0506382	0.759496	-0.294199	0.0690697	-0.160246	0.329811
ESM1	black	-0.143044	0.384996	-0.216193	0.186204	-0.132781	0.42035	0.426058	0.0068428	-0.194684	0.234972	-0.202463	0.216424	0.560062	0.000209308	0.0178904	0.913917	-0.0936836	0.570532	-0.27673	0.088113	-0.0555405	0.737003	-0.258082	0.112673	-0.199132	0.224239	-0.107727	0.513903	0.0134953	0.935013	-0.230004	0.158952	-0.246649	0.130101	0.272727	0.0930002
IK	black	-0.138986	0.398763	-0.206773	0.206594	-0.180925	0.270355	0.245705	0.131626	-0.0902894	0.584633	0.0332432	0.840773	0.595347	6.39106e-05	0.0855016	0.604783	-0.0658223	0.690543	-0.262084	0.10701	-0.024978	0.880026	-0.134998	0.412563	0.0423582	0.797924	-0.352295	0.0278385	-0.174915	0.286857	-0.196126	0.231454	-0.086625	0.600028	0.272955	0.0927164
C7orf11	black	0.148632	0.366507	-0.150724	0.359724	0.0513579	0.756181	0.455116	0.00360146	-0.0857343	0.603797	-0.0891564	0.589374	0.562303	0.000194885	-0.054575	0.741416	-0.178319	0.277434	-0.341986	0.0330944	-0.077424	0.639437	-0.425251	0.00696056	-0.260999	0.108524	-0.21794	0.182585	-0.0192301	0.907498	-0.345057	0.03145	-0.467068	0.00272077	0.413746	0.00883771
FAM8A1	black	0.0493437	0.765469	-0.00822355	0.960373	0.0498933	0.762931	0.237668	0.145141	-0.0677455	0.681969	-0.239817	0.14143	0.817371	2.16693e-10	0.19477	0.234761	-0.28195	0.082041	-0.17893	0.275762	0.0641183	0.698171	-0.319354	0.0475114	-0.0454519	0.783505	-0.22445	0.169538	-0.186929	0.254507	-0.0766332	0.642872	-0.315601	0.0503301	0.382368	0.0162933
PPP2CB	black	-0.0467302	0.777568	-0.38693	0.0149585	-0.114743	0.486704	0.375925	0.0183484	-0.152544	0.353883	0.0354662	0.830276	0.244869	0.132985	0.023684	0.8862	0.0841936	0.61034	-0.188972	0.249258	-0.237568	0.145314	-0.0498732	0.763024	-0.252515	0.120925	-0.0875007	0.596333	0.102656	0.534023	-0.324273	0.0440113	-0.102475	0.534747	-0.101518	0.538591
C20orf72	black	-0.201777	0.218018	-0.144573	0.379886	-0.212979	0.192993	0.312348	0.0528812	-0.127266	0.440075	0.0425152	0.79719	0.518958	0.000711876	0.0616724	0.709172	-0.167883	0.306974	-0.112903	0.493764	0.24164	0.138339	-0.18225	0.266804	0.065727	0.690969	-0.375897	0.0183578	-0.225682	0.167147	-0.0680478	0.680626	-0.0960464	0.560808	0.459252	0.00327208
RFC1	black	0.160856	0.32795	0.116831	0.478757	0.0992317	0.547823	0.126739	0.441987	0.216247	0.18609	-0.294024	0.0692427	0.688752	1.2522e-06	0.194926	0.23438	-0.0150556	0.927518	0.104644	0.526092	0.303048	0.0607472	-0.0369828	0.823131	0.242995	0.136074	-0.336138	0.036421	-0.250034	0.124745	-0.423791	0.00717792	-0.382939	0.016121	0.304534	0.0594315
TTC1	black	-0.104511	0.526619	-0.200035	0.2221	-0.064439	0.696733	0.217782	0.18291	-0.0725126	0.660889	-0.187989	0.251776	0.402518	0.011072	0.270142	0.0962661	0.0932159	0.572465	-0.260869	0.108706	-0.196271	0.231104	0.106551	0.518538	0.148775	0.366041	-0.420699	0.00765749	-0.251999	0.121713	-0.325098	0.0434452	-0.107854	0.513405	0.100466	0.54283
LOC645515	black	-0.0174039	0.91625	-0.164389	0.317295	0.063958	0.69889	0.15544	0.34471	-0.227597	0.163479	0.0946495	0.566547	0.588188	8.22156e-05	0.0940848	0.568875	-0.374875	0.018703	-0.280296	0.0839281	0.0359	0.828231	-0.480591	0.00195697	-0.19222	0.241065	-0.0727921	0.659661	-0.0136901	0.934077	0.021955	0.894459	-0.323537	0.0445213	0.231347	0.156464
CYP2E1	blue	0.305224	0.0588286	0.0431395	0.794276	0.143202	0.384466	-0.0493694	0.76535	-0.0922793	0.576347	0.0191984	0.90765	0.0512928	0.756481	-0.13426	0.415147	-0.285586	0.0780074	-0.129994	0.430254	-0.216819	0.1849	-0.360491	0.0241698	-0.293046	0.0702166	0.0335412	0.839364	0.137948	0.402327	0.409794	0.00957548	0.17145	0.296662	0.117247	0.477184
SCD	blue	-0.034448	0.83508	-0.0426885	0.796381	-0.129528	0.431925	0.1409	0.392234	0.3266	0.0424296	-0.210559	0.198221	0.275163	0.0900018	0.562446	0.000193996	0.158533	0.335076	0.0652585	0.693063	0.0997329	0.545793	0.373581	0.0191482	0.250851	0.123478	-0.425148	0.00697567	-0.466238	0.0027752	-0.374548	0.0188148	-0.144751	0.379293	0.0433185	0.793441
FASN	blue	-0.0638556	0.69935	-0.0709784	0.667646	-0.0779939	0.636966	0.240163	0.14084	0.0591069	0.720773	-0.142803	0.385807	0.0286621	0.862489	0.181394	0.269097	0.129931	0.430481	-0.140632	0.393144	-0.128183	0.436761	0.271441	0.094614	0.221454	0.175456	-0.18434	0.261263	0.072224	0.662158	-0.509218	0.000930622	-0.320941	0.0463584	-0.10911	0.508484
RRP7B	blue	0.123469	0.453947	-0.030537	0.853588	-0.0278596	0.866304	-0.31914	0.0476691	0.214079	0.190651	-0.181282	0.269396	-0.144689	0.379498	-0.152353	0.354494	-0.183059	0.264651	0.0524767	0.751036	-0.0695155	0.674113	-0.130999	0.426669	0.0915912	0.579206	0.057107	0.72986	-0.109749	0.505987	0.800308	9.68676e-10	0.504944	0.00104414	0.0510367	0.75766
GSTA1	blue	0.185386	0.25852	0.0069994	0.966268	0.0315379	0.848844	0.363984	0.0227331	-0.223663	0.17108	0.143618	0.383072	0.239896	0.141295	-0.265525	0.102316	-0.128844	0.434382	-0.459316	0.0032672	-0.433591	0.00582431	-0.445929	0.00443817	-0.425455	0.00693064	0.178876	0.27591	0.237267	0.14584	-0.409743	0.00958536	-0.453292	0.00375569	0.0131899	0.93648
LOC100133876	blue	0.0140668	0.932267	0.061815	0.708529	-0.097048	0.556709	-0.356088	0.026087	0.123033	0.455555	-0.11218	0.496555	-0.272137	0.0937385	-0.202043	0.2174	-0.17245	0.29381	0.00469007	0.977394	-0.150116	0.361685	-0.105512	0.522646	0.0592965	0.719914	0.164361	0.31738	-0.0429379	0.795217	0.802977	7.73807e-10	0.524395	0.000610824	-0.0144051	0.930642
LOC100133465	blue	0.0440372	0.79009	-0.00651448	0.968604	-0.177228	0.28043	-0.124571	0.449898	0.0582965	0.724451	0.0595189	0.718906	-0.0255295	0.877397	-0.238668	0.143405	-0.324195	0.0440648	-0.239164	0.14255	-0.273706	0.0917864	-0.442387	0.00480317	-0.149093	0.365006	0.200057	0.222048	0.138044	0.401998	0.768041	1.15029e-08	0.193651	0.237513	0.220065	0.17825
LOC341457	blue	-0.0324365	0.844589	-0.244017	0.134383	-0.0544614	0.741936	0.274394	0.09094	0.120257	0.465865	-0.182193	0.266958	0.337585	0.0355736	0.592732	7.01178e-05	0.210255	0.198883	0.0151188	0.927214	0.118728	0.471597	0.44891	0.00414992	0.107753	0.513803	-0.553691	0.0002557	-0.398508	0.0119788	-0.697388	8.08501e-07	-0.129858	0.430744	0.0298505	0.856845
ZNF674	blue	-0.0159344	0.923299	-0.0312947	0.849996	-0.150349	0.360934	-0.144644	0.379648	-0.0756333	0.647227	0.0359338	0.828072	-0.0973624	0.555426	-0.287798	0.0756299	-0.314298	0.0513397	-0.216708	0.185131	-0.222926	0.172531	-0.42324	0.00726141	-0.181616	0.268499	0.166322	0.311559	0.108376	0.511357	0.787303	2.76326e-09	0.280799	0.0833512	0.248748	0.12676
ANXA2P2	blue	-0.0938994	0.56964	-0.0663669	0.688111	-0.231793	0.155645	-0.127313	0.439905	-0.0405157	0.806542	-0.00157887	0.992389	0.0910719	0.581368	-0.182895	0.265086	-0.400694	0.0114769	-0.226511	0.165552	-0.227171	0.16429	-0.365716	0.0220478	-0.0719378	0.663418	0.0314345	0.849334	0.0209155	0.89943	0.611455	3.54565e-05	0.337126	0.0358407	0.293428	0.0698348
LOC727808	blue	-0.0250872	0.879506	0.0373395	0.821453	-0.171968	0.295181	-0.144859	0.378934	0.0224511	0.892088	0.0387309	0.814913	-0.187436	0.253197	-0.341788	0.0332031	-0.300192	0.063342	-0.099349	0.547347	-0.246753	0.129934	-0.394652	0.0129096	-0.122612	0.457113	0.274787	0.0904606	0.148156	0.36806	0.843328	1.60502e-11	0.3338	0.0378252	0.156821	0.340388
LOC729439	blue	0.0106854	0.948524	0.101098	0.540283	-0.0962152	0.560116	-0.14441	0.380427	0.0536711	0.745556	-0.186243	0.256287	0.00478414	0.97694	-0.121673	0.46059	-0.35799	0.025244	-0.208479	0.202792	-0.266561	0.100933	-0.391566	0.0136978	-0.0601601	0.716003	0.166151	0.312063	0.101644	0.538085	0.71274	3.57394e-07	0.14252	0.386758	0.257604	0.113365
RN7SL1	blue	-0.0641521	0.698019	-0.0151485	0.927072	-0.168343	0.305631	-0.240474	0.140311	0.0284945	0.863286	0.0638408	0.699416	-0.264427	0.103797	-0.283346	0.080474	-0.138537	0.400303	-0.184705	0.260304	-0.247341	0.128993	-0.30673	0.0575283	-0.0727754	0.659734	0.260406	0.109358	0.147668	0.369659	0.883464	9.59092e-14	0.373471	0.0191864	0.0964056	0.559337
AKR1C3	blue	0.00204275	0.990153	-0.193101	0.238875	-0.17823	0.277675	0.162542	0.322839	0.160073	0.33034	0.02662	0.872202	0.364106	0.0226846	0.393824	0.0131171	0.14197	0.388613	-0.233385	0.152745	-0.130764	0.427506	0.214686	0.189367	0.077334	0.639828	-0.29507	0.068213	-0.279186	0.0852148	-0.549608	0.000290093	-0.359442	0.0246156	0.137796	0.402851
FARSLB	blue	0.0403844	0.807157	-0.0307385	0.852633	-0.133541	0.417671	-0.10996	0.505166	-0.00558349	0.973089	0.0876794	0.59558	-0.202059	0.217361	-0.379438	0.0172025	-0.273052	0.0925964	-0.140619	0.39319	-0.276499	0.0883894	-0.43164	0.00607466	-0.186401	0.255875	0.274403	0.09093	0.163519	0.319897	0.846416	1.14155e-11	0.332896	0.0383801	0.148907	0.365611
LOC645895	blue	0.0186442	0.910304	0.0508299	0.758612	-0.0464182	0.779016	-0.300956	0.0626395	0.102819	0.53337	-0.0741012	0.65392	-0.28781	0.0756169	-0.228905	0.161007	-0.147655	0.369699	0.0393599	0.811961	-0.0981716	0.552128	-0.187332	0.253468	-0.0129339	0.937711	0.206399	0.207435	0.0276551	0.867277	0.918793	1.63381e-16	0.44807	0.00422938	0.050468	0.76028
LOC100008589	blue	0.169897	0.301124	0.0757206	0.646846	0.00290961	0.985974	0.263467	0.105104	-0.00353216	0.982974	-0.0158197	0.92385	-0.120683	0.464275	-0.112604	0.494918	0.319986	0.0470496	-0.168033	0.306536	-0.127587	0.438914	-0.134746	0.413443	-0.148373	0.36735	0.131291	0.425628	0.306188	0.0579941	-0.253945	0.118763	-0.312513	0.0527495	0.0202446	0.902641
TM4SF4	blue	0.249361	0.125797	0.118546	0.472281	0.119789	0.467615	-0.00911749	0.956069	-0.0394679	0.811454	0.0460894	0.780543	-0.118688	0.471746	-0.13948	0.397071	-0.103264	0.531594	0.0421	0.79913	-0.062194	0.706821	-0.0454243	0.783634	-0.194756	0.234794	0.167721	0.307447	0.110392	0.503485	-0.475743	0.00220573	-0.427505	0.00663609	-0.400612	0.0114956
LOC100132394	blue	0.0799176	0.628654	0.109099	0.508526	-0.019228	0.907508	0.286024	0.0775317	-0.072682	0.660145	0.102024	0.536559	-0.000183448	0.999116	-0.149306	0.364314	0.235287	0.149332	-0.167812	0.307181	-0.124886	0.448743	-0.18319	0.264304	-0.166097	0.312224	0.0296057	0.858007	0.290608	0.0726924	-0.380048	0.0170096	-0.369363	0.0206609	0.153072	0.352201
LOC100133649	blue	-0.0382564	0.817142	0.0612079	0.711268	-0.143395	0.38382	-0.11692	0.478421	-0.0646428	0.69582	0.0929079	0.57374	-0.313666	0.0518354	-0.377076	0.0179661	-0.226524	0.165529	-0.155251	0.345306	-0.363322	0.0229998	-0.439861	0.00507915	-0.281233	0.0828554	0.473444	0.00233312	0.30109	0.0625166	0.865876	1.1066e-12	0.358545	0.0250024	0.105191	0.523921
LOC647361	blue	0.142085	0.388224	-0.218205	0.182041	0.152038	0.3555	0.0463261	0.779444	-0.0867839	0.599357	0.0579811	0.725884	0.163301	0.320553	0.193468	0.237965	-0.148877	0.365709	0.0709657	0.667703	0.289549	0.0737886	0.288797	0.0745755	-0.0177428	0.914625	-0.525559	0.000590932	-0.313024	0.0523427	-0.537022	0.000423777	-0.0342949	0.835803	0.123175	0.455031
EPHX1	blue	0.00312542	0.984934	-0.123142	0.455156	0.000327948	0.998419	0.312683	0.0526139	-0.290163	0.0731518	0.00210586	0.989849	0.331274	0.0393921	0.204861	0.210915	-0.120926	0.463368	-0.430027	0.00628854	-0.414809	0.00864776	-0.191915	0.241826	-0.254336	0.118178	-0.087394	0.596783	-0.0294717	0.858644	-0.445656	0.00446547	-0.386532	0.0150712	0.190462	0.245476
LOC729603	blue	-0.0212902	0.897638	0.0129991	0.937397	-0.0674095	0.683464	-0.198936	0.224705	0.0081546	0.960705	0.071561	0.665077	-0.285911	0.0776548	-0.29859	0.0648345	-0.203485	0.214065	0.0529038	0.749075	-0.142745	0.386003	-0.289446	0.0738959	-0.150262	0.361213	0.343752	0.0321406	0.107715	0.51395	0.918352	1.79886e-16	0.453065	0.00377525	0.0921627	0.576831
AKR1D1	blue	0.0782927	0.635672	0.0467414	0.777516	-0.096818	0.557649	-0.0146857	0.929294	-0.0990067	0.548735	0.180719	0.270912	-0.295925	0.0673794	-0.534737	0.000453243	-0.303896	0.0599935	-0.288824	0.0745469	-0.468095	0.00265478	-0.590911	7.47573e-05	-0.408092	0.0099091	0.58883	8.03999e-05	0.345206	0.0313721	0.682989	1.6631e-06	0.0888142	0.59081	-0.114516	0.487573
LOC100133607	blue	0.0592114	0.720299	0.0280486	0.865405	-0.00903793	0.956452	-0.311004	0.0539648	0.110217	0.504164	-0.125221	0.447517	-0.32877	0.0409965	-0.234443	0.15084	-0.120435	0.465202	0.0526722	0.750139	-0.146646	0.373017	-0.143438	0.383676	-0.0115394	0.944416	0.255646	0.116231	-0.0238032	0.885631	0.874644	3.42293e-13	0.459478	0.00325486	0.0122222	0.941132
LOC400721	blue	0.0343185	0.835692	-0.0113532	0.945311	-0.0839882	0.611214	-0.182008	0.267452	0.0434662	0.792752	0.106209	0.519888	-0.291082	0.0722056	-0.394764	0.0128816	-0.199931	0.222346	-0.0223743	0.892455	-0.169044	0.303593	-0.339914	0.0342434	-0.129508	0.431994	0.382228	0.0163359	0.167651	0.307653	0.916286	2.806e-16	0.368282	0.0210641	0.0949631	0.565257
LOC100129902	blue	0.193744	0.237283	-0.181635	0.26845	0.276464	0.0884321	0.0810638	0.623723	-0.0727479	0.659855	0.0048327	0.976706	0.201259	0.219226	0.164295	0.317577	-0.230008	0.158943	0.132107	0.422733	0.3718	0.0197749	0.194469	0.235499	-0.0119146	0.942611	-0.508287	0.000954382	-0.291432	0.0718481	-0.570407	0.000149894	-0.13886	0.399196	0.0117498	0.943404
LOC100132593	blue	-0.0308979	0.851877	0.0213637	0.897286	-0.238369	0.143923	0.00932913	0.95505	-0.0590141	0.721194	0.0166328	0.919948	0.0566597	0.731897	-0.252177	0.12144	-0.404725	0.0105984	-0.332072	0.0388916	-0.406616	0.0102065	-0.511461	0.000875554	-0.161081	0.327265	0.19176	0.242215	0.209814	0.199849	0.522183	0.000650274	0.0690753	0.676064	0.286404	0.0771212
LOC100128505	blue	0.0365872	0.824994	0.00734814	0.964588	-0.00136456	0.993422	-0.253845	0.118913	0.0494559	0.76495	-0.0396545	0.810579	-0.318681	0.0480071	-0.300674	0.0628978	-0.145692	0.376166	0.041993	0.79963	-0.12612	0.444238	-0.187739	0.252419	-0.0504848	0.760203	0.274133	0.0912602	0.0526628	0.750182	0.932822	5.51666e-18	0.456227	0.00351029	0.0290424	0.860682
LOC647169	blue	0.185594	0.257976	-0.0138637	0.933243	0.0716391	0.664733	0.370702	0.0201699	-0.223949	0.170518	0.104941	0.524913	0.225703	0.167108	-0.236254	0.14762	-0.0847503	0.607972	-0.424124	0.00712781	-0.374072	0.0189782	-0.381973	0.0164135	-0.381253	0.0166345	0.124592	0.449821	0.181851	0.267869	-0.440969	0.00495643	-0.426663	0.00675569	0.00598895	0.971135
LOC642892	blue	0.12494	0.448546	-0.273353	0.0922224	0.251945	0.121795	0.0938586	0.569809	-0.126221	0.443872	-0.0255403	0.877346	0.221623	0.17512	0.156991	0.339857	-0.267148	0.100157	0.164513	0.316924	0.368906	0.0208305	0.190902	0.244368	0.0435313	0.792448	-0.596663	6.09789e-05	-0.31492	0.0508558	-0.532416	0.000485036	0.00401963	0.980625	0.108587	0.510529
HMGCS1	blue	0.0804529	0.626349	0.0180856	0.912982	-0.157705	0.337639	0.189873	0.246967	0.15689	0.340171	-0.00639717	0.969169	0.128938	0.434041	-0.0616061	0.709471	0.0439689	0.790409	-0.124311	0.450853	-0.143321	0.384067	-0.0823022	0.618413	-0.0338671	0.837824	0.0129768	0.937504	-0.0863725	0.601096	-0.200236	0.221627	-0.228427	0.161908	-0.168424	0.305394
PPIAL4A	blue	-0.0154065	0.925833	-0.261336	0.108052	-0.0395104	0.811255	0.276183	0.0887689	0.0762033	0.644743	-0.218882	0.180654	0.324099	0.0441314	0.611729	3.50925e-05	0.122796	0.45643	-0.0812958	0.622726	0.0422791	0.798293	0.395813	0.012623	0.0856302	0.604238	-0.535833	0.000438881	-0.384158	0.0157582	-0.650414	7.39326e-06	-0.141166	0.391332	0.0355115	0.830063
SLC25A5	blue	0.0525262	0.750809	-0.122479	0.457604	-0.00401778	0.980633	0.228015	0.162686	0.00064865	0.996873	0.0518494	0.753919	-0.155081	0.34584	0.0798787	0.628822	0.146975	0.371932	-0.0642249	0.697693	-0.256833	0.114487	0.173842	0.289871	-0.205682	0.209052	-0.0787358	0.633756	0.00570505	0.972503	-0.617309	2.8391e-05	-0.165762	0.313212	-0.290772	0.0725242
LGALS4	blue	-0.000629988	0.996963	0.0135361	0.934817	-0.0762936	0.64435	-0.0752164	0.649045	0.135544	0.410655	0.113643	0.490919	-0.19735	0.228497	0.248585	0.127018	0.572149	0.000141543	0.0648992	0.694672	0.0658084	0.690605	0.542136	0.000363943	0.084489	0.609083	-0.116124	0.481439	-0.192262	0.24096	-0.477006	0.0021384	-0.127851	0.437961	-0.271155	0.0949759
ROCK2	blue	-0.0556691	0.736416	-0.0174429	0.916063	-0.202857	0.215511	-0.12085	0.463651	-0.0384967	0.816013	0.0533218	0.747157	-0.143197	0.384484	-0.337814	0.0354412	-0.349738	0.0290729	-0.125686	0.44582	-0.252077	0.121593	-0.432721	0.00593479	-0.203933	0.213036	0.254201	0.118379	0.161251	0.326747	0.810271	4.11487e-10	0.393583	0.0131782	0.242058	0.137637
RPLP1	blue	0.00678165	0.967317	0.0906432	0.583156	0.0908374	0.582345	-0.0878827	0.594725	0.0376105	0.820178	-0.0858307	0.603389	0.128887	0.434227	0.118197	0.473594	0.333278	0.038145	0.212134	0.194808	0.475868	0.00219898	0.423402	0.00723676	0.227178	0.164276	-0.399849	0.0116688	-0.271527	0.0945051	-0.448325	0.00420509	-0.109104	0.508506	0.178516	0.276895
MGC16703	blue	0.0126603	0.939026	0.0679433	0.68109	-0.117133	0.477615	-0.310737	0.0541816	0.252715	0.120621	-0.0999695	0.544836	-0.204533	0.211664	-0.206806	0.20652	-0.161188	0.326938	0.0321129	0.846121	-0.0533454	0.747049	-0.151784	0.356314	0.192012	0.241583	0.182253	0.266796	0.0187626	0.909737	0.879676	1.67667e-13	0.400194	0.0115902	-0.00885379	0.957338
GSTA2	blue	0.265773	0.101984	-0.0612983	0.71086	0.128667	0.435017	0.24055	0.140182	-0.154722	0.346972	0.291248	0.0720356	0.207682	0.204561	-0.245088	0.132629	-0.0844582	0.609214	-0.355848	0.0261954	-0.367659	0.0212995	-0.355096	0.0265362	-0.34465	0.0316639	0.122039	0.459233	0.132115	0.422705	-0.351899	0.0280268	-0.336087	0.0364514	-0.145771	0.375908
LOC728937	blue	-0.309033	0.0555853	0.290701	0.0725967	-0.252972	0.120231	0.401564	0.0112823	-0.0419298	0.799926	-0.201268	0.219205	0.207487	0.204996	0.0597991	0.717637	0.150528	0.360356	-0.106015	0.520656	0.0369124	0.823463	0.0407906	0.805255	0.223065	0.172257	-0.0567978	0.731268	0.130576	0.428177	-0.342831	0.0326352	-0.369144	0.0207419	0.377446	0.0178447
LOC100133233	blue	0.00150868	0.992727	-0.0468541	0.776993	-0.0811732	0.623253	-0.0399697	0.809101	-0.0535407	0.746154	0.102043	0.536482	-0.217824	0.182822	-0.436622	0.00545305	-0.308053	0.0564058	-0.0989398	0.549007	-0.221449	0.175467	-0.453554	0.00373321	-0.203193	0.214736	0.335839	0.0365985	0.178126	0.277962	0.896042	1.29405e-14	0.302952	0.060833	0.179683	0.273715
ORC6L	blue	-0.0393323	0.81209	-0.0277149	0.866992	-0.187424	0.25323	-0.101007	0.540648	-0.05485	0.740159	-0.02805	0.865399	-0.149356	0.364151	-0.323224	0.0447394	-0.273564	0.0919615	-0.176058	0.28367	-0.282368	0.0815686	-0.394113	0.0130444	-0.173322	0.291337	0.169529	0.302187	0.143582	0.383194	0.799261	1.05695e-09	0.396578	0.0124371	0.191871	0.241937
PDCD7	blue	0.141154	0.391372	-0.0226174	0.891293	-0.0221898	0.893337	-0.257359	0.11372	0.19591	0.23198	-0.07883	0.633348	-0.22531	0.167867	-0.261988	0.107143	-0.206854	0.206413	-0.0204324	0.901741	-0.150511	0.36041	-0.274532	0.0907713	0.0124989	0.939802	0.191665	0.242453	0.072083	0.662778	0.895703	1.37024e-14	0.417993	0.00809968	0.046063	0.780666
NAG18	blue	0.044605	0.787445	-0.0474681	0.774146	-0.182047	0.267347	-0.161504	0.325978	0.055474	0.737307	-0.0231337	0.888827	0.022328	0.892677	-0.240531	0.140213	-0.381057	0.016695	-0.179493	0.274231	-0.191404	0.243107	-0.447856	0.00424986	-0.0642793	0.697449	0.0578342	0.726552	0.0216265	0.89603	0.666668	3.59283e-06	0.305434	0.0586461	0.196357	0.230894
DHRS7	blue	0.299478	0.0640037	0.0357808	0.828793	0.172422	0.293889	-0.0498919	0.762937	0.0851071	0.606457	0.0936988	0.570469	0.154604	0.347344	0.0882932	0.592998	-0.204833	0.21098	0.12475	0.449241	-0.105273	0.523595	0.0599953	0.716749	-0.117399	0.476607	-0.184765	0.260146	-0.182883	0.265119	-0.493743	0.00140193	-0.140699	0.392918	-0.355162	0.0265061
MSH3	blue	-0.0357278	0.829042	0.0455865	0.782879	-0.169348	0.302711	-0.221839	0.174689	0.137497	0.403883	-0.119164	0.469956	-0.148224	0.367838	-0.207978	0.203904	-0.229028	0.160775	-0.053071	0.748308	-0.15153	0.357128	-0.246974	0.129579	0.0189776	0.908707	0.215336	0.187997	0.0930646	0.573091	0.864291	1.35623e-12	0.364164	0.0226613	0.11872	0.471625
SERPINA5	blue	0.318318	0.0482769	-0.141819	0.389124	0.147531	0.370107	0.248808	0.126666	-0.0130027	0.93738	0.165299	0.314587	0.157258	0.339026	-0.25269	0.120659	-0.273946	0.0914908	-0.115662	0.483199	-0.212581	0.193847	-0.294933	0.0683467	-0.238239	0.144147	0.0395851	0.810904	0.1159	0.482291	-0.392322	0.0135009	-0.462822	0.00300922	-0.0392282	0.812579
CEBPA	blue	0.191078	0.243926	0.0637429	0.699856	0.108495	0.51089	0.0491394	0.766413	0.188812	0.249666	-0.0338975	0.837681	0.291828	0.0714453	0.204318	0.212154	-0.0871782	0.597693	0.0310574	0.851121	0.147448	0.370381	0.0164481	0.920834	0.108505	0.510851	-0.296568	0.066758	-0.0491589	0.766323	-0.498981	0.001223	-0.44187	0.00485861	0.0276219	0.867434
LOC643284	blue	0.281054	0.0830588	-0.217437	0.183621	0.31609	0.0499559	-0.0401021	0.80848	-0.0245178	0.882221	0.0448323	0.786388	0.137436	0.404094	0.0876246	0.595811	-0.165047	0.315334	0.127422	0.439512	0.38303	0.0160936	0.232273	0.154766	0.0399196	0.809336	-0.494762	0.0013654	-0.291788	0.0714861	-0.519934	0.000692693	-0.0417514	0.80076	-0.087109	0.597985
ATP5EP2	blue	0.0252061	0.878939	-0.0379783	0.818449	-0.0641372	0.698087	0.224044	0.170333	-0.105103	0.524269	-0.182408	0.266383	0.0666371	0.686906	-0.10663	0.518224	-0.189279	0.248478	-0.1834	0.263747	-0.286549	0.0769656	-0.114597	0.487262	-0.317702	0.0487365	-0.0964881	0.558999	0.253584	0.119306	-0.517233	0.000746897	-0.115866	0.482424	-0.0513406	0.756261
HSP90B1	blue	0.195824	0.232188	0.0262489	0.87397	-0.00418586	0.979823	-0.0977785	0.553729	0.297168	0.0661827	0.173972	0.289505	-0.0501259	0.761858	0.12458	0.449865	-0.159902	0.330865	0.125292	0.447257	-0.22213	0.174109	0.0805121	0.626095	-0.0517299	0.754469	0.109114	0.508469	-0.00286022	0.986212	-0.314641	0.0510729	-0.0195511	0.905961	-0.307017	0.0572835
LOC729324	blue	0.00720277	0.965288	0.0519863	0.75329	-0.181282	0.269396	-0.171406	0.296787	0.0435755	0.792242	0.113049	0.493202	-0.227719	0.163247	-0.34724	0.0303221	-0.290203	0.07311	-0.117817	0.475028	-0.284188	0.0795389	-0.43917	0.00515707	-0.202128	0.217201	0.343234	0.0324179	0.189672	0.247478	0.846948	1.0757e-11	0.313701	0.0518074	0.159611	0.331756
PLIN2	blue	0.149428	0.363915	-0.163522	0.31989	0.275779	0.0892555	-0.183813	0.262653	0.0211061	0.898519	0.11018	0.504308	-0.279826	0.0844717	-0.00340873	0.983569	0.156178	0.342395	-0.0244239	0.882669	0.0295615	0.858217	0.200204	0.221702	0.0983222	0.551516	0.030577	0.853399	0.0105803	0.949029	-0.190387	0.245667	0.118247	0.473405	-0.372982	0.0193572
COX7A2	blue	0.0463449	0.779356	-0.237445	0.145529	-0.000670128	0.99677	0.305498	0.0585901	-0.161545	0.325853	-0.132755	0.420443	-0.135739	0.409978	-0.143332	0.38403	-0.0166976	0.919637	-0.272082	0.0938067	-0.344202	0.0319009	-0.0917127	0.578701	-0.341309	0.0334663	-0.0134771	0.9351	0.320972	0.0463363	-0.599817	5.44441e-05	-0.275136	0.0900351	-0.204892	0.210846
IGFBP2	blue	0.0567522	0.731476	-0.00924118	0.955474	0.141203	0.391207	-0.047687	0.773132	-0.0706293	0.669187	0.0685032	0.678602	0.119066	0.470324	-0.0597028	0.718073	0.206903	0.206302	-0.218916	0.180584	-0.126426	0.443124	-0.21254	0.193935	-0.142734	0.386039	0.0200678	0.903487	0.00108713	0.994759	0.213607	0.191653	-0.0963634	0.559509	0.21465	0.189442
FAM115A	blue	0.0374536	0.820916	-0.0366373	0.824758	-0.0114929	0.944639	-0.392568	0.0134374	0.122584	0.457215	0.0953486	0.563672	-0.330336	0.0399871	-0.258309	0.112347	-0.127447	0.439421	0.0327977	0.84288	-0.024903	0.880384	-0.147078	0.371594	0.099396	0.547157	0.234666	0.15044	-0.0261648	0.87437	0.889273	3.91847e-14	0.382244	0.016331	-0.0813896	0.622324
NFKBIA	blue	-0.0555028	0.737175	-0.0467968	0.777259	-0.212976	0.193001	-0.0433886	0.793114	-0.108344	0.511484	0.196528	0.23048	-0.277842	0.0867914	-0.480519	0.00196044	-0.190964	0.244211	-0.108504	0.510856	-0.335289	0.0369259	-0.444947	0.00453687	-0.482295	0.00187559	0.339961	0.0342171	0.194454	0.235536	0.466423	0.00276296	0.295682	0.0676159	0.0577622	0.726879
NDUFA4	blue	-0.180398	0.271777	-0.0488044	0.767961	-0.0677259	0.682057	0.502499	0.00111447	-0.24635	0.130583	-0.269307	0.0973388	0.0945078	0.567131	0.140246	0.39446	-0.105122	0.524191	-0.238271	0.144092	-0.237212	0.145936	-0.0938956	0.569656	-0.241067	0.139305	-0.0737892	0.655286	0.256305	0.11526	-0.555472	0.000241882	-0.418103	0.00808125	0.160577	0.3288
C21orf55	blue	-0.01452	0.93009	-0.0121197	0.941625	-0.0943179	0.567914	-0.158178	0.336174	0.0330294	0.841784	0.087425	0.596652	-0.266791	0.100629	-0.368433	0.0210072	-0.192234	0.24103	-0.0112656	0.945733	-0.137403	0.404207	-0.315941	0.0500698	-0.0655079	0.691948	0.326149	0.0427324	0.142685	0.386203	0.926292	2.90206e-17	0.365551	0.0221123	0.113315	0.492179
LOC55908	blue	0.354241	0.0269283	-0.171062	0.297773	0.203233	0.214645	-0.0576624	0.727333	0.189924	0.246838	0.0526789	0.750108	-0.0459061	0.781394	-0.224347	0.16974	-0.116805	0.478856	0.213918	0.190993	0.0316882	0.848132	-0.0438975	0.790741	0.0301104	0.855612	-0.0440874	0.789856	-0.110962	0.501269	-0.292945	0.0703179	-0.206966	0.206162	-0.395139	0.0127886
HEXB	blue	0.0916118	0.57912	-0.26669	0.100763	0.151245	0.358044	-0.0051783	0.975041	-0.0297113	0.857506	-0.0783467	0.635439	0.0182833	0.912034	0.246924	0.12966	-0.141869	0.388954	0.0818486	0.620356	-0.138154	0.401618	0.274591	0.0906994	-0.164327	0.31748	-0.329495	0.0405266	-0.296504	0.0668196	-0.476369	0.00217212	0.212282	0.194489	-0.30082	0.0627637
HINT1	blue	0.00700568	0.966238	-0.00197808	0.990465	-0.0592584	0.720086	0.187416	0.253251	-0.0293109	0.859407	-0.0824264	0.617882	0.185178	0.259064	0.32828	0.0413166	0.131782	0.423886	0.0608007	0.713107	0.0748823	0.650504	0.149946	0.362236	-0.209325	0.200922	-0.208771	0.202144	-0.140311	0.394236	-0.399882	0.0116613	-0.181325	0.269281	-0.106424	0.519037
LILRB3	blue	0.0546138	0.741239	-0.0470112	0.776265	-0.0943229	0.567893	-0.10139	0.539105	-0.0782705	0.635768	0.0805078	0.626113	-0.281457	0.0826005	-0.395597	0.0126759	-0.241019	0.139386	-0.164696	0.316379	-0.326355	0.042594	-0.453546	0.00373388	-0.259439	0.110728	0.323577	0.0444932	0.274335	0.0910124	0.869344	7.02786e-13	0.379838	0.017076	0.117991	0.474371
LOC650646	blue	-0.313877	0.0516692	0.243123	0.135861	-0.260553	0.109151	0.378381	0.0175407	0.0961768	0.560274	-0.293716	0.0695484	0.216339	0.1859	0.191706	0.24235	0.203101	0.21495	0.0941151	0.56875	0.328284	0.0413136	0.252716	0.12062	0.41458	0.00868846	-0.260076	0.109824	-0.0320944	0.846209	-0.413555	0.00887218	-0.325694	0.04304	0.247916	0.128077
IL18	blue	0.0208798	0.899601	-0.0061465	0.970376	-0.0463177	0.779483	-0.261622	0.107653	0.000134062	0.999354	0.0654798	0.692074	-0.309927	0.0548453	-0.356374	0.0259589	-0.209545	0.200439	0.0424562	0.797466	-0.081865	0.620285	-0.24623	0.130776	-0.079795	0.629183	0.25958	0.110528	0.0894593	0.588105	0.949929	2.77748e-20	0.521076	0.00067086	0.0749645	0.650145
RPS29	blue	0.166211	0.311886	-0.237989	0.144581	0.286718	0.0767839	0.0632218	0.702196	-0.11229	0.496128	-0.0316511	0.848308	0.272211	0.093646	0.152428	0.354252	-0.249047	0.126289	0.135413	0.411112	0.420275	0.00772543	0.202915	0.215378	0.123498	0.45384	-0.574224	0.000132147	-0.30204	0.0616536	-0.567891	0.00016274	-0.113434	0.491722	0.15332	0.351412
LOC644745	blue	0.0746065	0.651709	-0.0276273	0.867409	0.00562562	0.972886	-0.214136	0.19053	0.0497442	0.763619	-0.0676026	0.682605	-0.288246	0.0751561	-0.253127	0.119996	-0.203023	0.215129	-0.052936	0.748927	-0.211191	0.196845	-0.270533	0.0957669	-0.128623	0.435177	0.256777	0.114568	0.0903507	0.584377	0.888856	4.18521e-14	0.377022	0.0179839	0.127078	0.440757
INHBE	blue	0.281391	0.0826746	-0.00338317	0.983692	0.0086671	0.958237	-0.00458985	0.977877	0.444372	0.00459557	-0.195467	0.233057	-0.169401	0.302557	-0.000621262	0.997005	0.00821296	0.960424	0.210261	0.19887	-0.0729521	0.658958	0.0888527	0.590648	-0.0216684	0.89583	0.0329935	0.841954	-0.0748632	0.650587	-0.273611	0.0919032	-0.077783	0.63788	-0.410548	0.00943088
ERRFI1	blue	0.0223766	0.892444	0.248745	0.126765	-0.123361	0.454347	0.109716	0.506117	0.100566	0.542424	-0.15001	0.36203	-0.24444	0.133688	-0.25208	0.121588	-0.078243	0.635888	0.041504	0.801917	-0.0584777	0.723628	-0.173377	0.291181	-0.0236565	0.886331	0.353759	0.0271511	0.370116	0.0203834	0.305544	0.0585505	-0.175445	0.285377	-0.0342222	0.836147
LOC728368	blue	-0.10037	0.543217	-0.0630411	0.703009	-0.210125	0.199168	0.214885	0.188945	0.167072	0.30935	-0.304477	0.0594814	0.335964	0.036524	0.616172	2.96538e-05	0.117119	0.477667	-0.0931186	0.572868	-0.061455	0.710152	0.374586	0.0188018	0.115142	0.48518	-0.454985	0.00361232	-0.284696	0.0789798	-0.593313	6.86938e-05	-0.124726	0.44933	0.0626849	0.704611
LOC100130168	blue	0.0149148	0.928194	0.00438107	0.978883	-0.0155932	0.924937	-0.243692	0.134919	0.0270814	0.870006	0.0328393	0.842683	-0.241312	0.138891	-0.312079	0.0530962	-0.220519	0.177335	-0.0111202	0.946432	-0.105718	0.521831	-0.294118	0.06915	-0.00743421	0.964174	0.276691	0.0881597	0.0873372	0.597022	0.959949	4.85943e-22	0.362235	0.0234434	0.107947	0.513041
ATP5J	blue	0.131311	0.425558	-0.18104	0.270047	-0.0791348	0.632031	0.38083	0.0167654	-0.177417	0.279911	-0.00078567	0.996213	0.20882	0.202037	-0.0914042	0.579984	-0.139822	0.395902	-0.388544	0.0145089	-0.409544	0.00962403	-0.310089	0.0547126	-0.300938	0.0626554	0.0264401	0.873059	0.481853	0.0018964	-0.458399	0.00333774	-0.351968	0.0279938	-0.0761087	0.645155
COX8A	blue	-0.0979461	0.553046	-0.0833981	0.61373	0.0563715	0.733211	0.312518	0.052745	-0.262662	0.106211	-0.102522	0.53456	-0.0555107	0.737139	0.0300287	0.856	-0.0649878	0.694275	-0.0839097	0.611549	-0.224716	0.16902	0.0662458	0.688652	-0.271642	0.09436	-0.172695	0.293112	0.220833	0.176703	-0.541667	0.000369102	-0.154885	0.346458	0.0580891	0.725393
LOC399900	blue	-0.0555706	0.736866	-0.0190058	0.908572	0.0368742	0.823642	-0.348292	0.029791	0.104707	0.525841	-0.0986395	0.550226	-0.286179	0.0773647	-0.20526	0.21001	-0.0686871	0.677786	0.0943414	0.567817	0.00413297	0.980078	-0.0580072	0.725765	0.159966	0.330669	0.150475	0.360527	-0.0566987	0.73172	0.86686	9.7417e-13	0.41763	0.00816057	0.0347045	0.83387
LAIR1	blue	-0.0048237	0.97675	-0.162494	0.322983	0.00103051	0.995032	-0.0967915	0.557758	-0.208553	0.202627	0.164151	0.318007	0.252091	0.121571	-0.208215	0.203376	-0.445474	0.00448363	-0.478423	0.00206497	-0.313344	0.052089	-0.489794	0.00155174	-0.102938	0.532894	0.0522422	0.752114	0.0210051	0.899002	0.387049	0.014925	0.0182229	0.912324	0.28707	0.0764064
F2R	blue	-0.00414739	0.980009	-0.0367299	0.824322	-0.176949	0.281201	-0.0698114	0.672803	-0.0811906	0.623178	0.0542288	0.743001	0.102594	0.534271	-0.171083	0.297712	-0.260333	0.109461	-0.378015	0.0176593	-0.349976	0.0289563	-0.470468	0.00250754	-0.104826	0.525366	0.0852263	0.605951	0.0753265	0.648565	0.571537	0.000144427	0.184803	0.260047	0.332187	0.0388201
C14orf156	blue	0.0754179	0.648166	-0.232376	0.154579	0.139559	0.3968	0.0785275	0.634656	0.084692	0.60822	-0.0712964	0.666244	0.12982	0.430877	0.360683	0.024089	-0.0732384	0.657701	-0.0360765	0.827399	0.0927231	0.574506	0.369321	0.0206764	0.156007	0.342931	-0.390024	0.0141068	-0.278635	0.0858582	-0.722884	2.02372e-07	-0.281863	0.0821388	-0.130124	0.42979
LOC134997	blue	-0.12377	0.45284	-0.195249	0.233589	-0.045281	0.7843	0.208041	0.203763	0.13893	0.398953	-0.187605	0.252762	0.256416	0.115097	0.662966	4.25095e-06	0.24856	0.127056	0.152823	0.352994	0.328681	0.0410546	0.601635	5.09715e-05	0.216595	0.185367	-0.570422	0.000149822	-0.459393	0.00326128	-0.622256	2.34483e-05	-0.0606842	0.713633	-0.00255491	0.987684
UNC84B	blue	-0.00791471	0.96186	0.106143	0.520149	-0.203411	0.214235	0.0225348	0.891688	-0.125551	0.446312	0.268038	0.0989884	0.0188785	0.909182	-0.429444	0.00636748	-0.283189	0.0806484	-0.248509	0.127138	-0.176338	0.282894	-0.644336	9.57907e-06	-0.31264	0.052648	0.394145	0.0130362	0.186623	0.255299	0.616923	2.88148e-05	-0.014683	0.929307	0.18926	0.248526
RPS17	blue	-0.0355092	0.830073	-0.0136056	0.934483	0.149845	0.362564	0.239197	0.142493	-0.0984482	0.551004	-0.0799437	0.628542	0.26033	0.109465	-0.0252021	0.878958	0.286492	0.0770269	0.188834	0.249612	0.526341	0.000577894	0.227967	0.162777	0.287282	0.0761795	-0.347478	0.0302015	-0.130771	0.42748	-0.48739	0.00164974	-0.299591	0.0638988	0.0759463	0.645862
ATP5A1	blue	-0.00724458	0.965087	-0.0421553	0.798872	-0.0213623	0.897293	0.350066	0.0289123	-0.378054	0.0176467	-0.01278	0.938451	-0.0163649	0.921234	-0.0118078	0.943125	-0.0902038	0.58499	-0.362628	0.0232822	-0.422847	0.0073215	-0.174946	0.28677	-0.35788	0.025292	0.0497764	0.763471	0.464831	0.00286956	-0.500363	0.0011793	-0.235902	0.148242	-0.124676	0.449515
CD24	blue	0.342796	0.0326543	-0.114193	0.488809	0.268294	0.0986531	-0.121624	0.460773	0.442037	0.00484063	-0.04572	0.782259	-0.110006	0.504988	0.0753395	0.648508	0.406153	0.0103012	0.494126	0.00138813	0.315404	0.0504821	0.523455	0.000627311	0.151107	0.35849	-0.215323	0.188024	-0.295354	0.0679349	-0.467489	0.00269352	-0.0114353	0.944916	-0.300368	0.063179
H1F0	blue	-0.0836521	0.612646	0.0485922	0.768942	0.121439	0.461459	0.197397	0.228385	-0.145476	0.376885	-0.146646	0.373017	0.226691	0.165207	0.0283243	0.864095	-0.160889	0.327849	0.114353	0.488197	0.166867	0.309953	-0.0797272	0.629475	-0.0808024	0.624846	-0.199722	0.222839	-0.271688	0.0943028	-0.42086	0.00763191	-0.447514	0.00428276	0.213244	0.192427
XPNPEP3	blue	0.0625031	0.705429	0.012727	0.938706	0.0592424	0.720159	-0.327867	0.0415877	0.197823	0.227362	-0.175425	0.285433	-0.279584	0.0847516	-0.147446	0.370387	-0.00619124	0.970161	0.144159	0.381266	-0.00514583	0.975198	0.00701106	0.966212	0.147059	0.371656	0.137039	0.405464	-0.130385	0.428858	0.811867	3.57068e-10	0.451242	0.00393585	-0.0266547	0.872037
ATP5H	blue	-0.0133407	0.935756	-0.166153	0.312056	0.0111547	0.946266	0.252108	0.121546	-0.127041	0.440893	-0.134395	0.41467	0.260983	0.108546	0.216448	0.185673	-0.0770538	0.641045	-0.342532	0.0327973	-0.257681	0.113253	0.0136378	0.934328	-0.123624	0.453377	-0.107388	0.515238	0.104109	0.528221	-0.691863	1.07149e-06	-0.421108	0.00759247	0.0516897	0.754654
COX5B	blue	-0.0332159	0.840902	-0.0942218	0.56831	0.0244291	0.882644	0.307887	0.0565457	-0.372605	0.0194896	-0.0659744	0.689863	0.00346522	0.983297	-0.153072	0.352199	-0.109079	0.508603	-0.406908	0.0101469	-0.433076	0.00588954	-0.175709	0.28464	-0.269745	0.0967748	-0.00413197	0.980083	0.462631	0.00302278	-0.565442	0.00017619	-0.360494	0.0241684	-0.0817951	0.620585
GLRX5	blue	0.141127	0.391466	-0.165752	0.313243	0.0311424	0.850718	0.0593731	0.719567	0.0544418	0.742026	0.352086	0.0279376	0.0843391	0.609721	-0.178705	0.276378	-0.204608	0.211493	-0.271364	0.0947119	-0.267803	0.0992949	-0.222722	0.172934	-0.106139	0.520165	0.0752026	0.649106	0.0771668	0.640554	-0.382174	0.0163523	-0.417428	0.00819476	-0.106016	0.520649
GPX4	blue	0.193407	0.238115	-0.226089	0.166362	0.203177	0.214773	-0.15877	0.334346	0.0160262	0.922859	0.304924	0.0590905	-0.0761948	0.64478	-0.0345622	0.834541	0.0406036	0.806131	-0.14535	0.3773	-0.073507	0.656524	0.131458	0.425037	0.00686173	0.966931	-0.0826881	0.616762	-0.0888667	0.590589	-0.283107	0.0807402	-0.185472	0.258296	-0.455648	0.0035575
C20orf24	blue	-0.133795	0.416777	0.112283	0.496155	-0.0945418	0.566991	0.0200737	0.903458	-0.0443392	0.788683	-0.0740812	0.654008	-0.0672427	0.684207	0.438356	0.00525006	0.430012	0.00629056	-0.171103	0.297654	-0.0634891	0.700995	0.511101	0.000884196	0.087976	0.594332	-0.191423	0.243059	0.0339877	0.837255	-0.507986	0.00096217	-0.0992339	0.547814	-0.142771	0.385916
COX6B1	blue	-0.0362348	0.826654	0.0373764	0.821279	0.113518	0.491402	0.0503103	0.761007	-0.00221707	0.989313	-0.104152	0.528051	0.0106712	0.948592	0.146776	0.372588	0.225515	0.16747	0.204372	0.212032	0.237444	0.14553	0.496071	0.00131972	0.113718	0.490632	-0.301191	0.0624242	-0.15529	0.345182	-0.685034	1.50492e-06	-0.139701	0.396316	-0.254133	0.118482
C19orf31	blue	-0.17404	0.289312	0.0149236	0.928152	-0.370369	0.0202911	0.0039625	0.9809	-0.0273069	0.868933	-0.00810113	0.960962	0.147928	0.368806	-0.147036	0.371731	-0.533767	0.000466292	-0.283068	0.0807834	-0.31694	0.0493097	-0.486197	0.00170034	-0.140945	0.39208	0.0786095	0.634301	0.144559	0.379933	0.517263	0.000746274	0.0978043	0.553624	0.380588	0.0168408
KIAA0101	blue	-0.0734109	0.656945	0.0812983	0.622716	-0.206948	0.206201	-0.151843	0.356125	0.0328817	0.842483	0.00234459	0.988698	-0.123212	0.454897	-0.198058	0.226799	-0.320882	0.0464013	-0.0821893	0.618896	-0.238252	0.144126	-0.378994	0.0173441	-0.184954	0.25965	0.225548	0.167407	0.13802	0.402082	0.799942	9.98753e-10	0.331609	0.0391813	0.255582	0.116325
LOC439953	blue	-0.1254	0.446865	-0.229313	0.160242	-0.0933867	0.571759	0.279518	0.0848279	0.070179	0.671177	-0.219368	0.179663	0.329084	0.0407923	0.66519	3.8434e-06	0.173306	0.291383	-0.0383055	0.816911	0.117373	0.476704	0.460335	0.00319027	0.141439	0.390407	-0.568889	0.000157531	-0.393525	0.0131927	-0.670729	2.97946e-06	-0.128818	0.434474	0.0466168	0.778094
ALDOC	blue	-0.220439	0.177495	-0.239546	0.141894	-0.211943	0.195218	0.202424	0.216514	-0.0995033	0.546722	0.237496	0.145439	0.00780787	0.962374	-0.133905	0.416392	0.0306501	0.853052	-0.150001	0.36206	-0.161955	0.324611	-0.00498147	0.975989	0.0367974	0.824004	0.00473872	0.977159	-0.0760609	0.645363	-0.334569	0.037359	-0.267268	0.099999	-0.125695	0.445789
C20orf52	blue	-0.119197	0.469834	0.164328	0.317477	-0.118907	0.470924	0.357291	0.0255513	0.189317	0.248379	-0.277804	0.0868364	0.420006	0.00776879	0.166981	0.309618	0.0664167	0.687889	0.180337	0.271943	0.316188	0.0498805	0.126156	0.444108	0.317803	0.0486608	-0.342118	0.0330222	-0.0751779	0.649213	-0.656979	5.55282e-06	-0.484168	0.00178958	0.116306	0.480748
GJC1	blue	0.0119963	0.942218	-0.0165114	0.920531	-0.0296682	0.857711	-0.223973	0.170472	0.0712999	0.666228	0.0207832	0.900063	-0.261464	0.107873	-0.252625	0.120758	-0.174972	0.286698	0.0522121	0.752252	-0.10748	0.514877	-0.229707	0.159505	-0.0748548	0.650624	0.280458	0.0837425	0.0586924	0.722653	0.933617	4.45697e-18	0.421412	0.00754449	0.107409	0.515155
LOC731542	blue	0.0129624	0.937574	0.00689528	0.966769	0.0111354	0.946359	-0.30457	0.0593999	0.105458	0.522862	-0.1193	0.469446	-0.275879	0.0891348	-0.20001	0.222159	-0.119697	0.467959	0.142429	0.387065	-0.0127921	0.938392	-0.0941489	0.56861	0.0431699	0.794134	0.153245	0.351648	-0.0733164	0.65736	0.885355	7.20511e-14	0.492936	0.00143146	0.0319397	0.846941
LOC100134364	blue	0.0808481	0.624649	0.0852891	0.605684	-0.0335942	0.839114	0.315488	0.0504174	-0.0805054	0.626123	0.0955843	0.562703	-0.0201814	0.902943	-0.164238	0.317747	0.197475	0.228196	-0.153027	0.352344	-0.124315	0.450837	-0.197508	0.228118	-0.169099	0.303432	0.0680168	0.680763	0.274933	0.0902825	-0.337783	0.0354587	-0.36415	0.0226667	0.0905921	0.583369
CDH1	blue	0.0906124	0.583284	0.336572	0.0361651	0.0586657	0.722774	-0.0280806	0.865253	-0.132575	0.421076	0.256381	0.115148	-0.234131	0.1514	-0.290747	0.0725499	0.0529525	0.748852	0.0730392	0.658576	-0.217148	0.18422	-0.118417	0.472765	-0.203538	0.213942	0.3583	0.0251087	0.293122	0.0701408	-0.244713	0.133241	-0.18741	0.253265	-0.445933	0.00443776
LOC729466	blue	0.137399	0.404223	-0.0928741	0.573881	0.00905706	0.95636	0.0732427	0.657683	0.113779	0.490399	-0.254928	0.117294	0.168465	0.305276	-0.00513961	0.975227	-0.0176792	0.91493	0.0339772	0.837304	-0.077713	0.638184	0.0885335	0.591988	-0.219927	0.178529	-0.303973	0.0599261	-0.165497	0.314	-0.508605	0.000946212	-0.0418667	0.800221	0.139072	0.398467
SEC11C	blue	0.0701594	0.671264	0.357325	0.0255363	-0.0279485	0.865881	0.0332895	0.840554	0.0489599	0.767242	-0.162049	0.324329	-0.0109392	0.947303	0.238861	0.143072	-0.152552	0.353857	0.185178	0.259063	-0.0631146	0.702678	0.085394	0.60524	-0.207909	0.204056	-0.0544785	0.741858	-0.122604	0.45714	-0.395249	0.0127614	-0.109899	0.505403	-0.268437	0.0984668
LOC100190938	blue	0.0926662	0.574742	-0.0354785	0.830218	-0.0275179	0.867929	-0.273057	0.0925896	0.149372	0.364099	-0.0272066	0.86941	-0.271577	0.094442	-0.334825	0.0372047	-0.161465	0.326098	0.0195107	0.906154	-0.0724746	0.661056	-0.221292	0.175781	-0.000221669	0.998931	0.224346	0.169742	-0.00680712	0.967194	0.912286	6.42788e-16	0.449074	0.00413446	0.00995193	0.952053
LOC643509	blue	0.0694093	0.674584	0.0371265	0.822455	-0.0224824	0.891939	-0.245557	0.131866	0.103194	0.531873	0.00105908	0.994895	-0.307786	0.056631	-0.291031	0.0722579	-0.132605	0.42097	0.0349334	0.832789	-0.129649	0.43149	-0.220511	0.17735	-0.0408287	0.805077	0.281052	0.0830612	0.0727354	0.65991	0.950045	2.66335e-20	0.452614	0.00381448	0.047231	0.775246
MDH1	blue	0.161176	0.326976	-0.00729011	0.964868	-0.00829287	0.960039	0.19337	0.238209	-0.173927	0.28963	0.0113839	0.945163	0.106678	0.518034	-0.0386678	0.81521	0.078006	0.636914	-0.383406	0.0159812	-0.42494	0.00700636	-0.263594	0.10493	-0.420899	0.00762569	0.0311441	0.85071	0.380901	0.0167434	-0.464094	0.00292014	-0.238737	0.143286	-0.118146	0.473786
LOC728809	blue	0.0350001	0.832475	-0.0373247	0.821523	0.0606685	0.713704	-0.18552	0.258171	0.0917221	0.578662	-0.0137934	0.93358	-0.349186	0.0293453	-0.311015	0.0539555	0.126672	0.442232	0.216188	0.186214	0.0216643	0.895849	-0.0619424	0.707954	0.0578177	0.726627	0.310265	0.0545681	-0.00264875	0.987232	0.789253	2.3725e-09	0.424218	0.00711366	-0.0956489	0.562438
PHYH	blue	0.129294	0.432763	0.0103282	0.950242	0.099219	0.547874	0.263332	0.10529	-0.420682	0.00766029	0.250754	0.123627	0.167741	0.30739	-0.257424	0.113626	-0.274979	0.0902263	-0.47292	0.00236302	-0.374567	0.0188084	-0.496753	0.00129648	-0.427671	0.00661264	0.116128	0.481425	0.284203	0.0795223	-0.433696	0.00581111	-0.538329	0.000407701	0.00770604	0.962865
UQCRHL	blue	-0.0572712	0.729112	-0.183746	0.262832	0.0489232	0.767412	-0.0233596	0.887749	0.226653	0.165281	-0.317583	0.0488252	-0.160569	0.328826	0.305778	0.0583479	0.243707	0.134893	0.0113631	0.945264	0.262997	0.105748	0.495916	0.00132508	0.385119	0.0154771	-0.328698	0.0410434	-0.0627357	0.704382	-0.383078	0.0160794	-0.0774926	0.63914	-0.115862	0.482439
DHCR24	blue	-0.0625364	0.705279	0.0665565	0.687265	-0.151148	0.358357	0.18197	0.267552	0.203237	0.214636	-0.133434	0.418045	0.0545453	0.741552	0.283307	0.0805171	0.107246	0.515795	-0.156416	0.34165	-0.127496	0.439243	0.13675	0.406465	0.0987337	0.549843	-0.0150154	0.927711	-0.0820029	0.619694	-0.380524	0.0168607	-0.393259	0.0132605	0.0591738	0.72047
PDE4C	blue	0.0393442	0.812034	0.0244343	0.882619	-0.0910294	0.581545	-0.197912	0.227149	0.101436	0.538923	0.06293	0.703508	-0.260098	0.109793	-0.347477	0.0302019	-0.172631	0.293294	-0.0112652	0.945734	-0.121992	0.459408	-0.284396	0.0793102	-0.0162438	0.921814	0.35257	0.0277084	0.141483	0.39026	0.923877	5.16118e-17	0.372654	0.0194723	0.0577908	0.726749
FAU	blue	0.17338	0.291174	-0.0625447	0.705242	0.285985	0.0775745	-0.00985614	0.952514	0.0196183	0.905639	-0.110975	0.501219	0.277134	0.0876305	0.0589523	0.721474	-0.0380032	0.818332	0.228457	0.161851	0.353834	0.0271167	0.141231	0.391111	0.142864	0.385603	-0.448129	0.00422383	-0.160538	0.328921	-0.410787	0.00938541	-0.0185993	0.91052	0.130068	0.42999
DAD1	blue	0.00324149	0.984375	-0.0452417	0.784483	0.0421408	0.798939	-0.0946701	0.566463	0.0103359	0.950205	-0.0687529	0.677494	0.360204	0.0242909	0.498672	0.00123297	-0.1493	0.364332	0.227547	0.163574	0.135428	0.41106	0.343992	0.0320124	0.0613564	0.710597	-0.487607	0.00164065	-0.416537	0.00834662	-0.462281	0.0030478	0.0608888	0.712708	-0.115209	0.484926
LOC729090	blue	0.0679201	0.681193	0.0103685	0.950048	0.0233722	0.887688	-0.34791	0.029983	0.165085	0.315221	-0.089094	0.589636	-0.243278	0.135603	-0.146356	0.373971	-0.11061	0.502636	0.126426	0.443125	0.0236712	0.886261	-0.0482048	0.770735	0.0970398	0.556743	0.160773	0.328204	-0.0958036	0.561804	0.883642	9.33738e-14	0.501508	0.00114414	0.00732115	0.964718
COX5A	blue	-0.00906706	0.956312	0.136317	0.407969	-0.0198214	0.904666	0.238725	0.143306	-0.211399	0.196396	-0.0556101	0.736685	-0.110717	0.50222	-0.0323716	0.844897	0.246915	0.129675	-0.15109	0.358543	-0.207954	0.203956	0.108524	0.510776	-0.203205	0.214709	-0.0475964	0.773552	0.282445	0.0814818	-0.645937	8.95213e-06	-0.277931	0.0866864	-0.155548	0.34437
LOC647340	blue	0.162474	0.323043	-0.262473	0.106471	0.139093	0.398396	0.331878	0.0390125	0.00378242	0.981768	-0.277434	0.0872748	0.380114	0.0169891	0.133067	0.41934	-0.244615	0.133401	-0.0380706	0.818015	-0.00914722	0.955926	-0.111209	0.500311	-0.0864125	0.600926	-0.291818	0.0714557	0.0441593	0.789521	-0.630069	1.72176e-05	-0.46867	0.00261844	0.104706	0.525845
LOC644863	blue	0.238692	0.143363	-0.16412	0.318097	0.285536	0.0780618	0.0381419	0.81768	-0.153472	0.350927	-0.0560576	0.734642	0.288563	0.0748215	0.00938874	0.954763	-0.0408245	0.805096	0.100359	0.543262	0.056804	0.73124	0.123317	0.454508	-0.236578	0.147049	-0.3882	0.0146038	-0.252292	0.121264	-0.599823	5.4431e-05	0.00370165	0.982157	0.060075	0.716388
SHCBP1	blue	0.0360285	0.827625	-0.0592797	0.71999	-0.038765	0.814753	-0.224672	0.169107	-0.0196974	0.90526	0.0522363	0.752141	-0.285499	0.0781014	-0.276928	0.0878765	-0.209628	0.200257	-0.0250657	0.879608	-0.173648	0.290417	-0.280914	0.0832194	-0.146355	0.373974	0.218645	0.181139	0.0787412	0.633732	0.912896	5.67856e-16	0.505879	0.0010183	0.0869451	0.598677
CCR6	blue	-0.0183405	0.91176	-0.0299399	0.856421	-0.14038	0.394001	-0.161298	0.326606	0.0623671	0.706041	-0.0192508	0.907398	-0.181742	0.268163	-0.266748	0.100686	-0.290445	0.0728608	-0.0497405	0.763637	-0.187412	0.253261	-0.32455	0.0438203	-0.0767526	0.642353	0.229393	0.160092	0.130482	0.428511	0.878241	2.06168e-13	0.360006	0.0243752	0.219687	0.179016
ROMO1	blue	-0.028293	0.864243	0.0880518	0.594013	-0.0630613	0.702918	0.361576	0.0237158	0.153034	0.352322	-0.267339	0.0999052	0.424328	0.00709729	0.151226	0.358107	0.059841	0.717447	0.0606816	0.713645	0.282162	0.0818016	0.0430162	0.794851	0.271943	0.0939815	-0.359133	0.0247483	0.00796614	0.961612	-0.637199	1.28921e-05	-0.499251	0.00121436	0.101789	0.537503
NDUFB2	blue	0.0429194	0.795303	-0.209501	0.200535	0.0109906	0.947055	0.269084	0.0976277	-0.0736457	0.655915	-0.111328	0.499851	-0.117974	0.474437	0.0457376	0.782177	-0.0780091	0.6369	-0.133399	0.41817	-0.288085	0.0753255	0.104685	0.525928	-0.184765	0.260148	-0.0913496	0.580211	0.285007	0.0786394	-0.552125	0.000268436	-0.185371	0.25856	-0.390897	0.013874
NDUFA1	blue	0.0884855	0.59219	-0.0234269	0.887427	0.0693531	0.674833	0.146906	0.372161	-0.114726	0.486772	0.0619946	0.707719	-0.00593651	0.971388	0.00587523	0.971683	0.0813498	0.622495	-0.148039	0.368443	-0.329978	0.040216	0.0192216	0.907538	-0.312404	0.0528359	-0.0861521	0.602028	0.132735	0.42051	-0.595584	6.33721e-05	-0.178802	0.276113	-0.0788979	0.633055
ZNF486	blue	0.0444318	0.788252	0.0312214	0.850344	-0.0633706	0.701528	-0.243096	0.135905	0.0859307	0.602965	0.0731393	0.658136	-0.303136	0.0606686	-0.384288	0.0157198	-0.165859	0.312927	0.0715248	0.665237	-0.0881658	0.593533	-0.25791	0.112922	-0.0469401	0.776595	0.321765	0.0457687	0.105354	0.523271	0.944747	1.64378e-19	0.463476	0.00296313	0.0534694	0.74648
LOC100133565	blue	0.194777	0.234743	0.0477232	0.772965	0.095259	0.56404	0.259383	0.110808	-0.0701249	0.671417	-0.116097	0.481543	0.105176	0.523977	-0.171798	0.295667	0.0296696	0.857704	-0.0755794	0.647461	-0.0486502	0.768674	-0.168109	0.306316	-0.173183	0.29173	-0.148954	0.365458	0.133024	0.419493	-0.526219	0.000579908	-0.341996	0.0330891	0.0441562	0.789536
BRP44	blue	0.116253	0.480949	0.0813073	0.622677	0.0223925	0.892368	0.173106	0.291948	0.146638	0.373043	-0.297084	0.0662634	0.408158	0.00989597	0.431844	0.00604809	-0.0190469	0.908375	0.161872	0.324864	0.17429	0.288608	0.063365	0.701553	-0.0528507	0.749319	-0.377569	0.0178043	-0.326838	0.0422704	-0.498914	0.00122516	-0.278106	0.0864796	-0.026672	0.871955
LOC642947	blue	0.00267031	0.987128	0.0174519	0.916019	-0.0431099	0.794414	-0.192836	0.239533	0.0430839	0.794535	-0.000110958	0.999465	-0.218236	0.181976	-0.259499	0.110643	-0.19132	0.243316	0.0418725	0.800194	-0.117009	0.478082	-0.252762	0.120549	-0.0616822	0.709128	0.284464	0.0792352	0.101769	0.537584	0.930874	9.20798e-18	0.385735	0.0152988	0.147159	0.371328
EGR1	blue	0.116487	0.480063	0.000870077	0.995806	0.0341779	0.836356	0.0488306	0.76784	0.0248147	0.880805	0.137042	0.405456	-0.269763	0.0967516	-0.222799	0.172783	0.19379	0.237171	0.220699	0.176971	0.0109772	0.94712	-0.0316951	0.848099	-0.0896869	0.587152	0.222158	0.174053	0.0447378	0.786827	0.510007	0.00091091	0.357703	0.0253698	-0.116433	0.480268
FAM177A1	blue	-0.0860608	0.602414	0.0282081	0.864647	-0.283282	0.0805445	-0.0598386	0.717458	0.0245406	0.882112	0.0188268	0.90943	-0.0888857	0.59051	-0.21277	0.19344	-0.320564	0.0466306	-0.226639	0.165308	-0.295017	0.0682643	-0.408701	0.00978871	-0.128759	0.434685	0.211392	0.19641	0.162975	0.321533	0.709372	4.29379e-07	0.17141	0.296776	0.287817	0.0756102
IDH1	blue	0.198909	0.224768	0.0696176	0.673662	0.16438	0.317323	0.129115	0.433405	-0.121944	0.459584	0.19892	0.224741	0.136064	0.408846	-0.146409	0.373798	0.196209	0.231252	-0.228892	0.161031	-0.199099	0.224317	-0.11059	0.502716	-0.16946	0.302388	0.0664871	0.687575	-0.0949782	0.565194	-0.345543	0.031196	-0.358503	0.0250205	0.253949	0.118758
CALM2	blue	0.0202893	0.902426	0.10837	0.511382	0.0790096	0.632572	-0.0334582	0.839757	-0.0738809	0.654885	-0.158543	0.335043	-0.18055	0.271368	0.0348417	0.833222	0.0983257	0.551501	0.2491	0.126206	-0.000747605	0.996396	0.242886	0.136254	-0.259812	0.110198	-0.0931065	0.572918	-0.124919	0.448625	-0.378674	0.0174465	0.152741	0.353253	-0.0118701	0.942825
LOC100130445	blue	0.0374134	0.821105	-0.0792582	0.631498	-0.0159454	0.923246	-0.171496	0.296528	0.0124044	0.940256	0.0727108	0.660018	-0.24693	0.129651	-0.398458	0.0119904	-0.198379	0.226031	0.0276803	0.867156	-0.0733168	0.657358	-0.2986	0.0648249	-0.0375118	0.820642	0.237719	0.145051	0.0913519	0.580202	0.911938	6.89483e-16	0.42516	0.00697389	0.131898	0.423475
LRAP	blue	-0.0466952	0.77773	-0.0384199	0.816374	0.0294561	0.858718	-0.277568	0.0871161	0.0619277	0.708021	-0.115592	0.483465	-0.288987	0.0743755	-0.200416	0.221204	-0.0599655	0.716884	0.0539616	0.744225	-0.0645566	0.696206	-0.0746817	0.651381	0.0942913	0.568023	0.211824	0.195475	-0.00458371	0.977906	0.862681	1.66289e-12	0.42982	0.00631652	-0.00617438	0.970242
LOC441763	blue	0.131296	0.425611	0.0511493	0.757141	0.0243241	0.883145	0.242454	0.136974	-0.129495	0.432042	0.0602924	0.715405	0.0132939	0.935981	-0.250834	0.123503	0.0264612	0.872959	-0.177593	0.279426	-0.197218	0.228816	-0.282572	0.0813395	-0.179598	0.273944	0.0360264	0.827635	0.37434	0.018886	-0.347041	0.0304238	-0.353484	0.0272792	0.0537713	0.745097
CDC37	blue	0.0422724	0.798325	-0.174095	0.289157	-0.100402	0.543087	-0.153767	0.349991	0.0372993	0.821642	0.0214023	0.897102	-0.175623	0.284881	-0.299805	0.0636997	-0.388295	0.0145776	-0.00703307	0.966106	-0.286391	0.0771359	-0.264684	0.103448	-0.113472	0.491578	0.169377	0.302627	0.150827	0.359391	0.342904	0.0325959	0.392838	0.013368	-0.423544	0.00721518
SLC16A12	blue	0.00746405	0.96403	-0.0277616	0.86677	-0.01184	0.94297	-0.241575	0.138448	0.0459214	0.781323	0.0240724	0.884346	-0.26269	0.106172	-0.294199	0.0690697	-0.189545	0.2478	0.0371695	0.822253	-0.0860711	0.602371	-0.238168	0.14427	-0.0378043	0.819267	0.265482	0.102373	0.0650196	0.694133	0.950016	2.69172e-20	0.436624	0.00545285	0.107576	0.514499
LOC730534	blue	0.0690191	0.676313	-0.227864	0.162972	-0.0353212	0.83096	0.0845265	0.608924	0.049163	0.766303	0.0542877	0.742732	0.312156	0.0530345	0.0289099	0.861312	-0.0577606	0.726886	-0.100272	0.543611	0.0647286	0.695436	-0.00543612	0.973799	-0.039104	0.813162	-0.289803	0.0735244	-0.0894278	0.588237	-0.292971	0.0702918	-0.202022	0.217448	0.445095	0.00452188
ZNF430	blue	0.029832	0.856933	-0.011458	0.944807	-0.00700804	0.966226	-0.241593	0.138417	0.029269	0.859606	0.0285117	0.863204	-0.294858	0.0684202	-0.330942	0.0396019	-0.193917	0.236857	0.0325641	0.843986	-0.101794	0.53748	-0.271776	0.0941912	-0.0597623	0.717803	0.290046	0.0732725	0.0771912	0.640448	0.958406	9.65359e-22	0.394236	0.0130134	0.0651975	0.693337
HLA-DMA	blue	0.0627098	0.704499	0.103813	0.529399	0.00385566	0.981415	-0.503482	0.0010857	0.0139629	0.932766	0.0748858	0.650489	-0.253088	0.120055	-0.0751159	0.649484	0.0709603	0.667726	0.0587899	0.722211	-0.169236	0.303034	0.0301884	0.855242	-0.121806	0.460098	0.0896139	0.587457	-0.152864	0.352862	0.512415	0.000853008	0.595881	6.27048e-05	-0.129217	0.433039
CIRBP	blue	0.0997091	0.545889	-0.0183343	0.911789	-0.015632	0.924751	-0.0979561	0.553006	0.0171313	0.917557	0.108798	0.509703	0.0735849	0.656182	-0.300648	0.0629217	-0.340001	0.0341948	0.19735	0.228497	0.234418	0.150885	-0.293714	0.0695507	-0.0505741	0.759791	0.02914	0.860219	-0.11157	0.498911	0.353416	0.027311	0.0228875	0.890003	-0.220379	0.177616
PNPT1	blue	0.07079	0.668478	-0.060134	0.716121	-0.0596667	0.718236	-0.114088	0.489211	-0.0519009	0.753683	0.053765	0.745126	-0.269629	0.0969236	-0.45494	0.00361614	-0.293722	0.0695429	-0.181197	0.269624	-0.314841	0.0509176	-0.447465	0.00428749	-0.180558	0.271346	0.372169	0.0196437	0.234395	0.150927	0.873215	4.16868e-13	0.289497	0.0738431	0.00874615	0.957857
LOC100128084	blue	-0.00828998	0.960053	0.0439868	0.790325	0.00248503	0.988021	-0.289555	0.0737825	0.0830183	0.615351	-0.0684175	0.678983	-0.335492	0.0368047	-0.227347	0.163956	-0.0675244	0.682953	0.0928595	0.573941	-0.0105401	0.949223	-0.0954744	0.563155	0.0771495	0.640629	0.213849	0.191139	0.00325452	0.984312	0.919089	1.53081e-16	0.463062	0.00299223	0.0124225	0.940169
UQCRFS1	blue	0.0138646	0.933238	0.0654363	0.692269	0.0654102	0.692385	0.116118	0.481463	-0.139888	0.395679	0.111904	0.497619	-0.320723	0.0465157	-0.133011	0.419536	0.0725513	0.660719	-0.0338427	0.837939	-0.137605	0.403511	0.131459	0.42503	-0.27301	0.0926477	0.108754	0.509874	0.30072	0.0628557	-0.43653	0.005464	-0.181098	0.26989	-0.372866	0.0193979
C17orf61	blue	-0.0304712	0.8539	0.276146	0.0888135	-0.0267764	0.871458	-0.0618973	0.708158	-0.1288	0.434537	0.219581	0.179231	-0.0320971	0.846196	-0.281702	0.0823222	-0.27405	0.0913627	-0.206714	0.206726	-0.132687	0.42068	-0.530836	0.000507807	-0.155859	0.343394	0.408906	0.0097483	0.335914	0.0365541	0.553692	0.00025569	-0.112545	0.495145	-0.0135207	0.934891
ATP5O	blue	0.0125746	0.939438	-0.239979	0.141154	-0.00517455	0.975059	0.400099	0.0116118	-0.202481	0.216382	0.079245	0.631555	0.336763	0.0360533	-0.0652395	0.693149	-0.117134	0.477611	-0.214737	0.189259	-0.0900599	0.585592	-0.230776	0.157518	-0.230194	0.158598	-0.12587	0.445151	0.0692038	0.675495	-0.581813	0.000102381	-0.384258	0.0157286	0.0389841	0.813724
LOC441087	blue	-0.0818047	0.620544	0.0718479	0.663814	-0.0400518	0.808716	-0.324246	0.0440301	0.077893	0.637404	-0.0630983	0.702752	-0.320315	0.0468107	-0.202439	0.21648	-0.0641765	0.69791	-0.000219034	0.998944	-0.111757	0.498188	-0.0726986	0.660072	0.0937724	0.570165	0.314479	0.0511986	0.0714369	0.665624	0.850136	7.49693e-12	0.37372	0.0190999	-0.055093	0.739048
SLC9A3R1	blue	-0.15518	0.345529	-0.156783	0.340505	-0.102472	0.534761	0.151431	0.357448	0.0196206	0.905628	0.113702	0.490694	0.149014	0.365261	-0.0758502	0.646281	0.199544	0.223261	-0.260664	0.108995	0.0195052	0.90618	0.032565	0.843981	0.194878	0.234496	-0.122826	0.456321	-0.104162	0.528008	-0.329019	0.0408349	-0.450563	0.0039971	0.387856	0.0146992
TMED10P	blue	0.22901	0.160809	-0.197135	0.229014	-0.0120748	0.941841	0.0889338	0.590308	0.199174	0.224139	0.0895597	0.587685	0.267549	0.0996284	0.238444	0.143792	-0.193973	0.23672	0.0475828	0.773615	-0.108674	0.51019	0.121944	0.459584	-0.130111	0.429837	-0.246996	0.129544	-0.335222	0.0369663	-0.56189	0.000197475	-0.138114	0.401756	-0.324399	0.0439245
DIO1	blue	0.0492781	0.765772	-0.267201	0.100086	-0.0496747	0.76394	0.315404	0.0504817	-0.0233412	0.887836	0.00142324	0.993139	-0.0350675	0.832157	0.17892	0.27579	-0.103065	0.532388	-0.376686	0.018095	-0.424322	0.0070982	-0.091125	0.581147	-0.280061	0.0841998	0.0127842	0.93843	0.0212837	0.897669	-0.514631	0.00080265	-0.30469	0.0592948	-0.0763474	0.644115
RPL7L1	blue	-0.0335845	0.83916	0.0327957	0.842889	-0.091902	0.577914	-0.186782	0.254887	0.136517	0.407275	-0.0965031	0.558938	-0.00441391	0.978724	-0.186758	0.254951	-0.149849	0.362551	0.0260287	0.875018	0.0234546	0.887295	-0.216344	0.185888	0.173672	0.290351	0.168406	0.305447	0.0902696	0.584715	0.886069	6.45866e-14	0.320899	0.0463886	0.140972	0.391992
CHCHD2	blue	-0.0667567	0.686373	0.0193043	0.907142	0.101047	0.540488	0.180286	0.27208	0.00406144	0.980423	-0.420459	0.00769591	0.226994	0.164628	0.293589	0.0696742	0.0268253	0.871225	-0.0604857	0.71453	0.0401831	0.808101	0.172473	0.293744	0.0839146	0.611528	-0.239038	0.142767	0.077657	0.638426	-0.507984	0.000962216	-0.332476	0.0386403	0.152206	0.354962
LOC402057	blue	-0.0320374	0.846479	-0.0859881	0.602722	0.0762338	0.64461	0.276355	0.0885621	-0.0179171	0.913789	-0.187778	0.252319	0.355817	0.0262094	0.134183	0.415417	0.21689	0.184753	0.19022	0.246088	0.602112	5.0095e-05	0.289478	0.073863	0.263863	0.104563	-0.477475	0.0021138	-0.259607	0.110489	-0.526345	0.000577821	-0.303536	0.0603128	0.20316	0.214813
PRDX5	blue	0.127836	0.438014	-0.0963487	0.55957	0.118884	0.471009	0.127649	0.43869	0.00832031	0.959907	0.0775129	0.639052	0.120542	0.464801	0.0452555	0.784419	0.0284605	0.863447	-0.273029	0.0926253	-0.23795	0.144648	-0.0102166	0.950779	-0.0741904	0.65353	-0.100633	0.542155	0.122614	0.457104	-0.523205	0.000631766	-0.303995	0.0599066	-0.144401	0.380457
PSMA5	blue	-0.0734745	0.656666	0.210986	0.197291	-0.130819	0.42731	0.0782945	0.635664	0.021758	0.895401	-0.127579	0.438945	-0.0859013	0.60309	0.400828	0.0114469	0.405996	0.0103336	-0.1792	0.275026	-0.220038	0.178304	0.337129	0.0358391	-0.0341177	0.83664	-0.0265441	0.872564	-0.00686986	0.966892	-0.373969	0.0190138	-0.0142333	0.931467	0.146911	0.372144
TPI1	blue	-0.211839	0.195443	-0.258146	0.112581	-0.0624083	0.705856	0.289437	0.0739054	0.0499166	0.762824	-0.0158457	0.923725	-0.0173948	0.916293	0.123244	0.454779	0.297128	0.0662206	-0.0131944	0.936459	0.197641	0.227799	0.35555	0.0263297	0.385204	0.0154522	-0.261222	0.108211	0.054544	0.741558	-0.527761	0.000554876	-0.318573	0.0480876	-0.0975651	0.554599
LOC730313	blue	0.0266693	0.871968	-0.0687894	0.677332	0.0781208	0.636417	-0.300025	0.0634961	0.0870022	0.598436	-0.0935495	0.571086	-0.270972	0.0952075	-0.207521	0.20492	-0.0857518	0.603723	0.0953622	0.563616	0.0263723	0.873382	-0.0768813	0.641794	0.0933735	0.571813	0.12517	0.447704	-0.0782848	0.635707	0.883636	9.34707e-14	0.457789	0.00338541	0.0316501	0.848313
MGST3	blue	0.0391934	0.812742	-0.175506	0.285207	0.127671	0.438609	0.158327	0.335711	-0.380491	0.016871	0.0178841	0.913947	0.0737612	0.655409	0.125985	0.44473	-0.219235	0.179935	0.0168597	0.918859	-0.0872027	0.59759	-0.0250121	0.879864	-0.263996	0.104381	-0.243718	0.134876	0.0691062	0.675927	-0.432055	0.00602064	-0.0533902	0.746844	-0.158969	0.333732
SLC44A4	blue	-0.0491067	0.766564	-0.0663348	0.688254	-0.119781	0.467645	-0.0525964	0.750487	-0.137686	0.403231	0.123962	0.452136	-0.281411	0.0826525	-0.427889	0.00658207	-0.254418	0.118054	-0.158295	0.335811	-0.266392	0.101158	-0.451478	0.00391471	-0.216625	0.185303	0.347648	0.0301152	0.291579	0.0716983	0.879895	1.62423e-13	0.352361	0.027807	0.120564	0.464717
LOC100133177	blue	0.0191389	0.907935	0.0203819	0.901983	-0.0449406	0.785883	-0.155872	0.343354	0.00945732	0.954433	0.0290315	0.860734	-0.23821	0.144197	-0.340987	0.0336446	-0.26207	0.107029	0.00300419	0.985519	-0.124622	0.44971	-0.347541	0.0301694	-0.0970493	0.556704	0.29861	0.0648158	0.15808	0.336475	0.915875	3.06121e-16	0.324457	0.0438841	0.0945933	0.566779
MGC26356	blue	0.0189693	0.908747	-0.0175275	0.915657	0.0335195	0.839467	-0.181856	0.267857	0.0773933	0.639571	-0.105182	0.523954	-0.263743	0.104726	-0.289777	0.0735518	-0.205675	0.209068	0.0349613	0.832658	-0.0766956	0.642601	-0.236489	0.147205	0.0222556	0.893023	0.311152	0.0538442	0.100437	0.542947	0.916948	2.43612e-16	0.30606	0.0581042	0.0861505	0.602035
ATP5J2	blue	0.0483134	0.770232	-0.00579459	0.972072	0.118568	0.472197	-0.0520361	0.753061	0.225134	0.168209	-0.310718	0.054197	-0.00866722	0.958237	0.396171	0.0125358	0.386058	0.0152062	-0.0231613	0.888696	0.204077	0.212706	0.585469	9.03278e-05	0.403875	0.0107787	-0.326841	0.0422686	-0.0390302	0.813508	-0.526395	0.000576999	-0.20314	0.21486	-0.0386866	0.815121
ITIH5	blue	-0.132659	0.420779	0.0527732	0.749675	-0.322345	0.0453572	-0.0280487	0.865405	0.0471811	0.775477	-0.0320221	0.846551	-0.0755209	0.647716	-0.229913	0.15912	-0.34939	0.0292444	-0.151227	0.358103	-0.238123	0.144349	-0.390668	0.0139346	-0.163028	0.321372	0.200648	0.220659	0.171826	0.295586	0.662521	4.33696e-06	0.183816	0.262645	0.331541	0.0392239
UQCRH	blue	0.0179232	0.91376	-0.298252	0.0651532	0.0450896	0.78519	-0.0162016	0.922017	0.124718	0.44936	-0.217226	0.184056	-0.162731	0.322267	0.268827	0.0979598	0.0809961	0.624013	-0.0602865	0.715431	0.0822789	0.618513	0.410023	0.00953143	0.205741	0.208918	-0.344155	0.0319258	0.033177	0.841086	-0.505736	0.00102221	-0.0834062	0.613695	-0.160496	0.329048
KCNH6	blue	-0.0270421	0.870193	-0.0570477	0.73013	0.00405058	0.980475	-0.223806	0.1708	-0.0369189	0.823432	-0.0511025	0.757357	-0.26063	0.109042	-0.233879	0.151854	-0.174584	0.287783	-0.0740693	0.65406	-0.179514	0.274173	-0.247652	0.128496	-0.0670016	0.685281	0.260751	0.108873	0.0952577	0.564045	0.900118	6.39664e-15	0.428159	0.00654432	0.0832405	0.614402
C14orf85	blue	0.019666	0.90541	-0.0904406	0.584001	0.087388	0.596808	-0.270011	0.0964338	0.0548503	0.740157	-0.10924	0.507977	-0.280267	0.0839622	-0.240788	0.139777	-0.113135	0.492874	0.0848951	0.607357	-0.0285775	0.862891	-0.103899	0.529056	0.0581626	0.725059	0.157291	0.338925	-0.0516436	0.754866	0.886852	5.72429e-14	0.470693	0.00249398	0.0323502	0.844998
PCBP1	blue	-0.00951132	0.954173	-0.107731	0.513888	-0.0480307	0.771541	0.321302	0.0460997	-0.195607	0.232715	-0.173529	0.290752	0.472213	0.00240394	0.101349	0.539273	-0.261953	0.107192	-0.0330304	0.841779	-0.00652301	0.968563	-0.183643	0.263104	-0.226577	0.165427	-0.441512	0.00489731	-0.216355	0.185865	-0.480776	0.00194799	-0.167795	0.307232	0.271212	0.0949039
COX6A1	blue	-0.173046	0.292119	-0.067496	0.683079	-0.162414	0.323224	0.453496	0.00373811	-0.0355303	0.829974	-0.216364	0.185847	0.117925	0.47462	0.038877	0.814227	0.0303172	0.854631	-0.25586	0.115914	-0.0841666	0.610455	-0.037958	0.818544	0.0634095	0.701353	-0.114782	0.486555	0.260717	0.10892	-0.519447	0.000702216	-0.500415	0.00117767	-0.0610035	0.712191
DUSP3	blue	-0.0380458	0.818131	0.0935118	0.571242	-0.276102	0.088867	0.181303	0.26934	0.045678	0.782454	-0.153848	0.349733	-0.0604137	0.714856	0.0667405	0.686445	-0.32765	0.0417309	0.0469012	0.776775	-0.242654	0.136641	-0.118445	0.47266	-0.18393	0.262344	0.126587	0.442539	0.198287	0.226251	-0.243032	0.136011	-0.177801	0.278853	-0.170488	0.299421
LOC729978	blue	-0.0557645	0.73598	-0.0706041	0.669299	0.0365138	0.825339	-0.291031	0.0722585	-0.0177907	0.914395	0.0665938	0.687099	-0.143171	0.384573	-0.155348	0.344998	-0.114828	0.486379	-0.109177	0.508221	-0.0196978	0.905258	-0.160907	0.327796	0.250968	0.123296	0.098481	0.55087	0.0110738	0.946655	0.883523	9.50706e-14	0.391272	0.0137749	0.158462	0.335293
TSPAN9	blue	-0.0593814	0.719529	0.0999168	0.545049	-0.0763581	0.644069	0.162972	0.321543	0.00386535	0.981368	-0.0595043	0.718972	0.0795248	0.630348	-0.310123	0.0546839	-0.331035	0.0395431	-0.201588	0.218457	0.0167216	0.919522	-0.500204	0.00118425	0.158847	0.334108	0.300145	0.0633849	0.284634	0.0790477	0.343853	0.0320864	-0.356388	0.0259527	0.134447	0.41449
STAT2	blue	-0.124475	0.45025	0.26957	0.0970003	-0.133609	0.41743	-0.243478	0.135272	-0.11904	0.470422	0.25961	0.110485	-0.11937	0.469186	-0.222581	0.173214	-0.0256762	0.876698	-0.205643	0.209141	-0.240201	0.140776	-0.327478	0.0418449	-0.0287263	0.862184	0.385275	0.0154317	0.304685	0.0592995	0.518307	0.000724918	0.158984	0.333686	0.18949	0.247939
LOC100129362	blue	0.0133087	0.93591	-0.0551617	0.738734	0.0838142	0.611956	-0.306226	0.0579609	0.079572	0.630144	-0.10036	0.543257	-0.30082	0.0627641	-0.192157	0.241222	-0.0596133	0.718478	0.0883711	0.59267	-0.000312002	0.998496	-0.0618173	0.708519	0.131494	0.424909	0.158174	0.336185	-0.058643	0.722878	0.886556	5.99155e-14	0.430905	0.00617129	-0.0111249	0.946409
CMTM8	blue	-0.182711	0.265574	-0.129985	0.430287	-0.0574757	0.728182	0.498116	0.00125106	-0.00134145	0.993533	-0.114725	0.486776	0.270076	0.0963509	-0.0229963	0.889484	0.0310274	0.851263	-0.0068096	0.967182	0.231998	0.155269	0.00634102	0.969439	0.102442	0.53488	-0.194843	0.234581	-0.0583848	0.72405	-0.558911	0.000217085	-0.548799	0.000297387	0.000104919	0.999494
GGA1	blue	-0.0141001	0.932107	0.0446964	0.78702	-0.0922108	0.576631	-0.297943	0.0654454	0.152278	0.354734	-0.171631	0.296144	-0.288836	0.0745342	-0.143449	0.38364	-0.107007	0.516737	0.0895073	0.587904	-0.0955282	0.562934	-0.0730301	0.658616	0.0385219	0.815895	0.160721	0.32836	-0.0446799	0.787097	0.824123	1.14725e-10	0.486721	0.00167794	0.0402512	0.807782
BRI3	blue	-0.150389	0.360803	-0.289399	0.0739456	-0.0431193	0.79437	0.145739	0.376011	-0.252368	0.121149	0.0991956	0.547969	-0.0436694	0.791804	0.244513	0.133568	0.0365934	0.824965	-0.168197	0.306056	-0.0443957	0.78842	0.32025	0.0468575	-0.0646323	0.695867	-0.318171	0.048386	-0.224538	0.169367	-0.524504	0.000608935	-0.0758747	0.646174	-0.00592222	0.971457
POLR2F	blue	0.0604471	0.714705	0.229388	0.160101	0.0415035	0.801919	-0.0807585	0.625035	0.162248	0.323725	-0.139258	0.39783	0.503668	0.00108032	0.374383	0.0188714	-0.0244223	0.882677	0.026039	0.874969	0.27864	0.085852	0.161451	0.326139	0.254635	0.11773	-0.305372	0.0587	-0.327435	0.041873	-0.369107	0.0207557	-0.317627	0.0487927	0.25885	0.111569
FKTN	blue	0.117294	0.477004	0.0222942	0.892838	-0.0245224	0.882199	-0.279122	0.0852885	0.140592	0.39328	0.042398	0.797738	-0.335196	0.0369815	-0.344066	0.0319733	-0.161103	0.327198	0.0756361	0.647214	-0.0549362	0.739764	-0.222395	0.173584	-0.0333775	0.840138	0.256084	0.115584	0.0585247	0.723415	0.927034	2.42183e-17	0.459404	0.00326051	0.0502088	0.761476
TTC38	blue	0.0700406	0.671789	0.186717	0.255056	0.162772	0.322144	-0.261199	0.108244	-0.052068	0.752914	0.235188	0.149509	-0.028631	0.862637	-0.12767	0.438615	-0.119446	0.468902	-0.250458	0.124085	-0.224058	0.170306	-0.441717	0.0048751	-0.0881465	0.593615	0.49132	0.00149228	0.240563	0.140159	0.589953	7.73089e-05	-0.221643	0.175079	0.0895561	0.587699
RHEB	blue	-0.17049	0.299415	-0.265164	0.1028	-0.0253134	0.878427	0.324059	0.0441589	-0.0462707	0.779701	-0.103835	0.529313	0.496875	0.00129235	0.526284	0.000578837	0.0654538	0.69219	-0.237238	0.14589	0.0757818	0.646579	0.271836	0.0941158	0.0911116	0.581202	-0.528119	0.000549196	-0.41506	0.00860349	-0.515519	0.000783222	-0.27128	0.0948174	0.271674	0.0943204
ATP5L	blue	0.298271	0.0651352	-0.218548	0.181336	0.0453832	0.783825	0.0319856	0.846724	0.0677574	0.681916	0.0923804	0.575927	-0.233898	0.15182	-0.116786	0.478929	0.0743206	0.65296	-0.135337	0.411379	-0.260005	0.109924	0.0326642	0.843512	-0.278327	0.0862196	0.0625983	0.705001	0.227868	0.162964	-0.463666	0.00294988	-0.168825	0.304228	-0.54278	0.000356971
NDUFS5	blue	-0.0542636	0.742842	-0.258327	0.11232	-0.170972	0.29803	0.104446	0.526877	0.0721395	0.66253	-0.18673	0.255023	-0.223497	0.171405	0.186944	0.254469	0.0742641	0.653207	-0.132571	0.421092	-0.203848	0.213231	0.182809	0.265314	-0.0839518	0.611369	-0.11847	0.472565	0.211088	0.197069	-0.354239	0.0269292	0.00341533	0.983537	-0.192055	0.241476
CHPT1	blue	-0.0258257	0.875986	-0.0780409	0.636763	-0.17205	0.294948	0.4577	0.00339245	-0.136479	0.407407	-0.105226	0.523781	0.230475	0.158076	-0.0434229	0.792954	-0.178842	0.276003	-0.490639	0.00151856	-0.411281	0.00929203	-0.286205	0.0773361	-0.372188	0.0196372	-0.0328271	0.842741	0.151933	0.355836	-0.545164	0.000332198	-0.496756	0.00129637	0.24601	0.131131
FLJ44124	blue	0.0368588	0.823715	-0.0180689	0.913061	0.0118299	0.943019	-0.27744	0.0872675	0.00480287	0.97685	0.115514	0.483764	-0.353619	0.0272165	-0.344578	0.0317022	-0.182366	0.266495	-0.015853	0.92369	-0.0905142	0.583694	-0.25451	0.117917	-0.00331492	0.984021	0.339372	0.0345493	0.148108	0.368218	0.953346	7.73364e-21	0.382037	0.0163939	-0.0376521	0.819983
RHOC	blue	-0.392236	0.0135232	0.126194	0.443968	-0.244585	0.13345	0.0142099	0.931579	-0.28217	0.081792	-0.0654471	0.69222	-0.241841	0.138002	0.313464	0.0519948	0.0692587	0.675251	-0.132767	0.420397	-0.164217	0.317809	0.417427	0.00819494	-0.0859517	0.602876	-0.12573	0.44566	-0.13161	0.424495	-0.252155	0.121474	0.175863	0.284212	0.0586604	0.722799
C8orf37	blue	0.103991	0.528692	0.00497633	0.976014	0.0318978	0.847139	-0.331031	0.0395455	0.0948407	0.56576	0.0933542	0.571893	-0.327889	0.0415735	-0.332593	0.0385674	-0.165768	0.313196	0.07949	0.630498	-0.0357438	0.828967	-0.219961	0.178461	-0.0440995	0.7898	0.285373	0.078239	0.0255479	0.877309	0.941421	4.71175e-19	0.489596	0.00155962	-0.00836293	0.959702
GABPB2	blue	0.0457476	0.782131	-0.00353831	0.982944	-0.0626047	0.704972	-0.218698	0.18103	0.10166	0.538021	0.0741942	0.653513	-0.268717	0.0981035	-0.307869	0.0565608	-0.222506	0.173362	0.0531878	0.747772	-0.102726	0.533744	-0.277434	0.0872746	-0.0908697	0.582211	0.320073	0.0469863	0.116645	0.479464	0.932961	5.31652e-18	0.414757	0.00865695	0.108514	0.510815
SLC25A3	blue	-0.132516	0.421284	-0.142865	0.3856	-0.0826939	0.616737	0.308942	0.055661	-0.00664937	0.967954	-0.253453	0.119503	-0.0240566	0.884421	0.0611567	0.711499	0.0254613	0.877722	-0.127359	0.43974	0.0503226	0.760951	0.154335	0.348192	0.293881	0.0693845	-0.218797	0.180827	0.0646048	0.69599	-0.448192	0.00421777	-0.371883	0.0197455	-0.162323	0.323499
FDFT1	blue	0.171088	0.297697	-0.244133	0.134192	0.0980359	0.552681	0.260411	0.109351	0.293554	0.0697094	0.0208969	0.899519	-0.00475571	0.977077	0.0665789	0.687165	0.20307	0.215021	0.0986382	0.550231	0.0342204	0.836155	0.180473	0.271575	-0.0346814	0.833979	-0.101034	0.540541	-0.121843	0.459959	-0.484824	0.00176027	-0.256196	0.11542	-0.206991	0.206105
LOC645452	blue	-0.00159597	0.992307	-0.0475254	0.773881	-0.000972509	0.995312	-0.236994	0.146318	0.0330916	0.84149	0.00733	0.964676	-0.302214	0.0614961	-0.297722	0.0656553	-0.176166	0.28337	0.0294421	0.858784	-0.0905455	0.583563	-0.21754	0.183409	-0.0281571	0.864889	0.250913	0.123381	0.0600581	0.716464	0.94157	4.50082e-19	0.429552	0.00635276	0.0578129	0.726648
GLRX	blue	-0.214227	0.190336	0.0132139	0.936365	-0.117452	0.476405	-0.175581	0.284998	0.0101939	0.950889	0.101501	0.538658	-0.330329	0.0399911	-0.0660872	0.68936	0.115934	0.482164	-0.185763	0.257535	-0.283994	0.0797537	0.0291818	0.86002	0.156982	0.339886	0.515205	0.000790038	0.348053	0.0299107	0.441753	0.00487126	0.262737	0.106107	-0.147194	0.371213
CDKN2AIPNL	blue	-0.0133472	0.935724	-0.0818804	0.620219	0.0570423	0.730154	-0.309761	0.0549824	0.0643697	0.697044	-0.0539023	0.744497	-0.241587	0.138427	-0.174233	0.28877	-0.0860075	0.60264	0.130037	0.430101	0.0651051	0.69375	-0.0402523	0.807777	0.0860263	0.60256	0.0835079	0.613261	-0.117994	0.474361	0.88227	1.14614e-13	0.514352	0.000808837	0.0624901	0.705488
SRP14	blue	0.247588	0.128599	-0.156599	0.34108	0.237891	0.144751	0.0634732	0.701067	-0.0390985	0.813187	-0.160183	0.330005	0.29256	0.0707054	0.0243907	0.882828	-0.0420292	0.799461	0.181709	0.268251	0.0844075	0.60943	0.125694	0.445792	-0.197698	0.227661	-0.37777	0.0177388	-0.282749	0.0811405	-0.574675	0.000130178	-0.0233687	0.887705	0.0408987	0.804749
SHFM1	blue	0.291832	0.0714409	-0.107785	0.513675	0.0344376	0.83513	0.0227668	0.89058	0.406401	0.0102504	-0.158656	0.334696	0.206845	0.206433	0.259544	0.110578	0.138231	0.401353	-0.0587471	0.722405	0.0921325	0.576956	0.255458	0.116508	0.134349	0.414832	-0.230212	0.158564	-0.206788	0.20656	-0.517695	0.000737367	-0.393033	0.013318	-0.0787549	0.633673
LOC646630	blue	0.0828997	0.615858	-0.0737021	0.655668	0.0641368	0.698088	0.206899	0.206312	0.0934807	0.57137	-0.301599	0.0620532	0.319368	0.0475011	0.140097	0.394964	-0.0948599	0.565681	-0.123679	0.453174	-0.0410761	0.803918	-0.0195195	0.906112	0.0231104	0.888938	-0.217106	0.184306	0.141611	0.389827	-0.534167	0.000460875	-0.337722	0.0354941	-0.0658349	0.690487
NDUFB7	blue	0.157832	0.337243	-0.0474565	0.7742	0.182058	0.267316	0.076693	0.642613	-0.150426	0.360683	0.0477018	0.773064	0.119821	0.467496	-0.192176	0.241174	-0.323439	0.0445895	-0.259781	0.110243	-0.174125	0.289074	-0.369863	0.0204764	-0.178911	0.275814	-0.0619633	0.707861	0.139418	0.397285	-0.396612	0.0124289	-0.435405	0.00559955	-0.0919686	0.577637
LOC728620	blue	-0.0273776	0.868596	-0.00485102	0.976618	0.0592788	0.719994	-0.286883	0.0766068	0.0437904	0.79124	-0.181147	0.269759	-0.165905	0.312791	-0.0871929	0.597631	-0.0851322	0.60635	0.043882	0.790813	0.00840725	0.959488	-0.0687814	0.677368	0.114496	0.48765	0.119422	0.468991	-0.0914252	0.579897	0.828677	7.35695e-11	0.378862	0.0173863	0.0529183	0.749009
IFNGR1	blue	-0.0155423	0.925181	0.0414372	0.802229	0.0819784	0.619799	-0.301885	0.0617932	-0.107803	0.513605	-0.0311553	0.850657	-0.345447	0.0312461	-0.246143	0.130916	-0.130582	0.428154	0.0014594	0.992965	-0.287532	0.0759124	-0.106916	0.517098	-0.194645	0.235068	0.343064	0.0325096	0.059159	0.720537	0.65815	5.27252e-06	0.497015	0.00128764	0.0672406	0.684217
ATP6V1G1	blue	-0.04351	0.792548	0.16765	0.307657	0.144634	0.379683	-0.350497	0.0287019	0.197818	0.227373	-0.237561	0.145326	-0.148253	0.367744	0.0432899	0.793574	0.00443126	0.978641	0.346646	0.0306259	0.267386	0.0998431	0.300028	0.0634934	0.314059	0.0515268	-0.0827623	0.616445	-0.139917	0.39558	0.284479	0.0792186	0.216764	0.185015	0.0592634	0.720064
HSPE1	blue	-0.175319	0.285727	0.0600063	0.716699	0.0455212	0.783183	0.181628	0.268468	0.00289375	0.986051	-0.175309	0.285756	0.287836	0.0755901	0.487334	0.00165206	0.104077	0.528347	0.121039	0.46295	0.229638	0.159634	0.490386	0.00152844	0.329411	0.040581	-0.345517	0.0312093	-0.080602	0.625708	-0.584701	9.27466e-05	-0.168136	0.306235	-0.0569188	0.730717
TNFRSF14	blue	0.176518	0.282393	0.103435	0.530909	-0.0313229	0.849863	-0.397239	0.0122785	0.183514	0.263444	0.211439	0.196307	-0.51355	0.000826875	-0.302449	0.0612842	0.0262655	0.87389	0.136483	0.407391	-0.133194	0.418891	-0.0340211	0.837097	-0.116937	0.478357	0.313055	0.0523182	0.125527	0.446399	0.642428	1.03787e-05	0.54746	0.000309805	-0.0752053	0.649094
LOC653505	blue	-0.103324	0.531353	-0.209743	0.200005	-0.00502034	0.975802	0.242816	0.136371	0.0920033	0.577493	-0.181289	0.269378	0.354415	0.0268481	0.653297	6.5253e-06	0.26069	0.108957	0.0851235	0.606387	0.36032	0.0242419	0.560852	0.000204118	0.268666	0.0981691	-0.601955	5.0382e-05	-0.473105	0.00235242	-0.658223	5.25546e-06	-0.120653	0.464387	-0.08256	0.61731
C2orf69	blue	0.0446005	0.787467	-0.0697102	0.673252	0.0223913	0.892374	-0.259669	0.110401	0.0743982	0.65262	0.0863095	0.601362	-0.283036	0.0808191	-0.311672	0.0534233	-0.20191	0.217709	-0.0281271	0.865032	-0.084277	0.609985	-0.259581	0.110526	0.0631869	0.702353	0.260381	0.109393	0.104242	0.52769	0.95059	2.18438e-20	0.393223	0.0132696	-0.0073517	0.964571
BMS1P5	blue	0.00704697	0.966039	-0.0410071	0.804242	0.088578	0.591801	-0.287205	0.0762622	0.00509714	0.975432	-0.0310447	0.851181	-0.289798	0.0735301	-0.241965	0.137792	-0.141853	0.38901	0.0216937	0.895708	-0.0824671	0.617707	-0.169015	0.303678	0.0230326	0.88931	0.260067	0.109837	0.0253471	0.878267	0.903222	3.66495e-15	0.400816	0.0114496	0.0313798	0.849593
CDH2	blue	0.155843	0.343445	0.130913	0.426974	0.148916	0.365582	0.034114	0.836658	-0.143533	0.383359	0.138543	0.400282	0.213682	0.191495	-0.0561789	0.734089	-0.2256	0.167307	-0.114843	0.486324	-0.193819	0.237099	-0.247051	0.129457	-0.354055	0.0270142	0.168338	0.305646	0.133136	0.419097	-0.319363	0.0475047	-0.354757	0.0266909	0.0645574	0.696203
SFRS5	blue	0.108951	0.509103	-0.07565	0.647154	0.151482	0.357285	-0.175332	0.285691	-0.0824579	0.617747	0.139942	0.395493	0.0577316	0.727018	-0.125222	0.447515	-0.274622	0.0906621	-0.311916	0.0532269	-0.167402	0.308382	-0.350178	0.0288575	-0.0824627	0.617726	0.0752081	0.649081	0.0233589	0.887752	0.41936	0.0078737	-0.0341693	0.836397	0.133569	0.417573
NDUFB3	blue	0.103238	0.531697	-0.0313065	0.84994	0.163353	0.320397	0.239252	0.142398	-0.0377449	0.819546	-0.277889	0.0867356	0.117236	0.477223	0.331085	0.0395111	0.000706298	0.996595	0.0999976	0.544722	-0.0612583	0.71104	0.212398	0.194239	-0.0626443	0.704793	-0.294944	0.0683361	-0.00676879	0.967379	-0.621601	2.40547e-05	-0.176962	0.281165	0.0962134	0.560123
TRIB3	blue	0.00679729	0.967241	-0.000378509	0.998175	0.0241344	0.88405	0.151221	0.358123	0.281452	0.0826055	-0.293634	0.0696298	0.0835764	0.612969	0.326096	0.0427682	0.334257	0.0375473	0.20754	0.204878	0.337369	0.0356993	0.424634	0.00705167	0.305408	0.0586688	-0.252721	0.120611	-0.227919	0.162868	-0.498935	0.00122449	-0.230337	0.158333	-0.157304	0.338883
NDUFS4	blue	0.0162275	0.921893	-0.0762927	0.644354	0.0566876	0.73177	0.300862	0.0627254	-0.271532	0.0944991	0.00557547	0.973127	0.32251	0.0452411	0.136493	0.407357	-0.205163	0.210229	-0.0996263	0.546224	-0.0415495	0.801704	-0.227556	0.163558	-0.347499	0.0301909	-0.149574	0.363443	0.00311353	0.984992	-0.382366	0.016294	-0.207674	0.204579	-0.216117	0.186363
PTPLAD1	blue	0.272984	0.0926806	0.111509	0.499149	0.241818	0.138039	0.0760396	0.645456	0.0813786	0.622371	-0.137125	0.405169	0.557358	0.000227981	0.30529	0.0587711	0.0455442	0.783076	0.214041	0.19073	0.279784	0.0845192	0.0886617	0.59145	0.0897265	0.586986	-0.408918	0.00974607	-0.368975	0.0208047	-0.41264	0.00903909	-0.345092	0.0314318	0.189284	0.248464
SERF2	blue	0.22202	0.174328	-0.127369	0.439702	0.156132	0.34254	0.0445095	0.78789	-0.123404	0.454189	0.0367142	0.824396	0.215642	0.187356	0.0646486	0.695794	0.0899322	0.586126	-0.0465428	0.778438	-0.162094	0.32419	0.131603	0.42452	-0.136337	0.407897	-0.356393	0.0259503	-0.122369	0.458012	-0.575438	0.000126914	-0.077599	0.638678	0.0464807	0.778726
NEDD8	blue	0.017445	0.916052	-0.0277827	0.86667	0.0250024	0.87991	0.060149	0.716053	0.00748134	0.963947	-0.242358	0.137136	0.423592	0.007208	0.329511	0.0405161	-0.338667	0.0349506	0.0236961	0.886142	0.0326001	0.843815	0.13357	0.41757	0.0618331	0.708447	-0.484126	0.00179143	-0.211263	0.19669	-0.527313	0.000562039	-0.158468	0.335276	0.0849198	0.607252
LOC100132727	blue	0.0276096	0.867493	0.00611678	0.970519	-0.0476787	0.773171	-0.162132	0.324076	-0.0501544	0.761727	0.170515	0.299341	-0.318887	0.0478552	-0.424744	0.00703536	-0.186013	0.256885	-0.00220786	0.989357	-0.16879	0.304331	-0.368185	0.0211005	-0.184102	0.261891	0.396476	0.0124619	0.209208	0.20118	0.937074	1.7065e-18	0.415279	0.00856502	0.0845354	0.608886
C9orf80	blue	0.0149729	0.927915	-0.00651625	0.968595	-0.000822106	0.996037	-0.240882	0.139618	-0.00463278	0.97767	0.057165	0.729596	-0.26219	0.106863	-0.326689	0.04237	-0.18523	0.258929	0.0603916	0.714956	-0.0609913	0.712246	-0.265452	0.102413	-0.0652829	0.692955	0.251945	0.121794	0.0624764	0.705549	0.955011	4.00393e-21	0.455625	0.00355941	0.0501532	0.761732
HIATL2	blue	-0.0208586	0.899702	-0.0244207	0.882684	0.0177965	0.914367	-0.300636	0.0629326	0.0550428	0.739277	-0.02524	0.878777	-0.31664	0.0495372	-0.272681	0.093058	-0.106296	0.519543	0.0888674	0.590586	-0.00982008	0.952687	-0.11885	0.471137	0.0518761	0.753797	0.177436	0.279857	-0.0209539	0.899246	0.92163	8.67042e-17	0.483296	0.00182918	0.00820035	0.960484
FLJ20699	blue	0.129173	0.433198	0.114138	0.489022	0.199196	0.224087	-0.266242	0.101358	0.0242714	0.883397	0.238476	0.143736	-0.0249943	0.879948	-0.186688	0.255131	-0.143432	0.383696	-0.237779	0.144947	-0.179578	0.273999	-0.431357	0.00611166	0.0145866	0.92977	0.45263	0.00381302	0.240342	0.140534	0.575045	0.000128587	-0.23352	0.1525	0.0840284	0.611043
LOC440353	blue	-0.0480257	0.771564	0.0232491	0.888276	0.0698473	0.672645	-0.325841	0.0429399	0.0768069	0.642117	-0.0107794	0.948072	-0.0435321	0.792444	-0.0244076	0.882747	-0.136987	0.405647	-0.0677032	0.682158	0.138226	0.401371	-0.108836	0.509556	0.424615	0.00705447	0.018483	0.911077	-0.0942308	0.568273	0.788151	2.58647e-09	0.253435	0.11953	0.159665	0.331591
LOC645317	blue	0.00487881	0.976484	-0.0218251	0.89508	0.0442978	0.788876	0.232011	0.155245	0.0445948	0.787493	-0.213611	0.191645	0.42313	0.00727811	0.274368	0.0909724	-0.130038	0.430098	-0.135192	0.411886	-0.0762166	0.644685	-0.0238189	0.885556	-0.0150735	0.927432	-0.231566	0.156062	0.125339	0.447086	-0.489389	0.00156788	-0.383479	0.0159595	0.017531	0.91564
LOC100134159	blue	0.040099	0.808495	-0.0456851	0.782421	0.00199988	0.990359	-0.190697	0.244883	0.0381192	0.817787	0.0667346	0.686471	-0.265439	0.102431	-0.381359	0.0166017	-0.222847	0.172688	0.0458498	0.781656	-0.0412177	0.803256	-0.298744	0.0646894	-0.00121488	0.994144	0.286203	0.077338	0.127523	0.439146	0.945438	1.31013e-19	0.418958	0.0079396	0.0493935	0.765238
MRPS6	blue	0.0421942	0.79869	-0.209088	0.201445	-0.146419	0.373764	0.111684	0.49847	-0.076668	0.642721	0.170881	0.298291	0.130022	0.430154	0.266483	0.101037	0.0134186	0.935381	-0.130411	0.428763	-0.0703702	0.670332	0.142359	0.387302	-0.0332731	0.840632	-0.166759	0.310271	0.146741	0.372704	-0.218927	0.180563	0.00515577	0.97515	-0.295077	0.0682058
LILRB1	blue	0.0560172	0.734827	-0.000698848	0.996631	-0.0273254	0.868845	-0.196601	0.230304	0.0486671	0.768596	0.0642464	0.697597	-0.298291	0.0651157	-0.393442	0.0132138	-0.206842	0.206439	0.0746865	0.65136	-0.120702	0.464205	-0.295914	0.06739	-0.0760532	0.645396	0.307444	0.0569204	0.104838	0.525319	0.937974	1.31738e-18	0.47308	0.00235387	0.0600773	0.716378
RDH11	blue	0.229509	0.159874	-0.138483	0.400488	-0.0835251	0.613188	0.123143	0.455151	0.353582	0.0272337	0.0822202	0.618764	-0.0154877	0.925443	-0.0642445	0.697605	-0.0874318	0.596624	-0.151992	0.355647	-0.24897	0.126411	-0.0789786	0.632706	-0.0761091	0.645153	0.0285742	0.862907	-0.0774655	0.639257	-0.30691	0.0573752	-0.292457	0.0708093	-0.250148	0.124567
LOC100133772	blue	0.024574	0.881953	-0.0753083	0.648644	0.0320772	0.84629	-0.281932	0.0820618	0.0705246	0.66965	0.0769617	0.641445	-0.242388	0.137085	-0.292587	0.070678	-0.1149	0.486107	0.0240092	0.884648	-0.0145263	0.93006	-0.15863	0.334776	0.0989877	0.548812	0.19655	0.230428	-0.0160377	0.922804	0.954034	5.9106e-21	0.481557	0.00191046	0.0440802	0.78989
PSMC1	blue	-0.0863998	0.60098	-0.228671	0.161448	-0.00563188	0.972856	0.0623387	0.706169	0.0281792	0.864784	0.204941	0.210734	0.138136	0.401679	0.207969	0.203924	-0.174288	0.288616	-0.0865386	0.600393	-0.169551	0.302123	0.165551	0.31384	0.0994286	0.547025	-0.205474	0.209524	-0.225235	0.168013	-0.314541	0.05115	-0.0799985	0.628306	0.0566464	0.731958
PYGL	blue	0.0544875	0.741817	-0.11582	0.482596	0.0392389	0.812529	0.137443	0.404068	-0.132369	0.421805	0.0887751	0.590974	-0.00951888	0.954137	-0.115155	0.485133	-0.200126	0.221887	-0.367624	0.0213127	-0.344787	0.0315918	-0.11419	0.488822	-0.0702812	0.670726	0.0360181	0.827674	0.149318	0.364273	-0.459793	0.00323096	-0.357747	0.0253503	-0.0646484	0.695795
ANKRD30B	blue	0.0327543	0.843086	-0.0557989	0.735823	-0.0457531	0.782105	-0.16648	0.311092	0.019259	0.907359	0.158733	0.334458	-0.264959	0.103077	-0.371285	0.0199594	-0.196519	0.230502	-0.00777542	0.962531	-0.145447	0.37698	-0.33067	0.0397741	-0.0759845	0.645696	0.351017	0.0284497	0.174175	0.288932	0.925857	3.22402e-17	0.380149	0.0169781	0.0316545	0.848292
PDHB	blue	0.106882	0.517231	-0.0893827	0.588426	0.212109	0.19486	0.305975	0.0581777	-0.213528	0.191822	-0.275871	0.089145	0.150769	0.359576	0.0149215	0.928162	-0.183479	0.263536	-0.207023	0.206033	-0.0382785	0.817038	-0.126851	0.44158	-0.0273002	0.868965	-0.1614	0.326296	0.0977424	0.553876	-0.324478	0.0438701	-0.325855	0.0429306	0.204853	0.210933
ATP5C1	blue	0.0821418	0.619099	-0.206287	0.207687	0.0978426	0.553468	0.408294	0.00986911	-0.0275342	0.867852	-0.316851	0.0493768	0.270861	0.095349	0.132955	0.419734	-0.192527	0.2403	0.0549241	0.73982	0.0867526	0.599489	-0.013976	0.932703	-0.16479	0.316098	-0.293306	0.0699572	0.00204022	0.990165	-0.675105	2.42723e-06	-0.410299	0.00947847	0.0560505	0.734675
NDUFA12	blue	0.0278413	0.866391	-0.2386	0.143522	0.00470369	0.977328	0.252976	0.120225	-0.0692511	0.675285	-0.00822987	0.960342	0.149609	0.36333	-0.0443159	0.788792	-0.139548	0.396838	0.0114896	0.944655	0.03523	0.83139	0.0138318	0.933396	0.0199579	0.904013	-0.236887	0.146506	0.0761448	0.644997	-0.593346	6.86136e-05	-0.192607	0.240102	-0.165769	0.313192
C11orf75	blue	0.0922029	0.576664	0.0217398	0.895488	0.00312735	0.984925	0.0375058	0.82067	-0.0292191	0.859843	0.123339	0.454426	-0.0853061	0.605612	0.12272	0.456713	0.467318	0.00270459	-0.0481878	0.770814	-0.0337298	0.838473	0.297533	0.0658347	-0.0307929	0.852375	-0.0372365	0.821937	-0.0686057	0.678148	-0.392722	0.0133978	-0.0914035	0.579987	-0.275066	0.0901202
PSMC2	blue	0.0775441	0.638916	-0.0338927	0.837703	-0.0198809	0.904382	0.0510765	0.757476	0.17442	0.288246	-0.189158	0.248785	0.0526715	0.750142	0.392246	0.0135207	0.0365646	0.8251	-0.190739	0.244778	-0.29434	0.0689302	0.208171	0.203473	-0.126322	0.443502	-0.0652632	0.693042	-0.108058	0.512604	-0.452704	0.00380663	-0.193479	0.237938	-0.0523279	0.75172
MGMT	blue	-0.0818747	0.620244	0.148153	0.368071	-0.0211819	0.898156	0.0341447	0.836513	-0.305108	0.0589297	0.354597	0.0267645	-0.060827	0.712988	-0.135493	0.410833	-0.212822	0.19333	-0.335	0.0370996	-0.343205	0.0324333	-0.59144	7.33815e-05	-0.287525	0.07592	0.486417	0.00169089	0.394267	0.0130056	0.462494	0.00303256	-0.251502	0.122474	-0.0288451	0.86162
GSTA5	blue	0.139873	0.395729	-0.0170737	0.917833	0.0436839	0.791737	0.386898	0.0149674	-0.196169	0.231351	0.159743	0.331353	0.214936	0.188839	-0.263468	0.105103	-0.0915608	0.579332	-0.387368	0.0148354	-0.332504	0.0386228	-0.372314	0.0195925	-0.342856	0.0326217	0.129955	0.430395	0.174962	0.286726	-0.387966	0.0146685	-0.409927	0.00954994	-0.0641352	0.698096
CDC42EP4	blue	-0.200768	0.220377	-0.00070529	0.9966	-0.114991	0.485757	0.219786	0.178815	0.00496691	0.97606	-0.0557926	0.735852	0.227563	0.163545	0.128399	0.435981	-0.138469	0.400535	0.275998	0.0889918	0.393409	0.0132223	0.0846673	0.608325	0.0449003	0.786071	-0.378041	0.0176507	-0.276695	0.0881546	-0.206398	0.207438	-0.207336	0.205333	0.565721	0.000174606
MCART1	blue	0.0133732	0.935599	-0.0301748	0.855306	0.0605809	0.7141	-0.29379	0.0694752	0.0631572	0.702487	-0.0143453	0.930929	-0.264454	0.10376	-0.268311	0.0986317	-0.133449	0.417996	0.0411521	0.803563	-0.0218493	0.894965	-0.167895	0.306938	0.0803728	0.626694	0.214098	0.19061	0.0111401	0.946336	0.939332	8.85043e-19	0.403847	0.0107848	0.0586535	0.72283
MAGT1	blue	-0.0685761	0.678279	-0.0275369	0.867839	0.0997971	0.545533	-0.309939	0.0548353	-0.0675109	0.683013	0.0446322	0.787319	-0.278329	0.0862177	-0.229998	0.158962	-0.0663011	0.688405	-0.149449	0.363847	-0.170402	0.299669	-0.177882	0.278631	0.0396935	0.810396	0.310342	0.0545049	0.116665	0.479385	0.778276	5.48652e-09	0.160779	0.328183	0.0404431	0.806883
TNS3	blue	0.0174891	0.915841	0.0313321	0.849819	0.158594	0.334888	-0.213176	0.192572	-0.0317631	0.847777	-0.0988809	0.549246	-0.0587133	0.722559	-0.0755406	0.64763	-0.00876986	0.957742	0.155267	0.345252	0.120587	0.464632	-0.030852	0.852095	0.0136708	0.93417	-0.129538	0.43189	-0.348054	0.0299105	0.540367	0.000383722	0.374266	0.0189115	0.423633	0.00720174
IGFBP3	blue	0.186556	0.255475	0.118626	0.471978	0.0776874	0.638295	-0.137456	0.404025	0.0804036	0.626561	0.411367	0.00927583	-0.227971	0.162769	-0.257538	0.113461	0.387156	0.0148947	0.0360452	0.827547	-0.031577	0.848659	-0.0419487	0.799837	-0.0471222	0.77575	0.251076	0.12313	0.124772	0.44916	0.338793	0.0348787	0.194844	0.23458	-0.130576	0.428175
SNX3	blue	0.219838	0.178711	-0.094296	0.568004	0.0237053	0.886098	-0.0879312	0.59452	0.390355	0.0140182	-0.211497	0.196183	-0.106346	0.519348	0.265839	0.101896	0.0591215	0.720707	0.22419	0.170047	0.00791639	0.961852	0.396578	0.0124373	-0.0835184	0.613217	-0.17449	0.288047	-0.139726	0.39623	-0.424419	0.00708368	0.17283	0.292732	-0.388274	0.0145834
CNIH	blue	0.141224	0.391137	-0.212412	0.19421	0.0836986	0.612448	0.0811514	0.623347	0.0853861	0.605273	0.107735	0.513873	0.0645218	0.696362	0.15473	0.346946	0.0202949	0.9024	0.102371	0.535166	0.0871614	0.597764	0.223665	0.171075	-0.185793	0.257459	-0.12406	0.451775	-0.21827	0.181907	-0.568652	0.000158756	-0.188393	0.250738	-0.106933	0.51703
HSD17B12	blue	0.134789	0.413291	0.176914	0.281297	-0.048858	0.767713	-0.00425333	0.979498	0.0632164	0.70222	0.144738	0.379334	-0.156467	0.341493	-0.0395887	0.810888	-0.064115	0.698186	-0.168473	0.305253	-0.431402	0.00610581	-0.0781643	0.636228	-0.210612	0.198104	0.287802	0.0756261	0.181356	0.269197	-0.402313	0.0111169	-0.201992	0.217517	-0.48751	0.00164471
ZMAT3	blue	-0.0129601	0.937585	0.0065658	0.968356	0.0408899	0.80479	-0.331412	0.0393051	0.0588413	0.721978	-0.0912157	0.580769	-0.27879	0.0856766	-0.195009	0.234175	-0.0616894	0.709095	0.0417208	0.800903	-0.0734819	0.656634	-0.103044	0.532472	0.0981642	0.552158	0.187743	0.252408	-0.0416628	0.801174	0.866478	1.02372e-12	0.440059	0.00505704	-0.0106891	0.948506
SLC35B1	blue	-0.0283178	0.864125	0.0745775	0.651836	-0.0194353	0.906515	-0.116527	0.47991	0.332011	0.0389295	0.0272569	0.869171	0.0430823	0.794543	0.387819	0.0147095	0.174078	0.289207	0.213003	0.192943	0.204591	0.21153	0.460902	0.00314816	0.297827	0.0655555	-0.0267525	0.871571	-0.287191	0.0762763	-0.427534	0.0066319	-0.166824	0.310079	-0.461505	0.00310398
PRPSAP1	blue	-0.00706641	0.965945	-0.135872	0.409514	0.0510015	0.757822	0.315617	0.0503177	-0.194156	0.236269	-0.0673598	0.683686	0.475956	0.00219424	0.206319	0.207615	-0.169326	0.302775	-0.207155	0.205738	0.00244655	0.988206	-0.0666177	0.686992	-0.167516	0.308049	-0.332085	0.0388834	-0.102761	0.533603	-0.596927	6.04069e-05	-0.495287	0.00134693	0.284617	0.0790666
EIF3K	blue	-0.00666996	0.967855	0.0404642	0.806784	0.213088	0.19276	-0.0123199	0.940663	-0.0987511	0.549773	-0.0704154	0.670132	-0.00220902	0.989351	0.0781909	0.636113	0.279883	0.0844049	0.057438	0.728354	0.164968	0.31557	0.349201	0.0293376	0.124172	0.451364	-0.24091	0.139571	-0.0842044	0.610294	-0.507211	0.000982497	-0.134643	0.413802	-0.21026	0.198873
ESYT1	blue	-0.252802	0.120488	-0.0504247	0.76048	-0.269132	0.0975652	0.227339	0.163969	-0.0962719	0.559884	-0.100984	0.540743	-0.138669	0.399849	0.0946399	0.566587	0.0029022	0.98601	0.00575996	0.972239	-0.0236749	0.886243	0.198611	0.225477	0.0638121	0.699545	-0.191053	0.243987	-0.0337649	0.838307	-0.424107	0.00713034	-0.248045	0.127872	0.0639621	0.698872
SPPL2A	blue	-0.0597292	0.717953	-0.125434	0.446741	-0.0622557	0.706543	0.390364	0.0140158	-0.264286	0.103987	-0.109009	0.508879	0.3118	0.0533205	0.198652	0.22538	-0.179259	0.274866	-0.392165	0.0135416	-0.393012	0.0133235	-0.173401	0.291115	-0.310841	0.0540969	-0.235869	0.148299	-0.0361663	0.826976	-0.499298	0.00121286	-0.35881	0.0248876	0.385326	0.015417
HCG2P7	blue	-0.0564241	0.732971	0.0204494	0.90166	0.00717052	0.965444	-0.330866	0.0396501	0.133792	0.416787	-0.141238	0.391088	-0.315897	0.0501031	-0.122235	0.458508	-0.040858	0.804939	0.2162	0.186188	0.0750392	0.649819	0.053121	0.748079	0.154659	0.347169	0.115964	0.482051	-0.116924	0.478406	0.847973	9.58632e-12	0.557115	0.00022973	-0.0133361	0.935778
LOC402175	blue	-0.0426591	0.796518	-0.243082	0.135929	-0.139985	0.395349	0.385604	0.0153366	-0.0246139	0.881763	-0.0916855	0.578814	0.237887	0.144759	0.207029	0.206019	-0.0671621	0.684566	-0.0911313	0.58112	-0.0970491	0.556705	0.0587901	0.72221	-0.0613388	0.710677	-0.333677	0.0379004	-0.035492	0.830155	-0.539466	0.000394165	-0.217757	0.182961	0.0392589	0.812435
DUSP19	blue	-0.0464471	0.778882	-0.0873034	0.597165	0.0852451	0.605871	-0.298693	0.0647375	-0.0232629	0.888211	-0.0780606	0.636677	-0.311115	0.0538741	-0.195765	0.23233	-0.112787	0.494213	0.0364537	0.825622	-0.0791424	0.631998	-0.0972158	0.556024	0.0320068	0.846623	0.176427	0.282646	-0.0248369	0.880699	0.861655	1.89135e-12	0.440756	0.00497992	0.0177822	0.914436
PSMD12	blue	0.0533137	0.747195	0.00915337	0.955896	-0.00558282	0.973092	-0.31897	0.0477937	0.159283	0.332765	-0.0572683	0.729126	-0.237745	0.145005	-0.182715	0.265565	-0.111903	0.497623	0.101	0.540675	-0.030791	0.852384	-0.0988021	0.549566	0.0776732	0.638356	0.19095	0.244247	-0.0596072	0.718506	0.908285	1.41702e-15	0.497561	0.0012694	0.0557937	0.735847
SPARCL1	blue	-0.0428702	0.795533	-0.359736	0.0244898	0.0817913	0.620601	0.00587322	0.971693	-0.251129	0.123047	0.00762849	0.963238	-0.00933717	0.955012	-0.160929	0.327728	-0.133407	0.418141	-0.22485	0.16876	-0.226147	0.166252	-0.268465	0.0984307	-0.229345	0.160182	-0.0775464	0.638906	-0.115726	0.482954	0.383483	0.0159582	0.290907	0.0723851	0.130761	0.427516
DYNC1LI2	blue	0.0548977	0.739941	-0.0569386	0.730627	0.102015	0.536594	-0.212828	0.193317	-0.249149	0.126129	0.19123	0.243544	-0.46398	0.00292801	-0.369176	0.0207301	-0.0700448	0.671771	-0.124963	0.448461	-0.43099	0.00616012	-0.258846	0.111575	-0.23547	0.149007	0.35648	0.0259115	0.34851	0.0296819	0.660295	4.79242e-06	0.507333	0.000979276	-0.162454	0.323104
EIF4G2	blue	0.0900467	0.585647	-0.154492	0.347696	0.07063	0.669185	-0.127	0.44104	0.378927	0.0173653	0.0314624	0.849202	-0.0986258	0.550282	0.0861076	0.602216	0.211558	0.19605	0.147031	0.37175	0.0584865	0.723588	0.456336	0.00350144	0.111945	0.49746	-0.105163	0.52403	-0.294858	0.0684204	-0.36246	0.023351	0.0943388	0.567828	-0.186603	0.255352
FAM39E	blue	0.114583	0.487318	-0.0297613	0.857269	-0.00790979	0.961883	-0.330669	0.0397746	0.151402	0.357541	0.246203	0.13082	0.0369447	0.823311	-0.246467	0.130393	-0.289568	0.0737689	0.16552	0.31393	0.121451	0.461417	-0.210219	0.198963	0.091076	0.581351	0.0874582	0.596512	-0.0888296	0.590745	0.701415	6.55893e-07	0.440192	0.00504227	0.0137691	0.933697
GPI	blue	-0.190713	0.244845	0.0692146	0.675447	-0.00508743	0.975479	-0.026031	0.875008	-0.198366	0.226062	-0.0646683	0.695706	-0.276509	0.0883777	0.107207	0.51595	0.172177	0.294587	-0.0678275	0.681605	-0.0754673	0.64795	0.426082	0.00683925	0.147538	0.370083	-0.0450776	0.785246	0.128585	0.435312	-0.418678	0.00798573	-0.0372107	0.822059	-0.245522	0.131922
ALPP	blue	0.0254269	0.877886	-0.0309393	0.851681	0.0467212	0.77761	-0.257092	0.114109	0.0329149	0.842326	0.0304499	0.854002	-0.309537	0.0551674	-0.335994	0.0365066	-0.172293	0.294255	0.0394645	0.81147	-0.0995548	0.546514	-0.242742	0.136494	0.00776245	0.962593	0.292246	0.071022	0.0766583	0.642763	0.964244	6.18007e-23	0.425662	0.00690039	0.0259064	0.875601
DDOST	blue	0.0699512	0.672185	-0.155478	0.344591	0.0310295	0.851253	-0.23861	0.143505	0.246552	0.130257	0.0137103	0.93398	-0.164357	0.317389	-0.0384623	0.816175	0.0952952	0.563891	0.094371	0.567695	-0.0769435	0.641524	0.166977	0.309629	0.209167	0.20127	0.00862069	0.958461	-0.106298	0.519535	0.154845	0.346582	0.182021	0.267415	-0.108632	0.510354
FOS	blue	0.084595	0.608632	-0.265466	0.102395	0.0565697	0.732308	0.0107751	0.948092	-0.146583	0.373225	0.070447	0.669993	-0.266949	0.100419	-0.205763	0.208869	0.018346	0.911733	-0.0186748	0.910158	-0.126786	0.441815	-0.0788614	0.633212	-0.142901	0.385477	0.0694397	0.674449	0.0180516	0.913144	0.587316	8.47426e-05	0.602337	4.96858e-05	-0.0118017	0.943154
LOC374395	blue	0.171111	0.29763	0.00945065	0.954465	0.241268	0.138966	0.0400016	0.808952	-7.7007e-05	0.999629	-0.130552	0.428261	0.086064	0.602401	-0.202824	0.215588	-0.149877	0.362458	0.0881322	0.593675	-0.0320123	0.846597	-0.133863	0.416538	-0.143807	0.382439	-0.106361	0.519287	-0.145568	0.376578	-0.154995	0.346109	-0.078696	0.633928	0.21586	0.186898
APOA1BP	blue	0.00834539	0.959786	0.0750346	0.649839	0.0714807	0.665431	0.0980231	0.552733	0.183706	0.262937	-0.234565	0.150622	0.30199	0.0616984	0.51596	0.000773741	-0.0889315	0.590317	0.416994	0.00826843	0.341701	0.0332506	0.357778	0.0253368	0.294391	0.0688795	-0.460166	0.00320295	-0.325889	0.0429081	-0.585432	9.0443e-05	-0.20041	0.221218	-0.166285	0.311669
SRP14P1	blue	0.181336	0.269251	-0.115021	0.485642	0.137753	0.403001	0.101878	0.537143	0.000621656	0.997003	-0.171323	0.297023	0.345458	0.03124	0.119206	0.469801	-0.0153875	0.925925	0.175469	0.285311	0.168182	0.3061	0.16467	0.316457	-0.202349	0.216688	-0.450396	0.00401236	-0.312779	0.052537	-0.563516	0.000187459	-0.0141899	0.931676	0.127523	0.439147
MRPS15	blue	-0.18539	0.258509	-0.00817934	0.960586	-0.119295	0.469468	0.115996	0.481929	-0.00788894	0.961984	-0.126499	0.442859	-0.0278698	0.866255	0.120451	0.465142	0.295629	0.0676666	-0.338854	0.0348437	-0.17583	0.284304	0.18552	0.258171	0.243173	0.135778	-0.0726775	0.660164	0.208658	0.202394	-0.362453	0.0233538	-0.340987	0.0336445	0.0454797	0.783376
SLC22A18	blue	-0.335593	0.0367447	0.00387825	0.981306	-0.0314343	0.849335	0.0372259	0.821987	-0.256901	0.114388	0.142094	0.388194	-0.00433269	0.979116	0.290404	0.072903	0.232852	0.153712	-0.265003	0.103017	-0.15845	0.335332	0.306259	0.0579331	0.184946	0.259672	-0.14526	0.377599	-0.128351	0.436156	-0.289195	0.074158	-0.177555	0.279529	-0.0403491	0.807323
CTSH	blue	0.20314	0.214859	0.108678	0.510175	0.21204	0.195011	-0.128681	0.434967	-0.38011	0.0169903	0.205528	0.209401	0.223569	0.171263	0.0126741	0.93896	-0.268722	0.098097	0.015146	0.927084	-0.0907348	0.582774	-0.133123	0.419142	-0.214692	0.189354	-0.204173	0.212486	-0.0923305	0.576134	-0.223972	0.170475	0.115229	0.48485	0.102953	0.532835
AHR	blue	0.0170055	0.91816	-0.0605888	0.714064	0.0672913	0.683991	-0.12691	0.441367	-0.118817	0.47126	0.0854047	0.605194	-0.138952	0.39888	-0.28941	0.0739336	-0.13405	0.415882	-0.120901	0.463464	-0.161927	0.324698	-0.352325	0.0278241	-0.07664	0.642843	0.267897	0.0991728	0.113081	0.493081	0.902977	3.83232e-15	0.296834	0.0665025	0.248054	0.127857
ZDHHC8	blue	0.19011	0.246368	0.0797686	0.629296	-0.0678181	0.681647	-0.14154	0.390065	-0.108027	0.512726	0.115612	0.48339	-0.0676074	0.682584	-0.449488	0.0040959	-0.303768	0.060107	-0.263663	0.104836	-0.209649	0.200211	-0.438592	0.00522295	-0.0943717	0.567692	0.248079	0.127817	0.288864	0.0745048	0.363934	0.0227533	0.06473	0.695429	0.00811676	0.960887
ATP5E	blue	-0.0284684	0.86341	-0.0286294	0.862645	-0.0775598	0.638848	0.281529	0.0825186	0.0300505	0.855896	-0.141144	0.391409	0.129188	0.433145	-0.0895632	0.58767	-0.0878506	0.59486	0.00493387	0.976219	0.0101329	0.951182	-0.0355578	0.829844	-0.0937317	0.570333	-0.166573	0.31082	0.243588	0.13509	-0.534889	0.000451226	-0.271903	0.0940324	-0.062786	0.704156
HAMP	blue	0.0879541	0.594424	0.36739	0.0214017	-0.0121374	0.94154	-0.0915169	0.579515	-0.13369	0.417145	0.0194593	0.9064	-0.282384	0.0815509	-0.188321	0.250924	-0.0637941	0.699626	-0.106603	0.518331	-0.27421	0.0911657	-0.264381	0.103858	-0.20649	0.207229	0.636712	1.31527e-05	0.333397	0.0380721	0.519356	0.000703992	0.0555026	0.737176	-0.0689726	0.67652
HSD17B7	blue	0.0511747	0.757024	-0.0304817	0.853851	0.0883751	0.592653	-0.242657	0.136636	0.0931184	0.572869	-0.0543281	0.742547	-0.232891	0.153641	-0.229773	0.159381	-0.126953	0.441212	0.0419932	0.799629	-0.025682	0.87667	-0.172273	0.294314	0.125436	0.446731	0.223963	0.170492	0.0106999	0.948454	0.919314	1.4569e-16	0.34803	0.0299226	-0.00499332	0.975932
ZNF549	blue	-0.00259677	0.987482	-0.056787	0.731317	0.0938764	0.569735	-0.297064	0.066282	0.0291582	0.860132	-0.0620494	0.707472	-0.289536	0.0738021	-0.218666	0.181095	-0.122548	0.457348	0.03283	0.842727	-0.0481603	0.770941	-0.127392	0.439621	0.0327538	0.843088	0.225236	0.168011	-0.0192153	0.907569	0.873377	4.07694e-13	0.378537	0.0174904	0.0260347	0.87499
LRRC37B2	blue	0.0228734	0.890071	-0.0399446	0.809218	0.0209393	0.899316	-0.249957	0.124865	0.0510733	0.757491	-0.00372991	0.982021	-0.321486	0.0459679	-0.293037	0.0702258	-0.13737	0.404322	0.0838217	0.611924	-0.0486749	0.76856	-0.177368	0.280046	0.0240941	0.884243	0.222339	0.173694	0.0534948	0.746364	0.949835	2.87337e-20	0.472125	0.00240908	0.00617289	0.970249
MCM8	blue	-0.0611923	0.711338	0.0226305	0.891231	-0.0933835	0.571772	-0.171996	0.295102	0.00201756	0.990274	0.0729158	0.659118	-0.274105	0.091295	-0.309362	0.0553123	-0.156502	0.341384	0.0528715	0.749223	-0.0626605	0.704721	-0.216799	0.184941	-0.0663172	0.688333	0.317142	0.0491573	0.103056	0.532423	0.913379	5.14547e-16	0.418182	0.00806817	0.137751	0.403006
LOC645058	blue	-0.174248	0.288728	-0.102508	0.534617	-0.168645	0.304751	0.209711	0.200074	-0.267725	0.099398	-0.161416	0.326247	-0.0864178	0.600904	0.160392	0.329364	0.120363	0.465469	-0.263272	0.105371	-0.17731	0.280206	0.234831	0.150145	-0.240411	0.140417	-0.22987	0.159201	0.0627791	0.704187	-0.405638	0.0104077	0.0757903	0.646542	0.196948	0.229466
C20orf30	blue	0.0163405	0.92135	-0.0888064	0.590842	-0.165378	0.314352	0.361847	0.0236036	0.0490689	0.766738	-0.107838	0.513469	0.577737	0.000117514	0.224013	0.170394	-0.191758	0.242218	-0.189639	0.247562	0.0369225	0.823415	-0.172918	0.292481	-0.120922	0.463386	-0.242549	0.136816	-0.160201	0.329949	-0.391382	0.0137462	-0.431983	0.00602997	0.321034	0.0462919
TMED5	blue	-0.0864069	0.60095	-0.0752307	0.648983	-0.000754739	0.996362	-0.0500086	0.762399	0.00221402	0.989327	-0.0893869	0.588408	-0.126312	0.443538	0.293402	0.0698607	0.180065	0.272678	-0.0810317	0.623861	-0.0926422	0.574841	0.350668	0.0286188	-0.110064	0.504762	-0.179247	0.274898	-0.10763	0.514284	-0.451726	0.00389261	0.115196	0.484976	0.124494	0.450181
MGAT1	blue	0.0400463	0.808742	0.052866	0.749249	0.0478056	0.772583	-0.299058	0.0643958	-0.0369942	0.823078	0.322753	0.0450701	-0.220825	0.176719	-0.390152	0.0140724	-0.0980437	0.552649	0.109303	0.50773	-0.0277637	0.86676	-0.187868	0.252087	-0.0112944	0.945594	0.269747	0.0967727	0.0200699	0.903477	0.630985	1.65962e-05	0.450546	0.00399867	0.0539702	0.744185
AVPI1	blue	-0.329716	0.0403843	0.197098	0.229105	-0.193049	0.239003	0.0601321	0.716129	-0.250535	0.123967	0.343253	0.0324074	-0.240619	0.140064	-0.344696	0.0316394	-0.102424	0.534952	-0.0901981	0.585014	-0.183085	0.26458	-0.362582	0.0233012	-0.19117	0.243693	0.479104	0.00203051	0.514552	0.000804411	0.530779	0.000508638	0.0981716	0.552129	0.0874926	0.596368
FLJ35390	blue	-0.0071248	0.965664	-0.0707517	0.668647	-0.00744554	0.964119	-0.144153	0.381284	-0.104864	0.525219	0.174096	0.289154	-0.25027	0.124377	-0.365972	0.0219479	-0.215713	0.187206	-0.0339448	0.837457	-0.158837	0.334136	-0.35813	0.0251829	-0.101391	0.539103	0.347474	0.0302035	0.193971	0.236724	0.923989	5.0275e-17	0.379853	0.0170711	0.0768172	0.642073
MRPL51	blue	-0.0770867	0.640902	-0.0701844	0.671154	-0.0426138	0.79673	0.254553	0.117853	-0.0024821	0.988035	-0.264912	0.10314	0.308355	0.0561523	0.331557	0.039214	0.0630051	0.70317	-0.0295873	0.858095	0.337467	0.0356424	0.216338	0.185902	0.338	0.0353339	-0.478153	0.00207881	-0.0710599	0.667287	-0.523038	0.00063476	-0.381838	0.0164549	0.105916	0.521045
RPS26P11	blue	-0.209169	0.201267	0.220801	0.176767	-0.223627	0.171151	0.323915	0.044259	0.0752093	0.649076	-0.171632	0.29614	0.130177	0.429601	0.156969	0.339925	0.301326	0.0623009	0.0566917	0.731752	0.252701	0.120643	0.309229	0.0554228	0.311993	0.0531657	-0.258694	0.111794	-0.00274916	0.986748	-0.484398	0.00177926	-0.276805	0.0880235	0.151539	0.357099
TMEM45B	blue	-0.0302432	0.854982	0.274347	0.0909984	-0.167007	0.309541	0.00440177	0.978783	0.198689	0.225293	-0.202831	0.215571	-0.151482	0.357282	0.0658356	0.690484	0.0935681	0.571009	0.109023	0.508825	-0.0996228	0.546238	0.202079	0.217315	0.0757002	0.646935	0.170131	0.300449	-0.0472604	0.775109	-0.242656	0.136637	-0.198729	0.225196	-0.376465	0.0181682
LOC100129086	blue	0.167107	0.309249	-0.15402	0.34919	0.0224945	0.891881	0.141929	0.388751	-0.15233	0.354567	0.0351151	0.831932	-0.07977	0.62929	-0.032746	0.843125	0.0173672	0.916426	-0.371113	0.0200214	-0.371176	0.0199989	-0.112994	0.493416	-0.38504	0.0155	0.109827	0.505686	0.255199	0.116893	-0.431491	0.00609412	-0.177512	0.279649	-0.233433	0.152657
ACADVL	blue	0.0383612	0.816649	0.293987	0.069279	0.124282	0.45096	-0.174118	0.289094	-0.140569	0.393359	0.197139	0.229005	-0.304558	0.0594104	-0.163439	0.32014	-0.16798	0.306692	-0.0438997	0.790731	-0.226835	0.164931	-0.33452	0.0373887	-0.211698	0.195749	0.494886	0.00136102	0.299574	0.0639145	0.509087	0.00093392	-0.0194723	0.906338	-0.123286	0.454622
RNF181	blue	-0.316059	0.0499792	0.121467	0.461355	-0.138861	0.39919	0.418615	0.00799619	-0.341658	0.033274	-0.184743	0.260205	0.306879	0.0574016	0.0606711	0.713692	-0.314723	0.0510087	-0.217234	0.184041	-0.150473	0.360533	-0.176618	0.282115	-0.0925459	0.575241	-0.204842	0.210958	-0.0763059	0.644296	-0.459774	0.00323242	-0.376132	0.018279	0.43014	0.00627333
AIRE	blue	-0.0265427	0.87257	-0.0623933	0.705923	-0.0482301	0.770618	-0.163674	0.319433	-0.0417689	0.800678	0.116575	0.47973	-0.250163	0.124545	-0.355715	0.0262553	-0.22232	0.173732	0.0191114	0.908066	-0.0823877	0.618047	-0.287514	0.0759325	-0.0755263	0.647693	0.262079	0.107018	0.123025	0.455585	0.93462	3.39146e-18	0.473677	0.00231989	0.0989215	0.549081
DAPP1	blue	-0.0450907	0.785185	-0.0139463	0.932846	-0.0788825	0.633121	-0.188172	0.251307	-0.127883	0.437845	0.13652	0.407265	-0.34435	0.0318223	-0.403293	0.0109037	-0.194535	0.235337	-0.0279204	0.866015	-0.183858	0.262536	-0.310962	0.0539985	-0.173687	0.290306	0.318723	0.0479766	0.20091	0.220043	0.920521	1.11388e-16	0.530146	0.000518037	0.0996387	0.546174
BSDC1	blue	-0.211878	0.19536	0.13451	0.41427	-0.105862	0.521259	-0.144329	0.380699	-0.195007	0.23418	0.15021	0.361382	-0.418537	0.00800907	-0.23373	0.152122	0.0345587	0.834558	-0.346877	0.0305074	-0.399838	0.0116714	-0.161588	0.325724	-0.0472533	0.775142	0.49349	0.00141113	0.595543	6.3466e-05	0.471477	0.00244717	-0.0520922	0.752803	-0.00605553	0.970815
CEBPG	blue	0.313137	0.0522526	0.00242622	0.988304	0.341799	0.0331969	-0.135171	0.411957	0.355934	0.0261564	-0.19634	0.230936	0.133443	0.418016	0.300643	0.0629261	0.0146896	0.929276	0.352434	0.0277727	0.390411	0.0140031	0.325062	0.0434698	0.155224	0.34539	-0.23047	0.158085	-0.261683	0.107568	-0.495143	0.00135198	-0.25041	0.12416	-0.264376	0.103866
LOC100132391	blue	0.0132296	0.93629	-0.0315469	0.848802	0.0790088	0.632575	-0.310225	0.0546006	0.0420356	0.799431	-0.0631294	0.702612	-0.265941	0.101759	-0.197521	0.228086	-0.0302189	0.855097	0.0991373	0.548205	0.0131473	0.936685	-0.0537026	0.745411	0.105829	0.52139	0.133259	0.418665	-0.0870603	0.598191	0.887784	4.95201e-14	0.524169	0.000614746	0.0333739	0.840155
NGRN	blue	0.0622328	0.706646	-0.0563885	0.733134	0.0620774	0.707346	0.192068	0.241445	-0.0683942	0.679086	-0.130668	0.427846	0.288458	0.0749324	-0.134097	0.415717	-0.216462	0.185643	0.1534	0.351156	0.00465389	0.977568	-0.0839101	0.611547	-0.176801	0.281611	-0.221995	0.174377	-0.165673	0.313478	-0.461919	0.00307392	-0.186249	0.256271	0.230332	0.158341
ERAP2	blue	0.192259	0.240969	-0.423003	0.00729751	0.283153	0.0806885	-0.0477251	0.772956	-0.159589	0.331825	0.0398334	0.80974	0.0281506	0.86492	-0.0979156	0.55317	0.0331134	0.841387	-0.184751	0.260184	-0.154627	0.34727	-0.104606	0.526243	-0.0398009	0.809892	-0.164458	0.31709	-0.168747	0.304456	0.388306	0.0145746	0.190356	0.245744	0.0983457	0.55142
HNRNPH1	blue	0.0241639	0.88391	-0.0473513	0.774688	-0.00545261	0.973719	-0.149652	0.363191	0.420923	0.00762187	-0.011456	0.944817	-0.057317	0.728904	0.0276846	0.867136	-0.135966	0.409188	0.271329	0.0947551	0.298192	0.0652098	-0.0547564	0.740587	0.15187	0.356039	0.0419974	0.79961	-0.215629	0.187383	0.314564	0.0511321	-0.0485511	0.769132	-0.0509254	0.758173
ATP5F1	blue	-0.0775833	0.638746	-0.00707266	0.965915	-0.101219	0.539793	0.488506	0.0016036	-0.26218	0.106876	-0.270838	0.0953776	0.262028	0.107088	0.169909	0.301088	-0.0734449	0.656796	-0.419685	0.0078208	-0.284173	0.0795563	-0.124227	0.451162	-0.195199	0.233711	-0.133975	0.416145	0.106874	0.517262	-0.50121	0.0011532	-0.303916	0.059976	0.307072	0.0572368
CREB1	blue	0.0129952	0.937416	-0.0373585	0.821364	0.0125251	0.939676	-0.226164	0.16622	0.053316	0.747184	-0.0410428	0.804075	-0.258727	0.111746	-0.259619	0.110472	-0.183751	0.262816	0.0660689	0.689441	-0.0495629	0.764456	-0.193486	0.237922	0.0300667	0.85582	0.240174	0.140821	0.04568	0.782445	0.944253	1.92999e-19	0.435451	0.00559401	0.0346069	0.83433
ZNF652	blue	-0.0560032	0.734891	-0.104417	0.526992	-0.0327846	0.842942	0.0177953	0.914373	-0.210149	0.199115	0.010901	0.947486	-0.120811	0.463798	-0.173237	0.291577	-0.227369	0.163913	-0.288384	0.0750103	-0.393587	0.0131771	-0.407113	0.0101056	-0.241047	0.13934	0.320056	0.046999	0.320465	0.0467019	0.746688	4.80769e-08	0.136169	0.408482	0.140867	0.392346
ZNF738	blue	0.00849092	0.959085	0.0650147	0.694155	-0.0271095	0.869872	-0.278944	0.0854963	0.103385	0.531109	-0.0145487	0.929952	-0.304672	0.0593105	-0.294984	0.0682971	-0.124385	0.45058	0.11892	0.470873	-0.00336145	0.983797	-0.138288	0.401159	0.059778	0.717733	0.26009	0.109804	0.0346334	0.834205	0.940037	7.17213e-19	0.429892	0.00630679	0.0226886	0.890954
OCIAD1	blue	0.157372	0.338673	0.0294495	0.858749	0.160082	0.330313	-0.248435	0.127253	0.0198448	0.904554	0.0221908	0.893332	-0.0310656	0.851082	-0.292147	0.0711219	-0.263583	0.104945	-0.0890971	0.589623	-0.0647535	0.695324	-0.379815	0.0170832	0.0761251	0.645083	0.30164	0.0620156	0.0969278	0.557201	0.75845	2.22657e-08	0.144236	0.381007	0.109583	0.506638
PTPLB	blue	0.199409	0.223582	-0.0797977	0.629171	0.168866	0.30411	0.236904	0.146475	0.29513	0.0681544	-0.167222	0.308909	0.408982	0.00973354	0.24909	0.126221	-0.0681513	0.680165	0.120071	0.46656	0.263367	0.10524	0.109786	0.505846	0.186748	0.254975	-0.377032	0.0179806	-0.282015	0.0819675	-0.716866	2.84413e-07	-0.472048	0.00241357	-0.00106112	0.994885
LOC100128062	blue	0.117437	0.476465	-0.0649716	0.694348	0.0395411	0.811111	-0.117451	0.47641	-0.0112329	0.94589	0.0825717	0.61726	-0.207787	0.204329	-0.371586	0.0198514	-0.275121	0.0900534	-0.0230607	0.889176	-0.153248	0.35164	-0.375228	0.0185831	-0.0807165	0.625215	0.308961	0.0556451	0.155982	0.343011	0.88455	8.1423e-14	0.298764	0.064671	0.0718116	0.663973
ERGIC3	blue	0.156756	0.340592	-0.112517	0.495254	0.0740421	0.654179	0.0927999	0.574188	0.320514	0.0466666	-0.16919	0.303168	0.361651	0.0236847	0.039173	0.812838	-0.0584756	0.723637	-0.0293697	0.859128	0.165613	0.313656	0.0120754	0.941838	0.285845	0.0777254	-0.218179	0.182093	-0.168354	0.305599	-0.432741	0.00593225	-0.446381	0.00439337	-0.115715	0.482997
GTF2H5	blue	0.269606	0.0969533	-0.185912	0.257147	0.334444	0.0374343	0.0676138	0.682555	0.108161	0.512198	-0.00590185	0.971555	0.23755	0.145346	0.279699	0.0846188	0.240535	0.140207	0.050221	0.761419	0.0734664	0.656701	0.26941	0.0972064	0.116092	0.481561	-0.308321	0.0561803	-0.137979	0.40222	-0.461316	0.00311779	-0.260344	0.109445	0.121689	0.460532
CLPTM1	blue	-0.0488276	0.767854	0.154415	0.34794	0.036251	0.826577	0.118194	0.473608	-0.0232332	0.888352	-0.198615	0.225469	0.0860026	0.602661	0.367346	0.0214184	0.211696	0.195751	-0.0747876	0.650918	-0.00163163	0.992135	0.330685	0.0397649	-0.0171998	0.917228	-0.181132	0.269799	-0.06959	0.673784	-0.605942	4.35351e-05	-0.349317	0.0292802	0.0661838	0.688929
FAM46A	blue	0.0627272	0.70442	0.028897	0.861373	0.0572341	0.729281	-0.189689	0.247434	-0.236965	0.146369	0.372296	0.0195986	-0.533047	0.000476206	-0.553491	0.000257298	-0.122473	0.457627	-0.189868	0.24698	-0.454165	0.00368115	-0.295209	0.0680763	-0.325863	0.0429256	0.593959	6.7141e-05	0.400749	0.0114645	0.504326	0.00106153	0.268244	0.0987186	-0.148361	0.367389
ARL16	blue	-0.00196474	0.990529	-0.114752	0.486672	0.127097	0.44069	-0.369122	0.0207502	0.100118	0.544235	-0.050127	0.761853	-0.190564	0.245221	-0.156937	0.340025	-0.113491	0.491502	0.0521247	0.752654	0.085625	0.60426	-0.0458175	0.781806	0.258063	0.112701	0.0892338	0.589049	-0.0942216	0.568311	0.867056	9.49601e-13	0.413308	0.00891704	0.0421681	0.798812
HEBP2	blue	0.132695	0.420653	0.0513139	0.756383	0.116946	0.47832	-0.0455423	0.783085	0.22763	0.163417	-0.24922	0.126018	-0.139651	0.396487	0.276379	0.0885332	0.0696001	0.673739	0.126255	0.443745	0.136913	0.405901	0.386719	0.015018	0.0455262	0.78316	-0.172189	0.294551	-0.0315237	0.848911	-0.504359	0.0010606	-0.236727	0.146786	-0.185	0.259531
SRRM2	blue	-0.101553	0.538449	0.0588729	0.721834	0.026523	0.872664	-0.14518	0.377865	-0.270931	0.0952598	0.280831	0.0833147	-0.210893	0.197493	-0.23499	0.149862	-0.0322363	0.845537	-0.248651	0.126913	-0.207813	0.204269	-0.373428	0.0192015	-0.239832	0.141405	0.319233	0.0476004	0.271375	0.0946981	0.740614	7.03989e-08	0.192842	0.239517	0.181513	0.268775
NDUFB11	blue	0.0697151	0.67323	0.0324923	0.844325	0.227222	0.164192	0.194895	0.234455	-0.179392	0.274504	0.0246298	0.881687	0.100996	0.540694	-0.176659	0.282002	-0.0594618	0.719165	0.215401	0.187861	0.10079	0.541522	-0.119842	0.467418	-0.234961	0.149913	-0.163168	0.320953	0.0185558	0.910728	-0.382113	0.0163709	-0.27867	0.0858167	0.12787	0.437891
TMEM111	blue	-0.0112824	0.945652	-0.140806	0.392556	-0.0753242	0.648575	0.31954	0.0473754	-0.202312	0.216773	-0.0187649	0.909726	0.161514	0.325949	0.082204	0.618833	0.287937	0.0754822	-0.431844	0.00604801	-0.399427	0.0117657	-0.0893783	0.588444	-0.316706	0.0494867	-0.092798	0.574196	0.236488	0.147207	-0.52212	0.000651436	-0.23617	0.147767	0.0791017	0.632174
Selenoprotein 15	blue	0.0621448	0.707043	-0.0343479	0.835553	0.0359109	0.828179	0.0272872	0.869027	0.0386071	0.815494	-0.201796	0.217973	-0.190474	0.245446	0.249975	0.124837	0.23836	0.143937	0.0132704	0.936093	-0.0773216	0.639882	0.318482	0.0481551	-0.211089	0.197067	-0.169211	0.303108	-0.10496	0.524837	-0.393494	0.0132008	0.0929948	0.573381	0.127022	0.440959
TP53I13	blue	0.1553	0.34515	-0.151125	0.35843	0.0288684	0.861509	0.000730593	0.996478	-0.0314705	0.849164	0.0811837	0.623208	0.130732	0.42762	-0.386813	0.0149915	-0.376648	0.0181074	0.0626992	0.704546	-0.0718877	0.663638	-0.42842	0.00650806	-0.183252	0.264139	0.074685	0.651366	0.0769081	0.641677	0.231146	0.156835	-0.01349	0.935038	0.0144764	0.930299
FAM62B	blue	-0.0662944	0.688435	0.187702	0.252513	0.0566396	0.731989	-0.146412	0.373787	-0.0265024	0.872762	-0.118418	0.472761	-0.067532	0.68292	-0.102973	0.532756	-0.211985	0.195128	0.285551	0.0780455	0.128187	0.436745	-0.0453666	0.783902	0.170756	0.298651	0.173927	0.289632	0.0955556	0.562821	0.46653	0.00275594	0.142739	0.386023	-0.0997825	0.545592
NUDT5	blue	-0.0400087	0.808918	-0.287599	0.0758416	-0.00089857	0.995668	0.268712	0.0981099	-0.136152	0.408541	-0.0306293	0.853151	0.326457	0.0425252	0.0501335	0.761823	-0.17718	0.280562	-0.274433	0.0908924	-0.208361	0.203051	-0.0733226	0.657332	-0.102202	0.535843	-0.201206	0.21935	-0.11511	0.485303	-0.581822	0.000102348	-0.473313	0.00234054	-0.0214307	0.896966
ACP1	blue	0.259093	0.111223	-0.224295	0.169842	0.131933	0.423349	0.0782373	0.635912	0.23568	0.148634	-0.0285557	0.862995	0.357551	0.0254365	0.333527	0.037992	-0.0235087	0.887037	0.215895	0.186826	0.216372	0.185829	0.221612	0.175141	0.0758638	0.646222	-0.414315	0.00873562	-0.339656	0.0343886	-0.496519	0.00130441	-0.24697	0.129587	-0.000967212	0.995337
PSMA6	blue	0.0694063	0.674597	0.0480675	0.77137	-0.0042087	0.979713	0.124659	0.449575	0.104324	0.527366	-0.254681	0.117662	0.470873	0.00248316	0.510372	0.000901907	-0.151884	0.355994	0.0982212	0.551927	0.0895889	0.587562	0.182527	0.266065	-0.000654829	0.996843	-0.484995	0.0017527	-0.396734	0.0123996	-0.524917	0.000601831	-0.127734	0.438384	0.253038	0.120131
FADS1	blue	-0.0285362	0.863088	-0.0783364	0.635483	-0.105306	0.523462	0.189329	0.248349	0.225965	0.166601	-0.0985285	0.550677	0.156898	0.340146	0.131268	0.42571	0.0167815	0.919235	0.0121664	0.9414	0.0209402	0.899312	0.0324074	0.844727	0.252269	0.1213	-0.152225	0.354903	-0.209833	0.199808	-0.269152	0.0975399	-0.209158	0.201291	-0.00175055	0.991561
LOC644934	blue	-0.266171	0.101452	0.147681	0.369616	-0.127182	0.44038	0.416096	0.0084226	-0.0544037	0.7422	-0.21575	0.187128	0.1156	0.483434	0.148928	0.365543	0.338015	0.0353252	0.0886286	0.591589	0.306528	0.0577017	0.302188	0.06152	0.308039	0.0564176	-0.224027	0.170367	0.00476162	0.977049	-0.466463	0.00276033	-0.334137	0.0376205	0.194105	0.236394
ATP6V1D	blue	-0.0563543	0.733289	-0.344454	0.0317677	0.0359706	0.827898	0.204448	0.211858	-0.111561	0.498948	-0.137046	0.40544	0.13051	0.428412	0.286037	0.077518	-0.171228	0.297297	-0.0846844	0.608252	-0.176533	0.282353	0.171578	0.296296	-0.0810109	0.62395	-0.443638	0.00467139	-0.153799	0.349889	-0.488529	0.00160264	-0.00720732	0.965266	0.0592724	0.720023
HTATIP2	blue	-0.221153	0.17606	-0.0187536	0.90978	-0.2698	0.0967037	0.165406	0.31427	-0.0833344	0.614001	0.0208547	0.899721	-0.0868605	0.599034	0.387742	0.0147308	0.465837	0.0028018	-0.296788	0.066547	-0.235442	0.149057	0.385405	0.0153941	-0.139315	0.397636	-0.155955	0.343096	-0.0859591	0.602845	-0.421395	0.00754719	-0.0237954	0.885668	0.0145418	0.929985
LDB2	blue	0.0113582	0.945287	0.289713	0.0736179	0.101728	0.537749	-0.288433	0.0749579	-0.380231	0.0169523	0.252319	0.121223	-0.403419	0.0108766	-0.471711	0.00243338	-0.189023	0.24913	-0.161436	0.326185	-0.365332	0.0221985	-0.405959	0.0103412	-0.374804	0.0187272	0.526107	0.000581769	0.426539	0.00677342	0.568114	0.000161561	0.384004	0.0158037	-0.180722	0.270904
LOC650518	blue	-0.0417272	0.800873	0.291005	0.0722846	-0.107587	0.514455	-0.0366426	0.824733	0.121234	0.462223	-0.207129	0.205796	0.346007	0.0309553	0.533184	0.000474303	-0.0732747	0.657542	0.116706	0.47923	0.0598564	0.717378	0.239565	0.141861	0.0654302	0.692296	-0.335334	0.0368994	-0.300483	0.0630731	-0.3863	0.015137	-0.0639428	0.698959	0.269883	0.0965984
LOC653566	blue	0.363223	0.02304	-0.0991739	0.548057	0.189562	0.247756	-0.0510284	0.757698	0.21002	0.199397	-0.0798389	0.628993	0.343819	0.0321045	0.267334	0.0999114	-0.146309	0.374127	0.201397	0.218903	0.130394	0.428824	0.063155	0.702497	-0.0778374	0.637644	-0.21955	0.179294	-0.448691	0.00417048	-0.401778	0.0112348	-0.0888393	0.590704	-0.132495	0.421359
FLJ46309	blue	0.0708199	0.668346	-0.0269952	0.870416	0.0304287	0.854102	-0.36378	0.0228154	0.110165	0.504368	-0.00559647	0.973026	-0.323287	0.0446952	-0.282791	0.0810933	-0.108337	0.511511	0.0725435	0.660753	-0.0119017	0.942673	-0.120346	0.465531	0.0999493	0.544917	0.218814	0.180792	-0.0234878	0.887137	0.93605	2.28075e-18	0.506069	0.00101313	-0.0323039	0.845217
ARGLU1	blue	0.0611404	0.711572	0.152045	0.35548	0.215132	0.188426	-0.275775	0.0892612	0.0388075	0.814553	0.0321671	0.845865	-0.13392	0.416337	-0.200522	0.220953	-0.1122	0.496476	0.0556915	0.736313	-0.0341621	0.83643	-0.169296	0.302861	0.209679	0.200146	0.395094	0.0127997	0.0683316	0.679364	0.5907	7.53137e-05	0.10808	0.51252	0.0605039	0.714448
LAGE3	blue	-0.0506275	0.759545	-0.0791976	0.63176	0.0462932	0.779597	-0.0502123	0.761459	0.126993	0.441067	-0.0624708	0.705575	0.0293081	0.85942	0.482724	0.00185555	0.395961	0.0125868	0.100768	0.54161	0.15075	0.359639	0.596583	6.11532e-05	0.210406	0.198554	-0.39198	0.0135898	-0.225007	0.168455	-0.45511	0.00360192	-0.0188655	0.909244	-0.064033	0.698554
MAD2L2	blue	-0.0969044	0.557296	-0.0373962	0.821186	0.0621402	0.707063	-0.0189733	0.908728	-0.189154	0.248794	-0.0647726	0.695239	-0.215509	0.187635	0.0924459	0.575656	0.182984	0.26485	-0.251958	0.121774	-0.222775	0.172831	0.311167	0.0538317	-0.109395	0.507371	-0.0856332	0.604226	0.082404	0.617977	-0.425704	0.00689419	-0.149728	0.362944	0.193515	0.237849
FN3KRP	blue	-0.172444	0.293828	-0.0829036	0.615841	-0.154427	0.347903	0.28112	0.0829842	0.0197386	0.905063	-0.0855776	0.604461	0.405353	0.0104669	0.167583	0.307852	-0.0548556	0.740133	0.0675416	0.682877	0.246643	0.130111	0.214704	0.189328	0.108193	0.512074	-0.429938	0.00630058	-0.165833	0.313003	-0.513429	0.000829634	-0.358067	0.0252104	0.15896	0.333759
PSMA4	blue	0.157872	0.337121	0.0786863	0.633969	0.0492142	0.766067	0.1849	0.259791	-0.00234254	0.988708	0.0287085	0.862268	0.0883799	0.592634	-0.0224984	0.891862	0.247415	0.128875	0.0682013	0.679943	-0.00591664	0.971484	0.0774076	0.639509	-0.213056	0.19283	-0.138594	0.400107	-0.0334834	0.839637	-0.586187	8.81185e-05	-0.16251	0.322933	-0.0828772	0.615954
DDX1	blue	0.134986	0.412603	-0.166105	0.312199	0.0504782	0.760233	0.290028	0.0732914	0.228805	0.161196	-0.367131	0.0215006	0.589887	7.74869e-05	0.328913	0.0409031	-0.16624	0.3118	0.132264	0.422177	0.193614	0.237606	-0.0178428	0.914145	0.10131	0.539429	-0.465675	0.00281262	-0.351197	0.0283631	-0.421423	0.00754281	-0.368548	0.020964	0.418215	0.00806254
RPS23	blue	-0.0306053	0.853265	0.0702698	0.670776	-0.00833285	0.959846	0.0232633	0.888208	-0.0446688	0.787148	-0.113198	0.492629	0.141263	0.391003	-0.154281	0.348363	-0.157433	0.338482	0.0684268	0.678942	0.191824	0.242054	-0.312819	0.0525054	0.0438724	0.790858	0.032356	0.84497	0.0726195	0.660419	0.371508	0.0198793	-0.00718557	0.965371	-0.18691	0.254557
C21orf24	blue	0.0424065	0.797698	-0.0303402	0.854522	0.0109612	0.947197	-0.34727	0.0303069	0.138523	0.400351	-0.00360001	0.982647	-0.328542	0.0411451	-0.265081	0.102912	-0.0713642	0.665945	0.116802	0.478867	-0.0155282	0.925249	-0.0672749	0.684064	0.108347	0.511469	0.202578	0.216158	-0.0296923	0.857596	0.888425	4.47923e-14	0.54028	0.000384719	-0.064936	0.694507
LOC642975	blue	-0.0282864	0.864275	0.0156152	0.924831	-0.304237	0.0596928	0.438029	0.00528779	0.152078	0.355373	-0.270614	0.0956629	0.522167	0.000650572	0.191952	0.241733	-0.195348	0.233348	-0.138007	0.402123	0.0843365	0.609732	-0.139733	0.396207	-0.114438	0.487871	-0.24726	0.129121	-0.115669	0.483171	-0.410143	0.00950831	-0.415538	0.00851967	0.273936	0.0915026
SPCS2	blue	0.491243	0.00149523	-0.063951	0.698922	0.184164	0.261728	-0.00801467	0.961378	0.283382	0.0804337	-0.12903	0.433713	0.359128	0.0247503	0.0954253	0.563356	-0.170679	0.298872	0.132521	0.421268	0.0183545	0.911693	-0.0851595	0.606234	-0.108988	0.50896	-0.157378	0.338654	-0.359397	0.0246348	-0.336486	0.0362162	-0.144309	0.380764	0.0240779	0.88432
ABCB1	blue	0.0314487	0.849267	-0.156847	0.340307	0.0905088	0.583716	0.0744422	0.652428	0.070126	0.671412	-0.156478	0.341459	0.149263	0.364452	0.493248	0.00142001	0.156005	0.342938	-0.247979	0.127977	-0.0621088	0.707205	0.291544	0.0717344	0.00977261	0.952916	-0.0933567	0.571883	-0.14194	0.388715	-0.354705	0.0267146	-0.228863	0.161085	0.129798	0.430958
NSDHL	blue	0.00369642	0.982182	-0.0974895	0.554907	-0.149784	0.36276	0.457668	0.00339498	0.0655866	0.691596	-0.0870653	0.598169	0.29927	0.0641971	0.0945668	0.566888	0.16368	0.319416	-0.17087	0.298321	-0.104498	0.526673	-0.0473587	0.774654	0.0099248	0.952183	-0.160997	0.32752	-0.0984846	0.550856	-0.348632	0.0296208	-0.372419	0.0195552	0.0051281	0.975283
LOC728888	blue	-0.0666027	0.687059	-0.0338897	0.837717	0.0546944	0.74087	-0.28864	0.0747402	0.102226	0.535748	-0.0342862	0.835845	0.0467675	0.777395	-0.013066	0.937076	-0.150491	0.360473	-0.0367807	0.824082	0.237138	0.146066	-0.080689	0.625334	0.480791	0.00194723	-0.0722131	0.662206	-0.150174	0.3615	0.737399	8.5788e-08	0.274588	0.090703	0.153908	0.349545
RRAGD	blue	0.0826353	0.616988	-0.126673	0.442227	0.00701882	0.966174	0.0467223	0.777605	0.187775	0.252324	-0.242714	0.13654	0.0835334	0.613153	0.364012	0.0227222	0.188489	0.250493	-0.00209742	0.989889	0.00341039	0.983561	0.326933	0.0422071	0.0186668	0.910196	-0.294115	0.0691522	-0.176162	0.28338	-0.441122	0.00493973	0.00110362	0.99468	-0.124208	0.451229
TRIP6	blue	0.212808	0.19336	0.112635	0.4948	-0.00683716	0.967049	-0.121617	0.460798	0.393227	0.0132685	-0.268874	0.0978994	-0.134994	0.412576	0.0938485	0.56985	0.138201	0.401456	0.128274	0.436433	-0.00847645	0.959155	0.280343	0.083874	0.117476	0.476316	0.120882	0.463534	-0.0325971	0.843829	-0.252055	0.121627	-0.121845	0.459952	-0.340336	0.0340067
HBXIP	blue	-0.294017	0.0692493	0.0048731	0.976512	-0.170301	0.299958	0.24885	0.126599	-0.246023	0.131111	-0.203613	0.213771	-0.0479323	0.771996	0.256871	0.114432	0.171681	0.296	-0.175938	0.284004	-0.0410997	0.803808	0.336787	0.0360389	-0.112767	0.49429	-0.241975	0.137776	0.0417955	0.800553	-0.425032	0.00699275	-0.0250145	0.879852	0.299549	0.0639372
TXNDC14	blue	-0.107383	0.515257	-0.0455925	0.782852	0.0235338	0.886917	0.366324	0.0218113	-0.0736132	0.656058	-0.0634813	0.70103	0.184892	0.259813	0.099939	0.544959	0.10569	0.521939	-0.0708774	0.668092	-0.0245073	0.882271	0.110648	0.502489	-0.112891	0.493812	-0.196134	0.231435	0.100247	0.543712	-0.625945	2.02879e-05	-0.397732	0.0121613	0.351669	0.0281366
SLC5A6	blue	-0.125637	0.446	0.112913	0.493729	0.108981	0.508987	-0.144099	0.381465	-0.124197	0.45127	-0.037875	0.818935	-0.0228309	0.890274	-0.126579	0.44257	-0.126062	0.444451	-0.136146	0.40856	-0.175274	0.285854	-0.249083	0.126233	0.0613175	0.710773	0.359894	0.0244226	0.1035	0.530651	0.503656	0.00108068	-0.0385075	0.815962	0.281022	0.0830954
TUBB2A	blue	0.10231	0.53541	0.216768	0.185008	-0.165218	0.314827	-0.10794	0.513066	0.369165	0.0207341	0.00674122	0.967511	0.132165	0.422528	0.211137	0.196964	0.423565	0.00721199	-0.0138422	0.933346	-0.0194945	0.906231	0.307763	0.0566504	0.0988934	0.549195	-0.0558304	0.735679	-0.209369	0.200826	-0.404912	0.0105591	-0.186121	0.256604	-0.246226	0.130782
NDUFB6	blue	0.0251248	0.879327	-0.212265	0.194526	-0.169878	0.301179	0.440959	0.0049576	-0.17743	0.279875	-0.147443	0.370394	0.274886	0.0903387	-0.0204675	0.901573	-0.154201	0.348616	-0.354533	0.0267936	-0.243087	0.13592	-0.295908	0.067396	-0.21755	0.183388	-0.0792199	0.631664	0.323643	0.0444473	-0.362123	0.0234893	-0.311487	0.0535727	-0.0991007	0.548354
TMEM85	blue	0.0708434	0.668242	-0.0696429	0.673549	-0.0569224	0.730701	0.335901	0.0365616	-0.151514	0.35718	-0.113957	0.489716	0.445906	0.00444044	0.104909	0.525039	-0.144758	0.379268	-0.107272	0.515696	-0.142819	0.385754	-0.181677	0.268337	-0.394689	0.0129003	-0.282273	0.0816767	-0.0891873	0.589245	-0.580904	0.000105591	-0.242132	0.137513	0.0487776	0.768085
LOC100131531	blue	-0.0141983	0.931635	-0.221411	0.175543	-0.0038897	0.981251	0.143663	0.382921	-0.087866	0.594795	0.258785	0.111662	0.21868	0.181068	0.23972	0.141597	-0.154747	0.346893	-0.223416	0.171566	-0.227931	0.162846	0.0428155	0.795788	-0.106708	0.517917	-0.211446	0.196293	-0.193799	0.237148	-0.443144	0.00472306	-0.213353	0.192195	0.170255	0.300091
DAK	blue	-0.0382901	0.816983	-0.185683	0.257745	0.036873	0.823648	0.311589	0.0534907	-0.408086	0.00991037	0.0904182	0.584095	-0.135347	0.411343	-0.300284	0.0632568	-0.117884	0.474774	-0.41368	0.00884976	-0.479116	0.0020299	-0.209573	0.200378	-0.255277	0.116777	0.153895	0.349585	0.385941	0.0152399	-0.426333	0.00680306	-0.339674	0.0343787	-0.228904	0.16101
IL10	blue	0.0231583	0.88871	-0.0699342	0.67226	-0.0022008	0.989391	-0.172809	0.292791	-0.0101984	0.950867	0.126255	0.443748	-0.278481	0.0860391	-0.361955	0.0235588	-0.192569	0.240197	-0.00211387	0.98981	-0.135759	0.409907	-0.307925	0.0565137	-0.0521585	0.752498	0.338797	0.0348762	0.157412	0.338548	0.945192	1.42068e-19	0.408208	0.00988606	0.0743349	0.652897
LOC729769	blue	-0.0356774	0.82928	-0.171946	0.295244	0.0105426	0.949211	-0.00141378	0.993185	0.148756	0.366101	-0.267346	0.0998958	-0.200101	0.221946	0.363231	0.023037	0.21653	0.185502	-0.0429954	0.794949	0.150856	0.359297	0.497651	0.00126641	0.227102	0.164421	-0.28021	0.084028	0.0414189	0.802315	-0.490367	0.00152918	-0.0837787	0.612107	-0.19679	0.229847
ELOVL6	blue	0.0410507	0.804038	0.053303	0.747244	-0.0764917	0.643488	0.0427432	0.796126	-0.0664046	0.687943	0.106447	0.518947	-0.0416488	0.801239	0.153273	0.351559	0.0621661	0.706946	-0.135818	0.409704	-0.104546	0.526481	0.0926901	0.574643	-0.0204655	0.901583	0.00884434	0.957384	-0.121425	0.461514	-0.238565	0.143583	-0.21917	0.180067	-0.163247	0.320715
IRAK1	blue	-0.0676872	0.682229	0.140568	0.393361	-0.160959	0.327637	-0.0376545	0.819971	0.230902	0.157285	-0.154916	0.346359	-0.077587	0.63873	0.289039	0.0743217	0.25438	0.118112	0.303224	0.0605904	0.158711	0.334528	0.516943	0.000752944	0.19813	0.226626	-0.283774	0.0799979	-0.18088	0.270477	-0.380757	0.0167882	0.0781989	0.636079	0.0133093	0.935907
RWDD1	blue	0.0990367	0.548613	-0.199592	0.223149	0.0647884	0.695168	0.0523507	0.751615	0.447087	0.00432416	-0.360776	0.0240497	-0.17328	0.291458	-0.00515799	0.975139	0.0452312	0.784532	0.198701	0.225262	0.192148	0.241244	0.368477	0.0209909	0.238522	0.143657	-0.213576	0.191718	-0.0895546	0.587706	-0.416345	0.00837958	-0.13857	0.40019	-0.20137	0.218966
DDAH1	blue	0.212607	0.19379	-0.11292	0.493701	0.199249	0.22396	0.0469428	0.776582	0.0151107	0.927253	0.015568	0.925058	0.066096	0.68932	0.0520606	0.752948	0.267908	0.0991582	-0.303682	0.0601832	-0.229537	0.159823	0.0056452	0.972791	0.0294634	0.858683	0.0302371	0.855011	0.124795	0.449077	-0.52829	0.000546509	-0.455631	0.00355892	-0.044656	0.787208
MYH10	blue	-0.126783	0.441826	0.223968	0.170482	-0.0915709	0.579291	0.129642	0.431516	-0.0670795	0.684934	-0.0441185	0.789711	0.24389	0.134593	-0.14687	0.372279	-0.289587	0.0737492	0.03522	0.831437	0.0743469	0.652845	-0.288162	0.0752443	-0.0117922	0.9432	-0.0987444	0.5498	0.0968359	0.557576	0.206653	0.206864	0.00906918	0.956302	0.430007	0.00629118
RAB7A	blue	0.0730245	0.65864	-0.239556	0.141878	0.119057	0.470358	0.104541	0.5265	0.075904	0.646046	0.0698822	0.67249	0.332241	0.0387862	0.0813803	0.622364	0.232549	0.154263	0.142969	0.385249	0.234151	0.151364	0.248091	0.1278	0.196767	0.229902	-0.395129	0.0127912	-0.131225	0.425864	-0.41628	0.00839069	0.105197	0.523896	-0.0240109	0.88464
LOC100131785	blue	-0.100295	0.54352	0.120871	0.463573	0.183578	0.263276	0.132884	0.419985	-0.372315	0.0195921	-0.0654904	0.692026	0.430385	0.00624056	0.162147	0.324032	-0.26202	0.107099	-0.118883	0.471014	-0.0277611	0.866772	-0.126936	0.441271	-0.00862628	0.958434	-0.242031	0.137682	-0.0601635	0.715988	-0.451314	0.00392938	-0.308839	0.0557468	0.296647	0.0666825
MRPL36	blue	0.308047	0.0564114	-0.00299377	0.985569	0.11756	0.475999	0.0191773	0.90775	-0.0660325	0.689604	-0.0471159	0.775779	-0.0190678	0.908275	0.101361	0.539223	0.0432689	0.793672	-0.156795	0.34047	-0.089539	0.587771	-0.05468	0.740936	-0.208326	0.203131	-0.080427	0.62646	0.0688274	0.677164	-0.357094	0.0256382	-0.25148	0.122508	-0.265201	0.102751
LOC728492	blue	0.00115829	0.994416	-0.0294201	0.858889	-0.0106142	0.948866	0.108496	0.510888	0.293629	0.069635	-0.261585	0.107705	0.0422369	0.79849	0.220147	0.178083	0.0556291	0.736598	0.43363	0.00581938	0.19265	0.239995	0.406786	0.0101718	0.0718318	0.663884	-0.359204	0.0247179	-0.27385	0.0916086	-0.510315	0.000903309	0.0433957	0.793081	-0.370124	0.0203806
BOLA3	blue	0.101778	0.537545	-0.0974002	0.555272	0.133725	0.417023	0.0803812	0.626657	0.0947803	0.566009	-0.289267	0.0740825	-0.115204	0.484944	0.314515	0.0511709	0.364666	0.0224612	-0.0516082	0.755029	0.0193004	0.907161	0.448144	0.00422238	0.106217	0.519854	-0.264212	0.104088	0.022555	0.891592	-0.661444	4.55209e-06	-0.120526	0.464861	-0.255979	0.115739
DMC1	blue	-0.0304313	0.85409	-0.00460191	0.977818	-0.0015668	0.992447	-0.239294	0.142327	0.0425076	0.797226	-0.00875438	0.957817	-0.323544	0.0445163	-0.267742	0.099375	-0.106182	0.519994	0.116209	0.48112	-0.00453884	0.978122	-0.123469	0.453948	0.049488	0.764802	0.22259	0.173195	0.0273561	0.868699	0.940743	5.7947e-19	0.465263	0.00284028	0.0315248	0.848906
EIF2A	blue	-0.147199	0.371195	-0.274996	0.0902054	0.0429019	0.795385	0.377306	0.0178904	-0.0576078	0.727581	-0.356336	0.0259758	0.441457	0.00490323	0.34953	0.0291755	-0.0292581	0.859658	0.0594142	0.71938	0.460914	0.00314733	0.215602	0.187439	0.292792	0.0704721	-0.597184	5.98516e-05	-0.208955	0.201737	-0.529162	0.000532959	-0.291764	0.0715099	0.047094	0.775881
UROS	blue	-0.176396	0.282732	0.132161	0.422543	-0.226766	0.165064	0.000858469	0.995862	-0.160851	0.327965	0.0755839	0.647442	0.158473	0.335262	0.0387432	0.814855	-0.153155	0.351934	-0.243969	0.134462	-0.0604687	0.714607	-0.257073	0.114137	0.0641567	0.697999	-0.0755801	0.647458	-0.0977565	0.553819	0.277393	0.0873236	-0.0474926	0.774033	0.22421	0.170007
LSM3	blue	0.150036	0.361945	-0.288068	0.0753436	0.227911	0.162882	0.318013	0.0485035	-0.190316	0.245845	-0.0534347	0.746639	0.147622	0.369809	0.0805147	0.626083	0.185898	0.257184	-0.118444	0.472663	0.074486	0.652236	0.0856178	0.604291	-0.186746	0.254981	-0.366536	0.0217295	-0.103475	0.530748	-0.70492	5.45152e-07	-0.309824	0.0549304	0.0823211	0.618332
PSMD1	blue	0.0154562	0.925594	0.097753	0.553833	0.184872	0.259866	-0.0971067	0.55647	-0.0909225	0.581991	-0.0227757	0.890537	-0.249702	0.125262	0.316532	0.0496192	0.375501	0.018491	-0.0456265	0.782693	-0.0982318	0.551883	0.401652	0.0112627	-0.140008	0.39527	-0.0248129	0.880814	-0.0409438	0.804538	-0.469795	0.00254856	-0.108354	0.511442	-0.013345	0.935735
MAPK6	blue	-0.00647339	0.968802	0.101878	0.537144	0.110833	0.50177	0.0744651	0.652328	0.129475	0.432113	-0.0123418	0.940557	-0.142393	0.387187	-0.10909	0.508561	0.0513623	0.756161	0.292301	0.0709662	0.095061	0.564854	0.111132	0.500608	-0.0790554	0.632374	0.165282	0.314636	0.00175574	0.991536	-0.361489	0.023752	-0.206125	0.208052	-0.234769	0.150257
CDAN1	blue	-0.0161857	0.922093	-0.00875882	0.957796	-0.108609	0.510444	-0.127552	0.439041	-0.0193871	0.906746	0.117884	0.474775	-0.227296	0.164052	-0.429423	0.00637027	-0.290712	0.072585	-0.0233704	0.887697	-0.165851	0.31295	-0.393996	0.0130737	-0.141066	0.391671	0.334488	0.0374078	0.15991	0.33084	0.920789	1.04873e-16	0.379754	0.0171026	0.111753	0.498204
COMMD7	blue	-0.0554973	0.7372	0.0916127	0.579117	-0.182537	0.266038	0.194145	0.236296	0.206355	0.207533	-0.22289	0.172603	-0.0182274	0.912302	0.0249453	0.880182	-0.147201	0.37119	0.374272	0.0189095	0.152411	0.354308	0.233796	0.152004	0.091484	0.579652	-0.342796	0.0326542	-0.264135	0.104193	-0.363612	0.0228827	0.0454958	0.783301	-0.083781	0.612097
NDUFS3	blue	-0.138623	0.400007	0.00128665	0.993798	0.0281605	0.864873	0.535507	0.000443112	-0.176109	0.283528	-0.16228	0.323629	0.281446	0.0826127	-0.033167	0.841134	0.037309	0.821596	-0.0832273	0.614459	0.0280171	0.865555	-0.143563	0.383259	0.00228846	0.988968	-0.164724	0.316296	0.267233	0.100045	-0.49244	0.0014499	-0.481133	0.00193075	0.277447	0.0872588
RBP1	blue	-0.0194577	0.906408	-0.291594	0.0716827	0.172397	0.29396	0.114917	0.486039	-0.142385	0.387215	-0.107325	0.515486	0.0857011	0.603938	-0.0263191	0.873635	-0.210212	0.198977	-0.0441598	0.789519	-0.0881426	0.593631	-0.128849	0.434361	-0.0768153	0.642081	-0.185492	0.258243	-0.17751	0.279655	0.136801	0.406289	0.0639786	0.698798	0.35437	0.0268688
QRFPR	blue	0.0111413	0.94633	-0.0565641	0.732333	0.112923	0.49369	-0.288321	0.0750767	0.0172366	0.917052	-0.0595768	0.718644	-0.306557	0.0576766	-0.212954	0.193047	-0.053618	0.745799	0.0313124	0.849913	-0.0631218	0.702646	-0.0938161	0.569984	0.0758502	0.646281	0.187565	0.252865	-0.0224078	0.892295	0.883497	9.54411e-14	0.409022	0.0097256	0.0190792	0.908221
BLZF1	blue	0.189012	0.249156	-0.159077	0.333399	0.0375991	0.820232	-0.11889	0.470986	-0.00362121	0.982545	0.0305876	0.853348	-0.305556	0.0585402	-0.356509	0.0258987	-0.0584086	0.723942	-0.279899	0.0843863	-0.384521	0.0156514	-0.344259	0.0318705	-0.191954	0.24173	0.342005	0.0330841	0.212909	0.193144	0.795664	1.42059e-09	0.222613	0.17315	0.00522642	0.974809
LOC613037	blue	-0.0790268	0.632498	-0.0377345	0.819595	0.0337782	0.838244	-0.275323	0.0898074	-0.0261331	0.874521	0.040843	0.80501	-0.102905	0.533029	-0.0964184	0.559284	-0.11401	0.489513	-0.101643	0.538089	-0.00754056	0.963662	-0.159023	0.333565	0.264277	0.104	0.0987875	0.549625	0.00880521	0.957572	0.878211	2.07065e-13	0.362382	0.023383	0.150114	0.361694
BMI1	blue	0.302488	0.0612494	-0.246639	0.130118	0.170993	0.297971	-0.0147829	0.928827	0.206563	0.207065	-0.170653	0.298947	-0.0336469	0.838865	-0.184778	0.260112	-0.134261	0.415143	0.0948318	0.565797	0.0231844	0.888585	-0.0750224	0.649892	-0.231106	0.156909	-0.135484	0.410866	-0.14465	0.379629	-0.325953	0.0428648	-0.188479	0.250518	-0.0605777	0.714114
SNORD13	blue	0.185103	0.259259	0.0907002	0.582918	0.0589752	0.72137	-0.139005	0.398698	-0.276562	0.0883144	0.423138	0.00727699	-0.43138	0.00610871	-0.425378	0.00694187	-0.134131	0.415597	-0.225486	0.167527	-0.36983	0.0204885	-0.34724	0.0303224	-0.424299	0.00710158	0.480462	0.00196322	0.31668	0.0495063	0.400305	0.0115649	0.22932	0.160229	-0.167052	0.309408
PPP2R5A	blue	-0.0408134	0.805148	0.278741	0.0857336	-0.0487301	0.768305	0.0955806	0.562719	0.0790689	0.632316	-0.0773665	0.639687	0.373755	0.0190876	0.27434	0.0910069	-0.071108	0.667075	0.304036	0.05987	0.156814	0.340408	0.0226737	0.891025	-0.063158	0.702483	-0.074019	0.65428	-0.109394	0.507373	-0.362415	0.0233696	-0.287118	0.0763552	-0.0128862	0.93794
C8orf45	blue	0.000994822	0.995204	-0.0463702	0.779239	0.021273	0.89772	-0.237821	0.144874	0.01301	0.937345	-0.00600296	0.971068	-0.235294	0.14932	-0.26475	0.103359	-0.178681	0.276443	-0.00464422	0.977615	-0.0673821	0.683586	-0.210409	0.198548	0.0119122	0.942623	0.247339	0.128995	0.0553292	0.737968	0.934907	3.13421e-18	0.397289	0.0122665	0.0657676	0.690787
YIF1A	blue	0.171676	0.296014	0.056082	0.734531	0.0197955	0.90479	-0.0279828	0.865718	0.131034	0.426544	-0.0141283	0.931971	0.045505	0.783258	-0.0081395	0.960777	0.191116	0.243831	-0.257433	0.113613	-0.188125	0.251426	0.0545726	0.741427	0.0961154	0.560525	0.015708	0.924386	0.047372	0.774592	-0.37112	0.0200191	-0.254049	0.118607	-0.306172	0.0580072
C14orf112	blue	0.320063	0.0469934	-0.351601	0.0281691	0.211972	0.195156	0.0466172	0.778092	0.144469	0.380231	0.169549	0.302129	0.169371	0.302645	0.0600273	0.716604	-0.123553	0.45364	-0.0499512	0.762664	-0.0468703	0.776918	0.0555796	0.736824	-0.124823	0.448975	-0.192092	0.241383	-0.0612292	0.711171	-0.498809	0.00122855	-0.298877	0.0645648	-0.17331	0.291371
DYNLT1	blue	0.32831	0.0412972	-0.161847	0.324939	0.256766	0.114584	-0.245974	0.13119	0.179526	0.274142	0.0194088	0.906642	-0.34803	0.0299225	0.0848912	0.607374	0.125679	0.445846	0.272645	0.0931031	-0.0656151	0.691469	0.458078	0.00336275	-0.110104	0.504604	-0.0948687	0.565645	-0.207036	0.206006	-0.397337	0.0122551	0.255126	0.117001	-0.389307	0.0143005
MORF4L2	blue	0.232328	0.154665	-0.169519	0.302215	0.173164	0.291783	-0.0323659	0.844923	0.0974664	0.555001	0.0613295	0.710719	0.17825	0.277623	0.148774	0.366043	-0.0500431	0.76224	0.232325	0.154671	0.0540603	0.743773	0.210352	0.198672	-0.0624069	0.705862	-0.260915	0.108641	-0.206925	0.206253	-0.385232	0.0154441	0.0607917	0.713147	-0.102493	0.534678
GTF2A2	blue	0.124541	0.450008	-0.0731653	0.658022	0.0303383	0.854531	0.278646	0.0858453	-0.0443016	0.788858	-0.101417	0.538998	-0.000315844	0.998477	-0.0043641	0.978964	0.0868778	0.598961	0.222893	0.172596	0.0858018	0.603511	0.14159	0.389899	-0.22116	0.176045	-0.300969	0.0626275	0.0759547	0.645826	-0.576895	0.000120881	-0.0204382	0.901714	-0.0591138	0.720742
NUBPL	blue	-0.0193456	0.906945	-0.0429343	0.795233	0.0543416	0.742485	-0.104217	0.527789	-0.201827	0.217901	0.0828347	0.616136	-0.10025	0.543701	-0.296482	0.0668415	-0.244366	0.13381	-0.252803	0.120487	-0.312404	0.052836	-0.471883	0.00242323	-0.16881	0.304273	0.381394	0.016591	0.25155	0.1224	0.859829	2.37179e-12	0.144184	0.381181	0.191517	0.242822
ANO6	blue	0.226221	0.16611	-0.134113	0.415662	0.044503	0.78792	0.198719	0.225221	0.0645808	0.696098	-0.113941	0.489774	0.120829	0.46373	-0.223472	0.171455	-0.244348	0.133839	-0.138739	0.399608	-0.289393	0.0739517	-0.307441	0.0569231	-0.263556	0.104982	0.0670433	0.685095	0.0124553	0.940011	-0.384778	0.0155761	-0.315773	0.050198	0.13565	0.410288
RBPMS2	blue	-0.0829308	0.615725	0.130477	0.42853	-0.209777	0.19993	0.256289	0.115284	-0.0960109	0.560954	-0.361321	0.0238216	-0.140515	0.393542	0.00449837	0.978317	-0.0841441	0.610551	-0.22104	0.176287	-0.374806	0.0187267	-0.00771345	0.962829	-0.242908	0.136218	0.049396	0.765227	0.319675	0.0472764	-0.46309	0.00299024	-0.183924	0.26236	0.016033	0.922826
BIRC3	blue	-0.0685591	0.678354	0.319169	0.0476471	-0.182047	0.267347	-0.291787	0.071487	0.141171	0.391317	0.0631035	0.702728	-0.389018	0.0143792	-0.138426	0.400683	0.352313	0.0278299	0.28547	0.0781331	-0.0918281	0.578221	0.118317	0.473144	-0.0825043	0.617548	0.388269	0.0145846	0.00425613	0.979485	0.488665	0.00159711	0.490019	0.00154287	-0.171651	0.296085
TYK2	blue	0.0427012	0.796322	0.0980015	0.552821	-0.214466	0.18983	-0.226547	0.165483	0.222319	0.173733	0.0218949	0.894746	-0.473753	0.00231562	-0.31664	0.0495367	-0.153899	0.349572	0.0817508	0.620775	-0.253375	0.119622	-0.181043	0.270039	-0.106651	0.518141	0.456784	0.00346531	0.359246	0.0246998	0.4225	0.00737492	0.290115	0.0732011	-0.529678	0.000525098
COX7B	blue	-0.0600476	0.716512	0.058957	0.721453	-0.00757998	0.963472	0.251667	0.12222	-0.289078	0.0742806	-0.0509472	0.758072	-0.183295	0.264025	-0.0219655	0.894409	0.0537707	0.745099	-0.227855	0.162989	-0.313172	0.0522254	0.00579347	0.972077	-0.340189	0.034089	0.0366804	0.824555	0.3969	0.0123597	-0.562503	0.000193642	-0.245246	0.13237	-0.186797	0.254849
NARS	blue	0.0744632	0.652336	0.000941703	0.99546	0.113525	0.491371	0.0474601	0.774184	0.00775519	0.962628	-0.171926	0.2953	0.146917	0.372125	0.383326	0.016005	0.143251	0.384304	-0.0203769	0.902007	0.0334042	0.840012	0.305815	0.0583158	-0.01561	0.924856	-0.306315	0.0578847	-0.180389	0.271801	-0.481127	0.00193103	-0.0217815	0.895289	0.0352867	0.831123
MGEA5	blue	-0.211931	0.195245	0.413943	0.00880226	-0.133917	0.416348	0.106778	0.51764	-0.192526	0.240303	-0.0460002	0.780957	0.182762	0.265441	-0.0195556	0.905939	-0.223222	0.171947	0.0382822	0.81702	0.0747625	0.651028	-0.280628	0.0835472	-0.147209	0.371163	0.00885357	0.957339	0.0336002	0.839085	0.281637	0.0823955	0.00468384	0.977424	0.488244	0.00161433
2020-03-06	blue	-0.0984068	0.551172	0.182004	0.267462	0.0572801	0.729072	-0.187262	0.253646	-0.0709771	0.667652	0.0769328	0.64157	-0.182398	0.266409	-0.222238	0.173895	-0.0349788	0.832575	-0.0149688	0.927935	-0.0361563	0.827023	-0.14071	0.392881	0.182116	0.267163	0.290109	0.0732078	0.227803	0.163088	0.453116	0.0037709	-0.0703059	0.670616	0.00153787	0.992587
CLDN15	blue	-0.0974925	0.554895	0.141973	0.388604	-0.0828539	0.616053	0.168295	0.305772	-0.297209	0.0661438	0.0665065	0.687488	-0.0161943	0.922052	-0.195034	0.234116	-0.0938553	0.569823	-0.33408	0.0376548	-0.407638	0.00999974	-0.174918	0.286848	-0.285857	0.0777134	0.0546172	0.741224	0.234615	0.150531	-0.458764	0.0033095	-0.251365	0.122684	-0.0856744	0.604051
TAX1BP1	blue	-0.100209	0.543867	-0.0988519	0.549364	-0.174345	0.288454	0.0973689	0.555399	0.0323868	0.844824	-0.154677	0.347113	0.307579	0.0568064	0.256453	0.115042	-0.362067	0.0235124	-0.184625	0.260514	-0.180765	0.270787	-0.0860754	0.602353	-0.0791434	0.631994	-0.197649	0.227779	-0.127563	0.439002	-0.295708	0.0675899	-0.107503	0.514785	0.249221	0.126016
DRAP1	blue	0.0428894	0.795443	-0.0203476	0.902147	0.315967	0.0500498	-0.0429248	0.795278	0.0765733	0.643133	-0.190701	0.244874	-0.101815	0.537396	0.212058	0.19497	0.370764	0.0201477	0.208607	0.202508	0.214578	0.189594	0.441716	0.00487525	0.238181	0.144248	-0.238724	0.143309	-0.214366	0.190042	-0.374061	0.018982	0.0327958	0.842889	-0.145848	0.375652
MRPL18	blue	0.138854	0.399215	-0.255249	0.116818	0.190916	0.244331	-0.0252801	0.878586	0.277276	0.0874624	-0.0568358	0.731095	0.204085	0.212686	0.374562	0.0188101	0.246788	0.129878	-0.0465937	0.778202	0.191512	0.242837	0.436601	0.00545561	0.333916	0.0377546	-0.302932	0.0608515	-0.119658	0.468105	-0.506263	0.00100785	-0.223938	0.17054	-0.145407	0.377111
POLR2I	blue	-0.0924701	0.575555	-0.158697	0.334571	0.0656935	0.691118	0.126227	0.443847	-0.0978116	0.553594	-0.00341981	0.983515	0.12335	0.454387	0.0255268	0.87741	0.172241	0.294404	-0.0627302	0.704407	0.250766	0.123609	0.272641	0.0931073	0.0801807	0.627521	-0.25499	0.117202	0.00453631	0.978135	-0.498246	0.00124681	-0.412017	0.00915439	0.0185242	0.910879
DUXAP3	blue	0.0194191	0.906593	-0.0598544	0.717386	-0.00233744	0.988732	-0.183825	0.262621	0.00708773	0.965842	-0.0096048	0.953723	-0.325789	0.0429751	-0.31473	0.051003	-0.101116	0.540208	0.0192248	0.907523	-0.133512	0.417773	-0.205624	0.209183	-0.0849938	0.606938	0.263104	0.105602	0.0789113	0.632997	0.926375	2.8444e-17	0.450546	0.00399871	0.0286045	0.862763
TCF25	blue	-0.0746499	0.65152	0.16625	0.31177	-0.0337122	0.838556	-0.198167	0.226537	-0.310347	0.0545007	0.420265	0.00772698	-0.265712	0.102065	-0.202794	0.215657	-0.100956	0.540851	-0.22798	0.162752	-0.437965	0.00529525	-0.286971	0.0765125	-0.331292	0.0393806	0.494846	0.00136244	0.357576	0.0254256	0.545975	0.00032413	0.31305	0.0523216	-0.118539	0.472305
CMAS	blue	0.00945963	0.954422	-0.0282057	0.864658	-0.0333195	0.840412	0.29339	0.0698731	-0.092521	0.575344	-0.191673	0.242433	-0.0785675	0.634483	-0.253939	0.118772	-0.0577195	0.727073	-0.244868	0.132987	-0.208487	0.202772	-0.212219	0.194625	-0.16369	0.319385	0.0618015	0.70859	0.352747	0.0276247	-0.357788	0.0253324	-0.306998	0.0573002	-0.158202	0.336098
SFRS4	blue	0.0450885	0.785195	-0.151541	0.357096	-0.0143136	0.931081	-0.18939	0.248195	-0.0699538	0.672174	0.255109	0.117026	-0.400108	0.0116098	-0.477086	0.00213415	-0.0468115	0.777191	-0.050698	0.75922	-0.0668718	0.68586	-0.22868	0.16143	-0.179285	0.274796	0.240497	0.140271	0.200049	0.222069	0.478251	0.00207376	0.252151	0.121479	-0.0906554	0.583105
SLC25A28	blue	-0.287351	0.0761061	0.168224	0.305979	-0.198146	0.226588	-0.0345918	0.834402	-0.214537	0.18968	0.0754769	0.647909	-0.172732	0.293008	-0.0949949	0.565126	-0.0910861	0.581309	-0.206209	0.207862	-0.304184	0.0597392	-0.260768	0.108848	-0.188188	0.251264	0.478706	0.00205056	0.252801	0.120491	0.675312	2.40362e-06	0.173487	0.290872	0.250502	0.124018
PDCD6	blue	0.0561336	0.734296	0.0546927	0.740878	0.136905	0.40593	-0.141836	0.389066	0.00405861	0.980437	0.019215	0.90757	0.101849	0.537261	0.21476	0.189209	0.146467	0.373606	0.10097	0.540795	0.116376	0.480484	0.38364	0.0159115	0.0631575	0.702485	-0.140978	0.391972	-0.144785	0.379179	-0.366292	0.0218238	-0.0554828	0.737266	-0.149154	0.364807
TMEM17	blue	-0.021825	0.895081	-0.0578382	0.726533	0.105918	0.521037	-0.281655	0.0823753	0.00896246	0.956815	-0.0677003	0.682171	-0.273334	0.0922457	-0.221831	0.174705	-0.132204	0.422391	0.0287312	0.862161	-0.047128	0.775723	-0.13634	0.407888	0.0689974	0.676409	0.219339	0.179722	0.00184654	0.991099	0.878308	2.04197e-13	0.371126	0.0200168	0.0534595	0.746526
MLF2	blue	-0.206828	0.206471	0.172662	0.293208	-0.0759156	0.645996	0.329884	0.0402761	-0.0724488	0.66117	-0.147763	0.369345	0.0532333	0.747563	0.0429459	0.795179	0.297425	0.065938	-0.0551167	0.738939	0.0944179	0.567501	0.133316	0.418464	0.30125	0.0623706	-0.0846357	0.608459	0.159485	0.332145	-0.420836	0.00763565	-0.440235	0.00503749	0.187593	0.252795
C5orf32	blue	-0.290631	0.0726688	-0.0217462	0.895457	-0.127704	0.438492	0.29664	0.0666892	-0.353613	0.0272194	-0.20303	0.215114	-0.0242272	0.883607	0.00782402	0.962297	-0.101154	0.540055	-0.1483	0.36759	-0.282792	0.0810929	0.0499937	0.762468	-0.13753	0.40377	-0.144544	0.379981	0.125739	0.445625	-0.402014	0.0111827	0.0128111	0.938301	-0.0686732	0.677848
C8orf4	blue	0.0592521	0.720115	0.0391673	0.812864	-0.0574924	0.728106	-0.0973562	0.555451	0.151473	0.357312	0.109173	0.508237	-0.522199	0.00064999	-0.513391	0.000830501	-0.0868622	0.599026	0.371455	0.0198984	-0.0650116	0.694168	-0.130515	0.428393	-0.105359	0.523253	0.412443	0.00907547	0.233406	0.152706	0.458541	0.00332678	0.405414	0.0104541	-0.207442	0.205097
CHCHD9	blue	-0.0407728	0.805338	0.0776953	0.638261	-0.022225	0.893169	0.215053	0.188593	-0.0626912	0.704582	-0.242605	0.136722	0.218969	0.180477	0.0509426	0.758093	-0.068135	0.680238	-0.208933	0.201787	-0.113886	0.489986	-0.0939388	0.569478	-0.0683838	0.679133	-0.101327	0.53936	0.358909	0.0248445	-0.425779	0.00688322	-0.313633	0.0518614	-0.0184431	0.911268
RAMP1	blue	-0.191275	0.243429	0.389442	0.0142637	-0.21307	0.192798	0.154712	0.347003	-0.247087	0.129399	-0.0711083	0.667073	0.317061	0.0492181	-0.0470155	0.776245	-0.199167	0.224156	-0.197358	0.228477	-0.144388	0.380501	-0.242338	0.137169	-0.102441	0.534885	-0.0270814	0.870006	-0.0570076	0.730312	-0.21092	0.197435	-0.271562	0.0944614	0.292678	0.0705863
LRRFIP1	blue	-0.0655587	0.691721	0.0572312	0.729294	0.176404	0.28271	-0.35973	0.0244927	-0.0153969	0.925879	-0.0941209	0.568726	-0.317079	0.0492043	-0.105363	0.523238	-0.0119596	0.942395	0.152677	0.353457	0.0272472	0.869217	0.034411	0.835255	0.205623	0.209187	0.268489	0.0983991	-0.0372083	0.82207	0.741901	6.49912e-08	0.441578	0.00489011	-0.0520118	0.753173
PIP5K2B	blue	0.0718156	0.663956	-0.0486924	0.768479	0.0368863	0.823586	-0.24633	0.130615	0.0451247	0.785027	0.112064	0.497001	-0.287244	0.0762203	-0.361081	0.0239218	-0.164063	0.31827	-0.00749863	0.963863	-0.0451579	0.784872	-0.269448	0.0971571	0.0236878	0.886182	0.286459	0.0770619	0.109465	0.507096	0.959529	5.87342e-22	0.390698	0.0139269	0.0188695	0.909225
PHLDA1	blue	-0.149787	0.362751	0.16928	0.302907	0.0387491	0.814828	-0.0773416	0.639795	-0.0207057	0.900434	0.0386289	0.815392	-0.205983	0.208373	-0.243529	0.135188	0.158158	0.336234	0.456179	0.00351419	0.289601	0.073735	0.0870776	0.598117	0.0573489	0.728759	0.0718601	0.66376	-0.174703	0.287451	0.464602	0.0028852	0.433089	0.00588779	0.210809	0.197676
ZNF14	blue	0.0268143	0.871278	-0.0549351	0.739769	0.0699429	0.672222	-0.298186	0.0652155	0.0776472	0.638469	-0.0291491	0.860176	-0.279008	0.0854222	-0.212321	0.194405	-0.075151	0.64933	0.064043	0.698509	0.00859025	0.958607	-0.0669087	0.685695	0.107348	0.515396	0.154147	0.348788	-0.0591399	0.720624	0.88958	3.73223e-14	0.443054	0.00473251	0.0119554	0.942415
PSMG2	blue	0.172339	0.294124	-0.201328	0.219066	0.154451	0.347825	0.165656	0.313526	-0.133072	0.419321	0.100782	0.541555	0.258702	0.111782	-0.0535692	0.746023	-0.179799	0.273399	0.192468	0.240446	0.0420219	0.799495	-0.0348328	0.833264	-0.342942	0.0325751	-0.232954	0.153526	-0.11811	0.473921	-0.531122	0.00050362	0.0128546	0.938092	0.00986233	0.952484
SGSM2	blue	0.209421	0.200713	0.20529	0.209941	0.0971235	0.556401	-0.0713703	0.665918	0.0774415	0.639361	0.0530043	0.748614	0.0773123	0.639922	-0.218456	0.181524	-0.294499	0.0687733	0.109617	0.506502	0.1696	0.30198	-0.244882	0.132965	0.0610883	0.711808	-0.0130328	0.937235	-0.135689	0.41015	0.341317	0.0334617	0.0794755	0.630561	0.0176545	0.915048
SDCBP	blue	0.0734179	0.656914	-0.274806	0.0904367	0.0539427	0.744311	-0.0252509	0.878725	0.0464315	0.778954	-0.0948039	0.565912	0.217366	0.183768	0.617739	2.79272e-05	0.0563737	0.733201	-0.0481775	0.770861	0.0134579	0.935192	0.372351	0.0195793	-0.0909499	0.581876	-0.385159	0.0154653	-0.304278	0.0596568	-0.315768	0.050202	0.260422	0.109335	-0.115973	0.482015
VPS29	blue	0.216832	0.184874	-0.171991	0.295117	-0.143882	0.38219	0.111915	0.497576	0.304503	0.059459	-0.0600309	0.716588	0.127134	0.440556	0.0690902	0.675998	0.00654132	0.968474	0.12457	0.449902	0.112922	0.493694	0.180361	0.271877	-0.043172	0.794124	-0.322283	0.045401	-0.275222	0.0899299	-0.437126	0.00539334	-0.0574118	0.728472	-0.0817454	0.620798
PGK1	blue	-0.00219434	0.989422	-0.25989	0.110088	-0.0923414	0.576089	0.129513	0.431979	-0.0894991	0.587938	-0.0396357	0.810667	-0.205578	0.209287	0.125617	0.446072	-0.114672	0.486976	0.0578965	0.726268	-0.15188	0.356008	0.168939	0.303899	-0.331243	0.0394118	-0.175834	0.284291	-0.012264	0.940931	-0.244548	0.133511	0.219568	0.179257	-0.0763129	0.644266
CYP4F22	blue	0.114066	0.489297	-0.0156231	0.924794	0.0622052	0.70677	-0.0783319	0.635503	-0.0623885	0.705945	0.0910901	0.581292	-0.142526	0.38674	-0.18187	0.26782	0.0208863	0.89957	-0.0150796	0.927403	-0.192317	0.240823	0.0878184	0.594995	-0.0784738	0.634888	0.095986	0.561056	0.023319	0.887943	-0.362874	0.0231818	-0.173384	0.291162	-0.418062	0.00808823
CSNK1G2	blue	0.292798	0.0704659	0.0831179	0.614926	0.0395195	0.811212	-0.44751	0.00428315	0.374842	0.0187143	0.127283	0.440013	-0.398305	0.0120263	-0.265927	0.101777	-0.0545197	0.74167	0.280118	0.0841341	0.0995539	0.546517	0.0733713	0.657119	0.0572718	0.72911	0.164977	0.315543	-0.211807	0.195513	0.359789	0.0244675	0.360552	0.0241439	-0.484579	0.00177119
HSD17B14	blue	0.0102281	0.950724	-0.0737566	0.65543	-0.028103	0.865146	0.232441	0.15446	-0.0688087	0.677247	0.0271705	0.869582	-0.0777182	0.638161	-0.187409	0.253268	0.00475323	0.977089	-0.292401	0.0708657	-0.360198	0.0242936	-0.106861	0.517312	-0.29032	0.0729891	6.08165e-05	0.999707	0.19312	0.238827	-0.511809	0.000867258	-0.214263	0.19026	-0.201954	0.217607
DPM1	blue	0.126169	0.444061	-0.0819827	0.619781	-0.0340488	0.836966	0.370006	0.0204238	0.0811906	0.623178	-0.1595	0.332099	0.313959	0.0516053	-0.0847557	0.607949	-0.053058	0.748368	-0.0894364	0.588201	-0.11559	0.483475	-0.166814	0.310108	-0.207858	0.20417	-0.123966	0.452119	-0.00961764	0.953662	-0.569982	0.000151997	-0.345263	0.031342	-0.0686736	0.677846
PDCD4	blue	0.0517856	0.754213	0.279429	0.084932	0.151467	0.35733	-0.195503	0.23297	0.126254	0.44375	-0.0861965	0.60184	-0.0333657	0.840194	-0.0506109	0.759621	-0.200605	0.22076	0.31341	0.0520371	0.221193	0.175979	-0.0895256	0.587827	0.222203	0.173963	0.128476	0.435706	-0.123879	0.45244	0.629153	1.78603e-05	0.168263	0.305866	-0.0431641	0.794161
DDX51	blue	0.014175	0.931747	-0.0996675	0.546057	0.091723	0.578658	-0.290063	0.0732547	-0.0196808	0.905339	0.00300656	0.985507	-0.253229	0.119841	-0.24048	0.140299	-0.119196	0.469837	0.0247815	0.880963	-0.0354012	0.830582	-0.164057	0.318286	-0.00559087	0.973053	0.184567	0.260668	-0.0154465	0.925641	0.913169	5.37133e-16	0.448616	0.00417758	0.0529541	0.748844
TMEM160	blue	0.16879	0.30433	-0.126195	0.443966	0.0258541	0.875851	0.0385359	0.815829	-0.00666136	0.967896	0.0322692	0.845381	-0.0168716	0.918802	-0.193435	0.238047	-0.144371	0.380558	-0.131164	0.426081	-0.212356	0.194331	-0.0723225	0.661725	-0.161688	0.325422	-0.0972013	0.556083	-0.013753	0.933774	-0.399073	0.0118474	-0.240313	0.140584	-0.213949	0.190927
C2orf47	blue	0.0515486	0.755303	0.0243941	0.882811	0.202245	0.216929	0.463935	0.00293114	-0.249303	0.125887	-0.173022	0.292186	0.0499226	0.762796	0.0104118	0.94984	0.0448435	0.786335	-0.196834	0.229742	-0.191099	0.243872	-0.197433	0.228299	-0.295858	0.0674443	0.14554	0.376673	0.275176	0.0899866	-0.426659	0.00675632	-0.437844	0.00530937	-0.0271901	0.869489
POLB	blue	-0.0978623	0.553388	-0.056877	0.730907	-0.069535	0.674027	0.288714	0.0746627	-0.127782	0.438208	-0.0744902	0.652218	0.347612	0.0301334	0.186389	0.255907	0.00952142	0.954125	-0.20449	0.211761	-0.123439	0.45406	-0.0755889	0.64742	-0.0876192	0.595834	-0.1846	0.260579	0.22246	0.173455	-0.328678	0.0410567	-0.176778	0.281674	0.111746	0.498232
DUSP6	blue	-0.0828159	0.616216	0.143094	0.384831	0.0690704	0.676086	-0.123775	0.45282	0.00792526	0.961809	0.0425169	0.797182	-0.22596	0.166612	-0.257415	0.11364	0.207366	0.205267	0.138295	0.401136	0.173078	0.292029	0.0460741	0.780614	0.296164	0.067148	0.342485	0.0328228	0.0948744	0.565622	0.360277	0.02426	0.0467949	0.777268	0.0186367	0.91034
LOC100132585	blue	0.0299327	0.856455	-0.0586879	0.722674	0.0648033	0.695101	-0.282073	0.0819018	0.024272	0.883394	-0.00831935	0.959911	-0.255624	0.116263	-0.220135	0.178108	-0.116323	0.480683	0.0260869	0.874741	-0.0543499	0.742447	-0.15204	0.355494	0.0205666	0.901099	0.204323	0.212143	0.000822677	0.996034	0.918481	1.74921e-16	0.412713	0.00902569	0.0439195	0.790639
FAM45A	blue	-0.088086	0.593869	0.0360506	0.827521	-0.191122	0.243815	0.188751	0.249823	0.102466	0.534786	-0.0262103	0.874154	0.114256	0.488568	0.168252	0.305898	0.228507	0.161756	-0.0794052	0.630864	0.120018	0.46676	0.157849	0.337191	-0.0991387	0.5482	-0.260486	0.109245	-0.222851	0.17268	-0.494022	0.00139185	-0.348085	0.0298948	-5.76372e-05	0.999722
THOC7	blue	0.166372	0.311412	-0.324308	0.0439866	0.245087	0.13263	0.129499	0.432026	0.0647752	0.695227	-0.29732	0.066038	0.310309	0.054532	0.195125	0.233892	0.175751	0.284524	0.0514306	0.755846	0.337783	0.035459	0.300808	0.0627752	0.141303	0.390867	-0.509159	0.000932118	-0.309301	0.0553626	-0.510974	0.000887256	-0.13975	0.396149	0.239812	0.14144
C6orf129	blue	0.204906	0.210814	0.0688939	0.676869	0.000173842	0.999162	0.148192	0.367941	0.312919	0.0524259	-0.225051	0.16837	0.602083	5.01469e-05	0.511324	0.000878837	0.0711657	0.66682	0.0889821	0.590105	0.141879	0.38892	0.195663	0.232579	0.198638	0.225413	-0.402482	0.01108	-0.294152	0.0691156	-0.579799	0.00010962	-0.290537	0.0727655	-0.229031	0.160771
HNRPM	blue	0.0581133	0.725283	0.044164	0.789499	-0.0215123	0.896576	-0.413166	0.00894293	0.325808	0.0429622	0.148695	0.3663	0.0403664	0.807242	0.0519094	0.753644	-0.0719483	0.663371	0.330434	0.0399241	0.392067	0.013567	0.136167	0.408488	0.252713	0.120624	-0.158071	0.336503	-0.359997	0.0243787	0.426788	0.00673775	0.412449	0.00907437	-0.0938982	0.569645
DNASE1L3	blue	0.20657	0.20705	0.167853	0.307063	0.186178	0.256455	-0.101424	0.538971	-0.333419	0.0380587	0.267299	0.0999572	-0.282865	0.0810107	-0.422037	0.00744671	-0.24475	0.13318	-0.305502	0.0585864	-0.32833	0.0412841	-0.510654	0.000895026	-0.445295	0.00450172	0.420817	0.00763877	0.445377	0.00449347	0.443479	0.00468796	-0.0120234	0.942088	0.0222624	0.89299
VPS35	blue	-0.158163	0.336218	-0.387667	0.0147517	-0.0206045	0.900918	0.344272	0.031864	-0.264918	0.103132	0.00859238	0.958597	0.175918	0.284058	0.0249181	0.880312	0.115116	0.485279	-0.12197	0.45949	-0.0511241	0.757257	0.0742733	0.653167	-0.0783661	0.635355	-0.412389	0.00908534	-0.134306	0.414983	-0.428237	0.0065335	0.0227513	0.890654	0.0245007	0.882303
NAT8	blue	0.247897	0.128107	-0.0421314	0.798983	0.261981	0.107154	-0.0156697	0.92457	-0.143385	0.383854	0.0348453	0.833205	0.142263	0.387623	0.0982394	0.551853	-0.102838	0.533297	-0.0783718	0.63533	0.0832847	0.614213	-0.0158333	0.923785	0.0858841	0.603163	-0.0404277	0.806955	-0.111995	0.497269	-0.35867	0.0249482	-0.349607	0.0291375	-0.310561	0.0543252
LOC100130053	blue	0.0204505	0.901655	-0.0755094	0.647767	0.0280088	0.865595	-0.162681	0.322419	-0.092232	0.576543	0.172387	0.293989	-0.313192	0.0522093	-0.377963	0.017676	-0.195031	0.234121	-0.0490943	0.766621	-0.192217	0.241073	-0.350853	0.0285292	-0.155655	0.344034	0.374842	0.0187145	0.209263	0.201059	0.937649	1.44739e-18	0.389082	0.0143617	0.0577818	0.72679
PSMD14	blue	-0.054793	0.74042	0.0855075	0.604758	-0.0850613	0.606651	0.112601	0.49493	0.21135	0.1965	-0.243186	0.135757	-0.124169	0.451373	0.396731	0.0124003	0.275279	0.0898617	0.317352	0.0489989	0.07974	0.62942	0.511629	0.000871531	0.0341773	0.836359	-0.244828	0.133052	-0.221689	0.174987	-0.511385	0.000877362	0.0903483	0.584387	-0.0968315	0.557594
ZNF69	blue	0.0292839	0.859535	-0.00357253	0.982779	0.105498	0.522702	-0.289651	0.0736822	0.059905	0.717157	-0.0714537	0.66555	-0.296664	0.0666659	-0.243331	0.135516	-0.115463	0.483957	0.115409	0.484164	0.0107616	0.948157	-0.153012	0.35239	0.0908266	0.582391	0.240362	0.140501	-0.010001	0.951816	0.87747	2.30139e-13	0.322352	0.0453527	-0.0403695	0.807227
LOC100130516	blue	0.0305157	0.85369	-0.140629	0.393155	0.087406	0.596732	-0.353337	0.027348	0.220602	0.177167	-0.115373	0.4843	-0.314694	0.0510312	0.0220065	0.894213	0.284091	0.079647	0.113523	0.491381	0.129426	0.432289	0.246749	0.12994	0.375928	0.0183475	-0.0236583	0.886322	-0.196976	0.229398	0.678251	2.09022e-06	0.527907	0.000552556	-0.0330535	0.84167
FOXN2	blue	-0.0445739	0.78759	-0.0454592	0.783471	-0.0165292	0.920445	0.190136	0.246301	-0.0438185	0.791109	-0.0994887	0.546781	0.103844	0.529278	0.0639281	0.699024	0.228807	0.161191	-0.101219	0.539794	0.063968	0.698845	0.00759981	0.963376	-0.0663361	0.688249	-0.149807	0.362687	-0.142606	0.386469	-0.370389	0.0202839	-0.26506	0.102941	-0.0484264	0.769709
BIN1	blue	0.130845	0.427218	0.149421	0.363939	-0.111412	0.499524	-0.0349356	0.832779	0.53988	0.000389337	-0.317237	0.0490855	0.0988547	0.549352	0.0404482	0.806859	-0.0656727	0.691211	0.25688	0.114418	0.148873	0.365721	0.218958	0.180499	0.401958	0.011195	-0.129894	0.430612	-0.186903	0.254575	-0.361742	0.0236469	-0.248273	0.12751	-0.135192	0.411884
D2HGDH	blue	-0.111864	0.497773	-0.125346	0.447061	0.0770751	0.640952	-0.033726	0.838491	-0.328253	0.0413342	0.16505	0.315325	0.0273836	0.868568	-0.12904	0.433676	-0.253359	0.119645	-0.33909	0.0347093	-0.332398	0.0386887	-0.412309	0.00910013	-0.236125	0.147847	0.134706	0.413583	0.0448898	0.78612	0.375469	0.0185017	-0.0275122	0.867956	0.20794	0.203987
ERCC5	blue	0.0265641	0.872469	0.0475126	0.77394	0.0415024	0.801924	-0.123518	0.453768	-0.201296	0.21914	0.0954486	0.563261	-0.016572	0.92024	-0.43016	0.0062707	-0.186952	0.254449	-0.351863	0.028044	-0.324532	0.0438325	-0.449207	0.00412209	-0.0069744	0.966388	0.365995	0.021939	0.160036	0.330455	0.445232	0.00450808	-0.092331	0.576132	0.0869377	0.598708
BLOC1S1	blue	-0.0321684	0.845858	-0.105883	0.521177	-0.261616	0.107661	0.365611	0.0220891	-0.0034755	0.983247	-0.0735752	0.656225	0.228154	0.162424	0.00623285	0.96996	0.0228535	0.890166	-0.284544	0.0791468	-0.116128	0.481427	-0.175621	0.284887	-0.0259861	0.875221	-0.122623	0.457072	-0.0276956	0.867084	-0.384711	0.0155959	-0.412627	0.00904164	0.0715586	0.665088
EID2B	blue	-0.0278064	0.866557	-0.0548941	0.739957	0.05875	0.722392	-0.264537	0.103648	-0.0162942	0.921573	-0.119632	0.468205	-0.287056	0.0764207	-0.17772	0.279078	-0.0708304	0.6683	0.0628606	0.70382	-0.0602507	0.715593	-0.078609	0.634304	0.00479625	0.976882	0.130781	0.427443	-0.0568892	0.730852	0.856699	3.47114e-12	0.478024	0.00208543	0.0149548	0.928002
PSMD6	blue	0.0902871	0.584643	-0.172563	0.29349	0.100381	0.543171	0.142154	0.387993	0.159706	0.331464	-0.214087	0.190634	0.175218	0.286011	0.221542	0.175282	0.287032	0.0764463	-0.137644	0.403375	0.147057	0.371662	0.333377	0.0380843	0.235959	0.14814	-0.339062	0.0347252	-0.0883138	0.592911	-0.576293	0.000123341	-0.223265	0.171862	0.0639517	0.698919
UGT1A10	blue	-0.0128048	0.938332	-0.335363	0.0368822	0.00397944	0.980818	0.400074	0.0116174	-0.177855	0.278706	0.0450432	0.785406	0.271079	0.0950726	0.271091	0.0950574	0.173411	0.291088	-0.31394	0.0516199	-0.221304	0.175758	0.032072	0.846315	-0.116091	0.481566	-0.251997	0.121716	-0.198326	0.226158	-0.386007	0.0152207	-0.186113	0.256624	0.140302	0.394269
LOC644250	blue	-0.0158947	0.92349	-0.0210976	0.898559	0.0223603	0.892522	-0.199907	0.222402	-0.108055	0.512616	0.167544	0.307967	-0.325733	0.0430133	-0.366925	0.0215796	-0.166377	0.311395	-0.0672802	0.68404	-0.214733	0.189266	-0.32712	0.0420823	-0.110813	0.501849	0.424642	0.00705044	0.241462	0.138639	0.944517	1.77161e-19	0.350424	0.0287372	0.0291873	0.859994
TMED10	blue	0.324449	0.0438898	-0.32271	0.0450997	0.35348	0.0272813	-0.0262412	0.874006	-0.00135398	0.993473	0.128023	0.437339	0.106655	0.518126	0.0978507	0.553435	-0.237886	0.14476	0.203351	0.214373	0.123827	0.452632	0.0399094	0.809384	-0.171107	0.297642	-0.125626	0.44604	-0.306937	0.0573522	-0.397706	0.0121674	-0.172343	0.294113	-0.175991	0.283855
POFUT1	blue	0.00860449	0.958539	-0.0045751	0.977948	0.0374033	0.821152	-0.248158	0.127693	0.0989575	0.548935	-0.124592	0.44982	-0.265994	0.101688	-0.26312	0.10558	-0.107838	0.513468	0.105527	0.522588	0.0271636	0.869615	-0.116627	0.47953	0.145988	0.37519	0.170604	0.299087	-0.0287076	0.862273	0.903656	3.38485e-15	0.374954	0.0186761	0.0637001	0.700048
TNFRSF12A	blue	-0.0201686	0.903004	-0.097079	0.556583	-0.0802761	0.62711	0.0120744	0.941843	0.131893	0.423491	-0.155362	0.344954	-0.0329021	0.842386	0.164999	0.315476	0.054203	0.743119	0.15714	0.339393	-0.0352136	0.831468	0.276109	0.088858	-0.0620354	0.707535	-0.121639	0.460717	-0.186638	0.255261	-0.270463	0.0958562	0.0384462	0.81625	-0.311137	0.0538562
WDR13	blue	-0.0262005	0.8742	0.467108	0.0027182	-0.147954	0.368722	-0.28864	0.0747402	0.00438775	0.978851	-0.147067	0.371632	-0.402446	0.0110879	0.0207531	0.900207	-0.0876665	0.595635	0.0500697	0.762117	-0.322583	0.0451893	-0.0870578	0.598201	-0.200105	0.221936	0.473352	0.00233836	0.205131	0.210301	0.406837	0.0101614	0.181597	0.268551	-0.270853	0.0953594
SLC17A3	blue	-0.00179464	0.991349	-0.360304	0.0242488	0.0455332	0.783127	0.37535	0.0185421	-0.0889175	0.590376	0.0423096	0.798151	0.355742	0.0262432	0.0999502	0.544914	0.107869	0.513348	-0.338855	0.0348431	-0.149349	0.364172	-0.0822832	0.618494	-0.0917068	0.578725	-0.148558	0.366748	0.0369951	0.823073	-0.407172	0.0100935	-0.384456	0.0156704	0.117577	0.475933
AXUD1	blue	-0.0960772	0.560682	0.0332527	0.840728	-0.0114633	0.944782	-0.0205261	0.901293	-0.186868	0.254666	0.269024	0.0977048	-0.40106	0.0113948	-0.385508	0.0153644	0.0757102	0.646891	-0.0805823	0.625792	-0.311335	0.0536964	-0.238431	0.143815	-0.176886	0.281376	0.670368	3.02981e-06	0.468986	0.00259863	0.636556	1.32367e-05	0.31055	0.0543344	0.0139172	0.932986
SLC25A44	blue	0.059169	0.720492	0.0767237	0.642479	0.0546692	0.740985	0.207518	0.204927	-0.189574	0.247726	-0.237299	0.145784	0.222221	0.173929	0.108414	0.511209	-0.246193	0.130835	-0.24357	0.13512	-0.302031	0.0616616	-0.211434	0.196319	-0.0423323	0.798045	-0.0685908	0.678213	0.0320515	0.846412	-0.373739	0.0190933	-0.359986	0.0243835	-0.0494855	0.764814
TMED7	blue	0.00248405	0.988026	-0.0928188	0.57411	-0.0408836	0.80482	0.235687	0.148622	-0.0326607	0.843528	-0.00271802	0.986898	0.194303	0.235908	0.0391347	0.813017	-0.0291996	0.859936	0.119161	0.469968	-0.0850496	0.606701	-0.0495869	0.764345	-0.225981	0.166571	-0.0119605	0.94239	-0.117932	0.474595	-0.325182	0.0433874	-0.0141001	0.932107	-0.199447	0.223491
LOC100128288	blue	0.0584758	0.723636	-0.0363625	0.826052	0.13978	0.396047	-0.300893	0.0626968	0.00451484	0.978238	-0.056072	0.734577	-0.3257	0.0430359	-0.209707	0.200083	-0.0856627	0.6041	-0.0361902	0.826864	-0.14678	0.372576	-0.151408	0.357521	0.0190355	0.90843	0.284757	0.0789126	0.0483105	0.770246	0.847445	1.01737e-11	0.319295	0.0475548	-0.0161797	0.922122
LOC124512	blue	-0.121686	0.460544	-0.227172	0.164288	-0.123799	0.452733	0.292861	0.0704024	0.167469	0.308187	-0.0990813	0.548432	0.535842	0.000438773	0.391577	0.0136948	0.278451	0.0860737	-0.0312495	0.850211	0.384127	0.0157672	0.29531	0.067978	0.347663	0.0301077	-0.509809	0.000915826	-0.237658	0.145157	-0.50248	0.00111501	-0.260795	0.10881	0.253916	0.118807
ALDH1B1	blue	-0.0630059	0.703167	-0.185999	0.256922	0.030823	0.852232	0.384256	0.0157294	-0.313769	0.0517547	0.0230544	0.889206	-0.27962	0.0847099	-0.175587	0.28498	-0.0325106	0.844238	-0.268307	0.0986359	-0.326971	0.0421814	-0.0654149	0.692364	-0.236709	0.146817	0.112449	0.495514	0.295965	0.0673407	-0.370011	0.0204219	-0.241962	0.137797	-0.264177	0.104135
WDR61	blue	0.213379	0.192138	-0.0465258	0.778517	-0.013899	0.933073	0.238385	0.143895	-0.0563708	0.733214	0.079062	0.632346	0.31858	0.0480819	-0.137755	0.402992	-0.0502793	0.76115	-0.150452	0.360602	-0.262463	0.106485	-0.189046	0.24907	-0.322876	0.0449834	-0.04226	0.798383	0.0682697	0.679639	-0.597616	5.89327e-05	-0.333897	0.0377664	-0.0690441	0.676203
ADIPOR1	blue	0.0297608	0.857271	0.0863803	0.601063	0.0547148	0.740777	0.137494	0.403895	-0.147087	0.371565	-0.145901	0.375476	0.380003	0.0170239	0.313382	0.0520594	-0.287903	0.0755189	0.169659	0.301811	-0.000327596	0.998421	0.00652844	0.968536	-0.190809	0.244602	-0.35208	0.0279407	-0.258331	0.112315	-0.449029	0.00413868	-0.100742	0.541718	0.223549	0.171304
SF3B14	blue	0.110676	0.502381	-0.3087	0.0558633	0.0641068	0.698223	0.345473	0.0312323	0.0132552	0.936167	-0.174998	0.286625	0.30708	0.0572296	-0.0361756	0.826933	-0.195183	0.233749	0.294694	0.0685812	0.254613	0.117764	0.0117258	0.943519	-0.0519756	0.753339	-0.479937	0.00198898	-0.215464	0.187728	-0.534551	0.000455713	-0.137243	0.40476	-0.0742191	0.653404
BANF1	blue	0.132751	0.420454	-0.0821637	0.619006	0.260658	0.109002	-0.0063749	0.969276	0.348894	0.0294901	-0.269758	0.0967578	0.305437	0.0586428	0.408552	0.00981813	0.171981	0.295145	0.249839	0.125048	0.386268	0.0151464	0.429355	0.00637957	0.395983	0.0125815	-0.491724	0.00147686	-0.416622	0.00833186	-0.510847	0.000890329	-0.181221	0.26956	-0.00669282	0.967745
PTP4A2	blue	-0.0268979	0.870879	0.139808	0.395952	-0.135134	0.412086	-0.268342	0.0985913	0.202771	0.21571	0.136485	0.407385	-0.2948	0.0684773	-0.269475	0.0971225	0.225114	0.168248	-0.0461346	0.780333	-0.155664	0.344006	0.0170804	0.917801	0.220303	0.177769	0.364526	0.0225171	0.287696	0.0757383	0.495898	0.00132571	0.190404	0.245623	0.132452	0.421513
HMGN2	blue	0.0109385	0.947306	-0.238475	0.143739	-0.0491287	0.766462	0.111644	0.498628	-0.0140995	0.93211	0.0350178	0.832391	0.305371	0.0587009	0.00862237	0.958452	-0.0699942	0.671995	-0.0871266	0.597911	0.0904302	0.584045	-0.00854351	0.958832	-0.0863731	0.601093	-0.303815	0.0600655	-0.0911899	0.580877	-0.290927	0.0723644	-0.200588	0.220799	0.457327	0.00342193
LANCL1	blue	-0.0604039	0.7149	0.18434	0.261265	0.0268919	0.870908	0.421622	0.00751154	-0.0802277	0.627318	-0.351867	0.0280418	0.299541	0.0639448	0.0652441	0.693128	-0.122589	0.457195	0.270816	0.095406	0.106517	0.51867	-0.0951948	0.564304	-0.116551	0.479818	-0.261826	0.107368	0.0309551	0.851606	-0.473844	0.00231049	-0.237746	0.145005	0.292538	0.0707271
UXT	blue	0.0918241	0.578238	-0.231332	0.156493	0.238553	0.143603	0.086848	0.599086	-0.253366	0.119635	0.0682023	0.679939	-0.125757	0.445562	-0.251345	0.122716	-0.0031287	0.984918	0.0275691	0.867686	0.0867435	0.599528	-0.0908414	0.582329	-0.333273	0.0381483	-0.201231	0.219293	-0.0374954	0.82072	-0.306447	0.0577715	-0.0728187	0.659544	-0.0379815	0.818434
LOC100130308	blue	-0.0502818	0.761139	0.0949806	0.565184	0.0562322	0.733846	0.213864	0.191107	-0.0195143	0.906137	-0.346235	0.0308373	0.284639	0.0790424	0.44808	0.00422842	-0.0344557	0.835044	0.121841	0.459969	0.188809	0.249676	0.240863	0.139651	-0.0423417	0.798001	-0.412599	0.00904675	-0.280617	0.0835598	-0.618434	2.71903e-05	-0.195291	0.233488	0.200577	0.220824
C14orf153	blue	-0.0230773	0.889097	0.0491408	0.766406	0.0382454	0.817193	-0.260525	0.10919	-0.0642467	0.697595	0.0130511	0.937147	-0.328034	0.0414781	-0.274522	0.0907842	-0.148339	0.367463	-0.0577209	0.727067	-0.21694	0.18465	-0.26656	0.100935	-0.0754282	0.648121	0.426072	0.00684078	0.17481	0.287151	0.904909	2.68597e-15	0.309094	0.055535	0.0201696	0.902999
UBL5	blue	0.101245	0.539688	-0.0879661	0.594373	0.106594	0.518368	0.0680521	0.680606	-0.0684963	0.678633	-0.0504905	0.760177	-0.0989586	0.54893	-0.153845	0.349744	-0.172782	0.292866	0.0749448	0.650231	-0.106521	0.518654	-0.0700322	0.671827	-0.123923	0.452276	-0.0166324	0.91995	0.232584	0.1542	-0.339251	0.0346181	-0.0592183	0.720268	-0.527958	0.000551742
KIAA0913	blue	-0.286574	0.0769389	0.283521	0.0802786	-0.119651	0.468132	-0.102227	0.535743	0.185969	0.256999	-0.0576112	0.727565	-0.226838	0.164926	0.0314379	0.849318	-0.104907	0.525045	0.328013	0.0414921	0.273757	0.0917239	0.0878516	0.594855	0.370908	0.0200953	0.301361	0.0622692	0.0753904	0.648286	0.502109	0.00112606	0.0253615	0.878198	0.0878245	0.59497
IDI1	blue	-0.0961023	0.560579	-0.135593	0.410485	-0.147842	0.369088	0.428008	0.00656542	-0.0317678	0.847755	0.0285553	0.862997	0.392476	0.0134613	0.254447	0.118011	0.131906	0.423444	-0.236755	0.146737	0.0143973	0.930679	0.0768146	0.642084	0.0202272	0.902724	-0.270799	0.0954283	-0.231863	0.155517	-0.538212	0.000409117	-0.425951	0.00685823	-0.0729088	0.659148
UBE3C	blue	0.0788525	0.633251	-0.323854	0.044301	0.11689	0.478534	0.140317	0.394218	-0.00357514	0.982767	-0.0582318	0.724745	0.075618	0.647293	0.204002	0.212878	0.052036	0.753062	-0.19395	0.236775	-0.143941	0.381991	0.242685	0.136588	0.0549342	0.739773	-0.111328	0.499852	0.0351655	0.831694	-0.399306	0.0117934	-0.242719	0.136532	-0.174932	0.286809
PSMA3	blue	0.0869668	0.598585	-0.084809	0.607723	0.0727721	0.659749	0.112204	0.496461	0.0139884	0.932644	0.0571409	0.729706	0.058695	0.722642	0.365333	0.0221977	0.129152	0.433274	-0.030821	0.852242	-0.0411086	0.803767	0.338006	0.0353299	-0.0829828	0.615503	-0.237986	0.144586	-0.160419	0.329283	-0.683701	1.60638e-06	-0.250031	0.124749	-0.215102	0.188489
EIF1B	blue	-0.169254	0.302984	-0.165959	0.312631	-0.136121	0.408648	0.224845	0.168771	-0.121589	0.460902	-0.0760084	0.645592	0.0153141	0.926277	0.105638	0.522148	0.192221	0.241062	0.0915744	0.579276	0.153208	0.351766	0.250672	0.123754	-0.0879907	0.59427	-0.378703	0.0174371	-0.0969374	0.557161	-0.318186	0.0483752	0.240652	0.140009	-0.016387	0.921127
C9orf46	blue	0.191537	0.242773	-0.192629	0.240047	0.230148	0.158682	0.21572	0.187191	-0.188621	0.250154	-0.270581	0.0957057	0.0991659	0.54809	-0.122232	0.458519	-0.0862145	0.601764	-0.126091	0.444344	-0.14988	0.362449	-0.172781	0.292869	-0.241106	0.13924	-0.0994944	0.546758	-0.0565882	0.732223	-0.431774	0.00605713	-0.2068	0.206534	-0.160551	0.328881
CFLAR	blue	-0.0332402	0.840787	0.270984	0.0951929	-0.0281394	0.864974	-0.205945	0.208458	-0.164759	0.316192	0.108398	0.511271	-0.432402	0.00597575	-0.400833	0.0114457	-0.112426	0.495606	0.148375	0.367343	-0.191484	0.242907	-0.272549	0.0932229	-0.262746	0.106095	0.456904	0.00345564	0.258906	0.111489	0.754852	2.83057e-08	0.481802	0.00189878	0.103316	0.531385
USP49	blue	-0.0282327	0.86453	-0.0421705	0.798801	0.033926	0.837546	-0.283809	0.0799584	-0.0259463	0.875411	0.0849658	0.607057	-0.27762	0.0870534	-0.247412	0.128879	-0.138949	0.398889	0.0084956	0.959063	-0.0417984	0.80054	-0.181407	0.26906	0.0294439	0.858775	0.239871	0.141337	0.0691805	0.675598	0.962049	1.82652e-22	0.464976	0.00285973	0.0546795	0.740939
TFG	blue	0.225542	0.167419	-0.22132	0.175726	0.177161	0.280617	0.0230209	0.889366	0.0490443	0.766852	0.0420729	0.799257	0.363742	0.0228305	0.168223	0.305982	0.232389	0.154555	-0.238111	0.14437	-0.0686411	0.67799	0.101074	0.540378	0.166074	0.31229	-0.28852	0.0748668	-0.1939	0.236899	-0.575173	0.00012804	-0.408068	0.00991393	0.0567374	0.731543
SRRM1	blue	0.0453142	0.784145	-0.017804	0.914331	0.101407	0.539038	-0.201627	0.218368	-0.051276	0.756558	0.0957096	0.562189	-0.258041	0.112733	-0.281615	0.0824201	0.102723	0.533756	-0.127519	0.439161	-0.0254057	0.877987	-0.129922	0.430514	0.129551	0.431843	0.100395	0.543117	0.179309	0.274732	0.414042	0.00878455	0.045648	0.782594	0.310588	0.0543038
NR1H3	blue	-0.0808421	0.624675	-0.0193667	0.906843	0.0391168	0.813102	0.0740555	0.65412	-0.0781671	0.636216	0.155502	0.344515	0.0569113	0.730751	-0.387448	0.0148129	-0.251088	0.123112	-0.0627522	0.704308	0.206722	0.206708	-0.45275	0.00380256	0.203747	0.213463	0.158447	0.335342	0.206113	0.208079	0.459933	0.00322045	-0.0999068	0.545089	0.016243	0.921818
POLR2A	blue	-0.164923	0.315705	0.252975	0.120226	-0.0050745	0.975541	-0.145671	0.376238	-0.0934585	0.571462	-0.0509519	0.75805	-0.319539	0.0473758	-0.0762976	0.644332	0.0741275	0.653805	0.468023	0.00265936	0.319226	0.0476058	0.152519	0.353963	0.0483498	0.770064	-0.0947637	0.566077	-0.172441	0.293836	0.370346	0.0202995	0.384705	0.0155975	0.306831	0.0574425
ATP2A2	blue	0.00919936	0.955675	0.156679	0.340829	-0.0214233	0.897001	-0.0616404	0.709316	0.377234	0.0179143	-0.145991	0.375179	0.00648931	0.968725	0.266046	0.101619	0.340915	0.0336844	0.450147	0.00403511	0.30791	0.0565268	0.495519	0.00133881	0.424065	0.00713658	-0.115268	0.484702	-0.288665	0.0747136	-0.325424	0.0432229	0.0510796	0.757462	-0.185414	0.258447
LOC202781	blue	0.0956019	0.562631	-0.0958386	0.56166	0.0246227	0.881721	-0.245424	0.132081	0.278508	0.0860074	0.0380519	0.818103	-0.0392787	0.812342	-0.229261	0.160339	-0.180141	0.272473	-0.0704067	0.670171	0.0758447	0.646305	-0.272027	0.0938761	0.319612	0.0473222	0.155018	0.346038	0.0737746	0.655351	0.799111	1.07016e-09	0.0945922	0.566783	-0.0295036	0.858492
LOC644191	blue	-0.256317	0.115242	0.191458	0.242972	-0.169432	0.302467	0.371751	0.0197926	0.0586465	0.722862	-0.171787	0.295698	0.0319489	0.846898	0.168135	0.306237	0.434934	0.0056572	0.12777	0.438254	0.303055	0.0607416	0.353673	0.0271911	0.365711	0.0220498	-0.184016	0.262117	0.0129167	0.937793	-0.455504	0.00356941	-0.299373	0.0641013	0.108607	0.51045
FAM195A	blue	-0.0339313	0.837521	-0.142542	0.386685	-0.0407661	0.80537	0.267837	0.0992508	-0.19419	0.236185	0.163849	0.318909	0.0475779	0.773638	0.0834078	0.613688	0.291712	0.0715632	-0.402043	0.0111763	-0.319489	0.0474126	-0.0168999	0.918667	-0.263885	0.104534	0.0117728	0.943293	0.230883	0.15732	-0.573514	0.000135297	-0.34259	0.0327655	-0.0735939	0.656143
MRPS35	blue	-0.0441928	0.789365	-0.0353429	0.830858	0.0681264	0.680276	0.282141	0.0818247	0.11439	0.488055	-0.216197	0.186195	0.25605	0.115635	0.309029	0.055589	0.122561	0.4573	0.170575	0.299169	0.383426	0.0159751	0.273426	0.0921329	0.2049	0.210828	-0.361564	0.0237206	-0.208237	0.203328	-0.65725	5.48676e-06	-0.408732	0.00978251	-0.112737	0.494407
LOC440063	blue	-0.12967	0.431416	-0.180568	0.271319	-0.0332758	0.840619	0.132173	0.4225	0.10634	0.519371	-0.0852912	0.605676	0.196652	0.230181	0.580602	0.00010668	0.319511	0.0473962	0.121682	0.460556	0.386041	0.0152111	0.631203	1.64515e-05	0.204501	0.211736	-0.482714	0.00185604	-0.39477	0.0128802	-0.524869	0.000602649	-0.0812764	0.62281	-0.0136298	0.934367
RSPRY1	blue	-0.00112384	0.994582	-0.0996222	0.54624	-0.0158851	0.923536	-0.0346185	0.834275	-0.16664	0.310621	0.291138	0.0721486	-0.240733	0.139871	-0.207201	0.205636	0.380458	0.0168812	-0.302239	0.0614732	-0.356638	0.0258412	-0.172737	0.292995	-0.156428	0.341613	0.236853	0.146565	0.215815	0.186994	0.34091	0.033687	0.100773	0.54159	-0.209223	0.201148
LOC100132247	blue	-0.064908	0.694632	-0.0246318	0.881677	0.053284	0.747331	-0.271892	0.0940459	-0.000652235	0.996856	-0.0250937	0.879474	-0.0608567	0.712854	-0.0611399	0.711574	-0.150458	0.360582	-0.107202	0.515968	0.0554869	0.737248	-0.13054	0.428304	0.342446	0.032844	0.052489	0.75098	-0.0484419	0.769638	0.829201	6.98458e-11	0.305649	0.0584591	0.132746	0.420472
BRI3P1	blue	-0.114097	0.489179	-0.278532	0.085979	-0.0739835	0.654435	0.122454	0.457695	-0.275815	0.0892123	0.195068	0.234031	-0.0759612	0.645797	0.119448	0.468891	0.0458846	0.781494	-0.220725	0.17692	-0.0208827	0.899587	0.289871	0.073454	-0.0586507	0.722843	-0.289258	0.074092	-0.220836	0.176696	-0.415318	0.00855811	0.0037296	0.982022	-0.0408621	0.804921
LOC728661	blue	0.0772039	0.640392	0.208715	0.202269	0.0762204	0.644668	-0.0558329	0.735668	0.07175	0.664245	-0.186338	0.25604	0.13504	0.412414	0.0633699	0.701531	-0.0175241	0.915673	0.0647852	0.695182	0.137978	0.402226	-0.0449706	0.785744	0.0687118	0.677676	-0.157723	0.337581	-0.124791	0.449093	0.189557	0.247769	-0.0530231	0.748528	0.694169	9.53385e-07
LOC88523	blue	0.157515	0.338228	0.0301324	0.855508	0.270734	0.09551	-0.154024	0.349177	-0.141951	0.388677	0.037402	0.821159	-0.0396141	0.810768	-0.220897	0.176574	-0.268091	0.0989187	-0.218566	0.1813	-0.271466	0.0945832	-0.468398	0.00263553	-0.338214	0.0352103	0.243693	0.134917	0.0751317	0.649415	0.529981	0.000520516	0.062831	0.703953	0.168117	0.306291
RBM5	blue	0.0731805	0.657956	-0.0642583	0.697544	0.261172	0.108281	-0.288886	0.0744819	-0.0304838	0.853841	0.173255	0.291527	-0.0517009	0.754602	-0.236151	0.147802	-0.188107	0.251472	0.105772	0.521618	0.378951	0.0173575	-0.179094	0.275316	0.150206	0.361394	-0.0466497	0.777942	-0.0979451	0.55305	0.610659	3.65317e-05	0.138709	0.399713	0.341186	0.0335342
ELOVL5	blue	0.128827	0.434441	-0.129639	0.431525	-0.00845161	0.959275	0.252343	0.121186	0.235241	0.149414	-0.265236	0.102704	0.0208711	0.899643	0.172004	0.29508	-0.00555955	0.973204	-0.118496	0.47247	-0.236746	0.146753	0.0931098	0.572905	-0.171673	0.296023	-0.130732	0.427618	-0.090694	0.582944	-0.542043	0.000364958	-0.129344	0.432586	-0.110491	0.503099
UGT1A6	blue	-0.0648131	0.695057	-0.304921	0.0590925	-0.0427852	0.79593	0.288157	0.07525	-0.0472181	0.775305	0.0509726	0.757955	0.100612	0.542241	0.193953	0.236768	0.159388	0.332442	-0.206172	0.207945	-0.229073	0.160692	0.156188	0.342364	-0.0572495	0.729211	-0.25433	0.118187	-0.255315	0.11672	-0.372281	0.019604	-0.139014	0.398665	0.147735	0.369437
MKNK2	blue	0.209002	0.201634	0.0332298	0.840836	-0.116862	0.478639	-0.224873	0.168715	0.258073	0.112686	0.173826	0.289915	-0.474454	0.00227638	-0.268769	0.0980356	-0.103926	0.528948	0.0308525	0.852092	-0.196959	0.229438	-0.150043	0.361923	-0.227292	0.164059	0.400047	0.0116237	0.164421	0.3172	0.358093	0.0251989	0.0822529	0.618624	-0.311918	0.0532254
PABPC1L	blue	-0.137815	0.402785	0.0547602	0.740569	-0.104483	0.526731	-0.0515988	0.755072	0.141056	0.391706	0.175336	0.28568	0.335976	0.0365169	0.0339586	0.837392	-0.248294	0.127476	-0.0554345	0.737487	0.102951	0.532845	-0.3381	0.0352757	0.226033	0.166472	0.0863499	0.601191	0.0131852	0.936503	0.427561	0.00662817	-0.165681	0.313452	0.184774	0.260123
TMED4	blue	-0.0983724	0.551312	-0.079928	0.628609	-0.266063	0.101596	0.525307	0.000595192	-0.0962862	0.559825	-0.0527016	0.750004	0.381809	0.0164637	-0.0918216	0.578248	-0.101807	0.537431	-0.150099	0.36174	-0.0680348	0.680683	-0.231235	0.156671	-0.217785	0.182903	-0.213279	0.192353	-0.0635255	0.700832	-0.362982	0.023138	-0.208743	0.202207	0.338227	0.0352026
LOC728533	blue	0.0262257	0.87408	-0.114205	0.488765	0.163397	0.320264	-0.330993	0.0395696	-0.157177	0.33928	0.322919	0.0449533	-0.109101	0.508521	-0.245735	0.131576	0.0872033	0.597587	0.0759071	0.646033	0.00899278	0.956669	-0.0913947	0.580024	0.000510652	0.997538	-0.0594107	0.719396	-0.222752	0.172876	0.539823	0.000389996	0.546504	0.000318962	-0.0599197	0.717091
TNIP1	blue	-0.0620125	0.707639	-0.0393669	0.811928	-0.264318	0.103944	-0.16156	0.325808	0.356701	0.0258131	-0.101884	0.537119	-0.246602	0.130177	-0.126166	0.444072	0.265644	0.102156	-0.0733912	0.657031	-0.175975	0.2839	0.168504	0.305163	0.212388	0.194261	0.0746644	0.651456	-0.118574	0.472175	0.162858	0.321885	0.120207	0.466051	-0.246593	0.130191
LOC389517	blue	0.0475744	0.773654	-0.0412698	0.803012	-0.0497262	0.763703	-0.195812	0.232218	0.00336892	0.983761	0.12015	0.466265	-0.292736	0.0705281	-0.40657	0.0102158	-0.20133	0.219061	-0.0151759	0.92694	-0.144419	0.380396	-0.336388	0.0362737	-0.106948	0.516968	0.318272	0.0483105	0.168326	0.305681	0.940402	6.42647e-19	0.429644	0.00634022	0.0905414	0.583581
C15orf63	blue	-0.0580916	0.725382	-0.0172189	0.917137	0.0259177	0.875548	-0.296739	0.066594	0.0951363	0.564544	-0.100862	0.541234	-0.301094	0.0625131	-0.173262	0.291508	-0.0489679	0.767205	0.0989463	0.54898	0.0105149	0.949344	-0.0373667	0.821325	0.128475	0.435708	0.194125	0.236345	-0.0217103	0.895629	0.873717	3.89063e-13	0.420179	0.0077408	0.0346091	0.83432
SRF	blue	0.0954716	0.563166	0.0592435	0.720154	-0.0600271	0.716605	-0.0823347	0.618274	0.172797	0.292823	-0.084421	0.609372	0.286146	0.0774001	0.0242153	0.883664	-0.18722	0.253755	0.0929968	0.573372	0.0690027	0.676386	-0.103476	0.530745	0.113496	0.491483	0.17882	0.276064	-0.00920183	0.955663	0.496778	0.00129564	0.1931	0.238878	-0.000969354	0.995327
ADCK2	blue	-0.0508568	0.758488	-0.104283	0.527529	-0.128813	0.434491	0.173665	0.29037	0.0374168	0.821089	-0.0865147	0.600495	0.27258	0.0931837	0.251743	0.122104	-0.0324924	0.844325	0.178791	0.276143	0.112693	0.494575	0.299049	0.0644037	0.0303357	0.854543	-0.325792	0.0429733	-0.203204	0.214712	-0.483659	0.00181258	0.0110952	0.946552	-0.239906	0.141278
ZNF394	blue	-0.0226221	0.891271	-0.0863251	0.601296	0.106771	0.517667	-0.279122	0.085289	0.0047291	0.977206	-0.0748394	0.650692	-0.275678	0.0893781	-0.185952	0.257043	-0.0679525	0.681049	0.0214657	0.896798	-0.0842311	0.61018	-0.100915	0.541018	0.0646643	0.695724	0.175293	0.285801	-0.024568	0.881982	0.842665	1.7252e-11	0.373581	0.0191482	0.0407575	0.80541
CXCR7	blue	0.0556572	0.73647	-0.187962	0.251844	0.1765	0.282443	-0.127734	0.438381	-0.248665	0.126891	0.160189	0.329986	-0.226168	0.166211	-0.242087	0.137589	0.0316098	0.848504	-0.0585531	0.723286	-0.240902	0.139585	0.127297	0.439963	-0.172093	0.294825	0.0220499	0.894006	-0.00413376	0.980075	-0.357097	0.0256372	0.12279	0.456452	-0.406127	0.0103066
PIM1	blue	-0.131037	0.426535	0.0741379	0.65376	0.0794743	0.630566	-0.0511479	0.757148	-0.387273	0.014862	0.208866	0.201934	0.162908	0.321735	-0.222643	0.17309	-0.0443304	0.788724	-0.0898242	0.586577	-0.0933574	0.57188	-0.220626	0.177119	-0.205385	0.209725	0.249938	0.124894	-0.00502662	0.975772	0.353186	0.0274184	0.212124	0.194828	0.316362	0.0497479
TMEM4	blue	-0.134317	0.414945	0.0238678	0.885323	-0.209593	0.200334	0.290511	0.0727927	0.166255	0.311757	-0.288677	0.0747013	0.313402	0.0520432	0.159901	0.330868	0.0527834	0.749628	0.192408	0.240595	0.382277	0.0163211	0.156104	0.342628	0.201504	0.218655	-0.385535	0.0153566	-0.240603	0.14009	-0.418594	0.00799967	-0.333964	0.0377254	0.278343	0.086201
LOC100134537	blue	-0.139886	0.395687	0.054459	0.741947	0.011602	0.944115	0.289754	0.0735755	-0.327143	0.0420671	-0.087186	0.59766	0.419586	0.00783679	0.13418	0.415426	-0.29041	0.0728962	-0.171817	0.295612	-0.101075	0.540373	-0.127791	0.438177	-0.18405	0.262028	-0.282006	0.0819777	-0.148666	0.366396	-0.577794	0.000117287	-0.325359	0.0432671	0.259375	0.11082
TSG101	blue	-0.0661016	0.689296	-0.11377	0.490432	0.0494738	0.764868	0.296848	0.0664889	0.0199752	0.90393	-0.036933	0.823366	0.251579	0.122356	0.141552	0.390026	-0.0182271	0.912303	0.291543	0.0717351	0.293023	0.0702396	0.12516	0.44774	0.028536	0.863089	-0.320467	0.0467006	-0.0437929	0.791229	-0.586357	8.76027e-05	-0.190715	0.244839	0.0326831	0.843422
TMEM9	blue	0.10723	0.515859	0.230487	0.158054	-0.0501324	0.761828	0.206627	0.206923	0.218845	0.18073	-0.288642	0.0747385	0.442493	0.00479188	0.270171	0.0962286	-0.272709	0.0930225	0.418796	0.00796621	0.188951	0.249313	0.0231462	0.888768	0.0440204	0.790168	-0.299396	0.0640795	-0.283965	0.0797861	-0.563202	0.000189358	-0.324976	0.0435284	-0.0506886	0.759264
FGF21	blue	0.229365	0.160144	-0.107457	0.514965	0.111204	0.500332	0.0304645	0.853932	0.0621999	0.706794	-0.264828	0.103253	-0.100385	0.543155	0.140514	0.393546	0.0124229	0.940167	-0.13895	0.398886	-0.239144	0.142585	0.059188	0.720406	-0.148828	0.365869	-0.0327496	0.843108	0.028876	0.861473	-0.4327	0.00593747	-0.113143	0.492841	-0.329667	0.040416
LOC647302	blue	0.105372	0.523199	-0.24303	0.136015	0.19173	0.242289	0.310352	0.0544962	-0.175205	0.286046	-0.0590911	0.720845	0.170763	0.298628	0.162894	0.321777	0.218783	0.180856	-0.122611	0.457115	0.144275	0.380876	0.119125	0.470105	-0.126911	0.441364	-0.372527	0.0195169	-0.0832464	0.614377	-0.657815	5.35122e-06	-0.379083	0.0173154	0.0742783	0.653145
FAM175A	blue	0.0191545	0.90786	-0.0889033	0.590435	0.0564899	0.732671	-0.241869	0.137954	-0.00775283	0.962639	-0.0557677	0.735966	-0.224095	0.170234	-0.228146	0.162439	-0.148943	0.365494	-0.0383952	0.81649	-0.0758905	0.646105	-0.183788	0.262719	0.0348913	0.832988	0.176231	0.28319	-0.0164006	0.921062	0.895108	1.5146e-14	0.402959	0.0109761	0.0259839	0.875232
LOC100133328	blue	-0.0993064	0.54752	0.0960159	0.560933	-0.00876544	0.957764	-0.0148009	0.928741	-0.0221418	0.893566	-0.0280494	0.865401	0.348906	0.0294842	0.339363	0.0345545	0.163194	0.320873	-0.217369	0.183762	0.236951	0.146394	0.210637	0.198051	0.274083	0.091322	-0.363626	0.0228772	-0.144622	0.379721	-0.258524	0.112037	-0.333918	0.0377536	0.307428	0.0569345
RPS26	blue	-0.239382	0.142176	0.178056	0.278155	-0.120199	0.466081	0.321619	0.0458732	-0.0563743	0.733198	-0.148305	0.367572	0.0598292	0.7175	0.147085	0.371571	0.334698	0.0372813	0.0908456	0.582311	0.303636	0.0602245	0.317778	0.0486791	0.263056	0.105668	-0.215534	0.187582	0.0029511	0.985774	-0.502282	0.00112091	-0.339058	0.0347277	0.150432	0.360664
ADAMTSL2	blue	0.0225507	0.891612	0.33512	0.0370275	-0.0579922	0.725833	0.0340719	0.836857	-0.0903217	0.584498	0.051829	0.754013	0.0169354	0.918497	-0.130926	0.426928	-0.277718	0.0869381	0.15777	0.337437	0.0505651	0.759833	-0.238989	0.142851	-0.147276	0.370943	0.0613255	0.710737	0.00498922	0.975952	0.313291	0.0521315	0.158791	0.33428	0.329733	0.0403729
CCDC130	blue	0.155909	0.343239	-0.0716952	0.664486	0.059692	0.718122	-0.307889	0.0565439	0.0085725	0.958693	0.0860544	0.602441	-0.264688	0.103443	-0.279928	0.0843533	-0.299386	0.064089	0.0677474	0.681961	-0.096269	0.559896	-0.278153	0.086425	-0.0975981	0.554464	0.14768	0.369619	0.164684	0.316415	0.548862	0.000296808	0.40912	0.00970658	-0.421516	0.00752826
LOC100133516	blue	-0.0250488	0.879689	-0.0185225	0.910888	0.0782032	0.63606	-0.283952	0.0797999	0.00307764	0.985165	-0.0168897	0.918716	-0.279529	0.0848159	-0.196782	0.229867	-0.0786723	0.63403	0.0385595	0.815718	-0.0726521	0.660276	-0.111679	0.498492	0.0682261	0.679833	0.247322	0.129022	0.0266653	0.871987	0.914549	4.04142e-16	0.407654	0.00999656	0.0345969	0.834378
PEX11B	blue	-0.0235719	0.886735	0.114488	0.487683	0.0823446	0.618231	0.0438273	0.791068	-0.156806	0.340435	-0.0195657	0.90589	0.344695	0.0316405	0.37541	0.0185218	0.0317807	0.847694	0.122852	0.456224	0.183466	0.26357	0.353529	0.0272585	0.0126091	0.939272	-0.38654	0.0150688	-0.342323	0.0329108	-0.492405	0.00145119	-0.149325	0.364251	0.126013	0.444628
UBL3	blue	0.102282	0.535524	-0.124129	0.451522	0.186137	0.256561	0.270766	0.09547	-0.398706	0.0119325	0.0500393	0.762258	0.0154316	0.925713	-0.359811	0.0244579	-0.246054	0.131059	-0.22595	0.166632	-0.193977	0.236708	-0.376105	0.0182883	-0.409267	0.00967791	0.159343	0.33258	0.193017	0.239083	-0.309107	0.0555239	-0.323882	0.0442818	-0.0906978	0.582928
C11orf67	blue	0.0548119	0.740333	0.00299632	0.985557	0.081972	0.619827	-0.0191149	0.90805	-0.190064	0.246484	0.0234979	0.887088	0.228233	0.162274	-0.132776	0.420366	-0.304996	0.0590274	0.0761402	0.645018	0.0183446	0.91174	-0.12547	0.446609	-0.184701	0.260314	-0.0641719	0.697931	-0.0298321	0.856933	-0.230462	0.158099	-0.139092	0.3984	0.321771	0.0457644
HADHB	blue	0.0105109	0.949363	0.00700088	0.966261	0.0996884	0.545973	0.143803	0.382456	-0.29752	0.0658466	0.121378	0.461688	0.284331	0.0793812	0.13668	0.406711	-0.181809	0.267984	-0.249556	0.125492	-0.221215	0.175935	-0.303265	0.0605537	-0.261077	0.108414	-0.00362007	0.98255	0.241184	0.139107	-0.263328	0.105294	-0.328471	0.0411918	0.37792	0.0176901
CCDC23	blue	0.103516	0.530584	-0.213462	0.191962	0.0927934	0.574215	-0.257366	0.11371	0.337535	0.0356025	-0.199607	0.223111	-0.173115	0.291923	0.200306	0.221462	0.089929	0.586139	0.17792	0.278526	0.0288849	0.86143	0.224396	0.169645	0.0919499	0.577715	-0.206926	0.206251	-0.374438	0.0188526	0.266118	0.101523	0.215312	0.188048	0.0535181	0.746257
MIDN	blue	-0.214576	0.189598	0.222662	0.173053	-0.178384	0.277255	-0.218551	0.18133	0.197529	0.228067	0.0682766	0.679609	-0.25472	0.117604	-0.211873	0.19537	0.0738789	0.654894	0.280332	0.0838875	0.258749	0.111715	0.0993644	0.547285	0.430266	0.00625638	0.313752	0.0517677	0.0861039	0.602232	0.525224	0.000596594	0.190402	0.245628	-0.258173	0.112542
IMMT	blue	0.0143637	0.930841	-0.166228	0.311836	0.119428	0.468968	0.284008	0.079738	-0.175013	0.286582	-0.167604	0.307792	-0.11393	0.489818	0.0236786	0.886226	0.0221992	0.893292	-0.136427	0.407587	-0.145536	0.376683	0.0176634	0.915005	-0.206141	0.208017	-0.0908331	0.582363	0.137395	0.404236	-0.499594	0.00120342	-0.193511	0.23786	0.136563	0.407114
SRP68	blue	-0.170798	0.29853	-0.0150785	0.927408	-0.0276768	0.867174	0.105877	0.521198	0.0817409	0.620817	-0.0694741	0.674297	0.279499	0.0848505	0.180489	0.271532	0.30783	0.0565937	0.0822735	0.618536	0.362913	0.0231658	0.309373	0.0553033	0.302613	0.0611375	-0.239762	0.141525	-0.0654471	0.69222	-0.419936	0.00778014	-0.291587	0.0716908	0.32743	0.0418767
MATN2	blue	0.251841	0.121953	0.114475	0.48773	0.0371337	0.822421	-0.04583	0.781748	-0.144548	0.379967	0.0967235	0.558036	0.0813903	0.622321	-0.0601236	0.716168	-0.127457	0.439386	-0.126251	0.44376	-0.218294	0.181858	-0.162649	0.322516	-0.24683	0.129811	0.00977477	0.952905	0.0357571	0.828905	-0.350535	0.0286835	-0.187894	0.252019	-0.271465	0.0945837
CXXC1	blue	0.0278048	0.866564	-0.0847765	0.607861	-0.0970724	0.55661	-0.164329	0.317474	0.00280391	0.986484	0.302452	0.0612818	-0.0298486	0.856854	-0.324195	0.044065	-0.0548536	0.740142	-0.33785	0.0354203	-0.226569	0.165442	-0.307722	0.0566848	0.0298618	0.856792	0.389656	0.0142058	0.253069	0.120084	0.48587	0.00171443	0.0604859	0.714529	-0.030795	0.852365
N4BP2	blue	0.136575	0.407072	-0.0413771	0.80251	0.162247	0.323729	-0.226031	0.166475	-0.00349522	0.983152	0.101131	0.540147	-0.269037	0.0976877	-0.361056	0.0239326	-0.0842261	0.610202	-0.0454746	0.7834	-0.104683	0.525938	-0.347836	0.0300202	0.00503692	0.975722	0.426985	0.00670968	0.241634	0.138348	0.879117	1.81772e-13	0.286848	0.0766444	-0.056855	0.731008
TSPAN6	blue	0.154981	0.346153	0.151874	0.356027	0.0524112	0.751337	0.303737	0.0601348	0.00347296	0.983259	-0.0196967	0.905263	0.196203	0.231268	0.0381014	0.81787	-0.139124	0.398291	-0.169091	0.303457	-0.337205	0.0357944	-0.264907	0.103147	-0.27685	0.0879695	0.128779	0.434614	0.239036	0.14277	-0.409606	0.00961201	-0.432826	0.00592134	-0.207296	0.205423
PNPLA7	blue	-0.161772	0.325168	0.177302	0.280226	-0.0863248	0.601297	-0.0188103	0.909509	-0.221787	0.174792	0.239111	0.14264	-0.234842	0.150126	-0.313974	0.0515932	-0.257727	0.113187	-0.26932	0.0973222	-0.314249	0.0513782	-0.492606	0.00144371	-0.165418	0.314234	0.605331	4.4526e-05	0.485251	0.00174144	0.6936	9.81337e-07	0.0100751	0.95146	0.0580062	0.72577
OPTN	blue	-0.00383089	0.981534	-0.0105619	0.949118	-0.0228109	0.890369	0.13255	0.421164	-0.00256277	0.987646	-0.198364	0.226067	-0.295498	0.0677947	-0.293834	0.0694313	-0.118929	0.470839	0.238785	0.143204	-0.0803944	0.626601	0.00718172	0.96539	-0.176266	0.283091	0.0552788	0.738198	0.0414057	0.802377	-0.323301	0.0446857	-0.0620269	0.707574	-0.319454	0.047438
NAT8B	blue	0.307305	0.0570387	0.0655312	0.691844	0.217208	0.184094	0.000334384	0.998388	-0.0152533	0.926569	-0.0307761	0.852454	0.264279	0.103997	0.0787044	0.633891	-0.11466	0.487022	0.0769159	0.641643	0.131345	0.425439	-0.0193037	0.907145	0.0414817	0.802021	-0.127769	0.438258	-0.213307	0.192293	-0.379243	0.0172646	-0.262656	0.106219	-0.182054	0.267327
TMEM126A	blue	0.113662	0.490848	-0.308113	0.0563552	0.023436	0.887384	0.322839	0.0450095	-0.0740114	0.654313	-0.142047	0.388353	0.113146	0.492828	0.163521	0.319891	0.149877	0.362461	-0.16648	0.311094	-0.10661	0.518303	0.0601181	0.716193	-0.23664	0.14694	-0.210698	0.197918	-0.127256	0.440113	-0.626923	1.9518e-05	-0.263198	0.105473	-0.144192	0.381154
CATSPER2	blue	0.0618399	0.708417	-0.103701	0.529848	0.0912256	0.580728	-0.312224	0.0529799	-0.000734531	0.996459	-0.0227104	0.890849	-0.279056	0.0853654	-0.241617	0.138377	-0.11559	0.483475	0.0215347	0.896469	-0.058525	0.723413	-0.146623	0.373092	-0.00791386	0.961864	0.153655	0.350348	-0.0403216	0.807452	0.903903	3.23503e-15	0.521918	0.000655158	0.00713928	0.965594
PPA2	blue	-0.0429648	0.795091	-0.0724803	0.661031	-0.0139944	0.932615	-0.213564	0.191745	-0.0517204	0.754513	0.178459	0.27705	-0.393181	0.0132803	-0.275314	0.0898187	-0.027743	0.866859	0.0294135	0.85892	-0.0512148	0.75684	-0.122898	0.456054	-0.0847276	0.608069	0.273699	0.0917945	0.088459	0.592301	0.904713	2.78557e-15	0.465846	0.00280123	0.0137935	0.93358
PDHA1	blue	0.119497	0.468709	0.0238447	0.885433	0.167782	0.30727	0.0974358	0.555127	-0.218044	0.182371	-0.00766697	0.963053	-0.109589	0.506611	0.107095	0.516392	0.0228151	0.890349	-0.274221	0.0911525	-0.334619	0.0373288	0.06537	0.692565	-0.194346	0.235801	-0.0293173	0.859377	0.358203	0.0251509	-0.56473	0.000180281	-0.305641	0.0584664	-0.173006	0.292233
C10orf33	blue	-0.155819	0.343522	-0.114117	0.489102	0.012836	0.938181	-0.121361	0.461752	-0.226909	0.16479	0.0393698	0.811914	-0.12849	0.435656	-0.0168122	0.919088	-0.144986	0.37851	-0.183292	0.264033	-0.256694	0.11469	-0.118374	0.472927	-0.000641786	0.996906	0.0441174	0.789716	0.0187381	0.909855	0.3908	0.0138996	0.066413	0.687906	0.155154	0.34561
GPR88	blue	0.00778927	0.962464	-0.0329714	0.842059	-0.0485615	0.769084	0.130328	0.429063	-0.0216171	0.896074	-0.0345372	0.834659	-0.184397	0.261114	-0.171644	0.296106	0.08379	0.612059	-0.183218	0.264228	-0.258981	0.111382	-0.052253	0.752064	-0.262461	0.106488	0.136614	0.406939	0.19772	0.227609	-0.336098	0.0364451	-0.174542	0.287902	-0.135356	0.411312
MRPL3	blue	0.017639	0.915122	-0.188216	0.251193	0.125298	0.447235	0.281212	0.0828788	-0.0769793	0.641368	-0.197465	0.228222	0.401448	0.0113081	0.312158	0.0530331	0.0658203	0.690552	0.00599629	0.9711	0.203047	0.215074	0.132854	0.420093	0.273055	0.0925918	-0.362667	0.0232664	-0.111056	0.500905	-0.529467	0.000528293	-0.259045	0.111291	0.0770822	0.640921
DCTPP1	blue	-0.0986322	0.550256	-0.252068	0.121607	-0.139376	0.397428	0.309691	0.0550404	-0.0941622	0.568556	0.0365324	0.825252	0.502562	0.00111258	0.188472	0.250537	0.0956165	0.562571	-0.122305	0.458246	0.106296	0.519544	0.00250192	0.98794	0.102722	0.533758	-0.398459	0.0119902	-0.133475	0.417903	-0.363756	0.022825	-0.183687	0.262987	-0.0698171	0.672779
SPEN	blue	-0.234401	0.150915	0.018705	0.910013	-0.269669	0.0968727	0.0386492	0.815297	-0.10534	0.523328	0.0745885	0.651788	-0.165718	0.313345	-0.261823	0.107373	-0.114938	0.485961	-0.280585	0.0835966	-0.124422	0.450445	-0.251904	0.121857	-0.0890066	0.590002	0.186094	0.256675	0.255742	0.116089	0.241348	0.138831	-0.152037	0.355504	0.28623	0.0773097
UGT1A9	blue	-0.0573209	0.728886	-0.378135	0.0176202	-0.0350857	0.832071	0.38843	0.0145403	-0.17281	0.292787	0.057068	0.730038	0.304835	0.0591679	0.227925	0.162857	0.0084886	0.959096	-0.306188	0.0579938	-0.233412	0.152697	-0.0336118	0.839031	-0.113546	0.491291	-0.250576	0.123903	-0.187466	0.253121	-0.302179	0.0615275	-0.167218	0.308923	0.149443	0.363867
CTNNBL1	blue	0.148471	0.367033	-0.110732	0.502163	0.206281	0.207701	-0.032072	0.846314	-0.103034	0.532511	-0.0121407	0.941524	0.150046	0.361912	-0.0460407	0.780769	-0.154446	0.347843	-0.237018	0.146276	-0.18708	0.254116	-0.358053	0.0252166	-0.169746	0.301561	-0.0345823	0.834447	-0.114226	0.488683	0.232842	0.15373	-0.164036	0.318348	0.0522469	0.752092
EFHD1	blue	-0.0740577	0.654111	-0.291224	0.0720608	-0.142466	0.386941	-0.0371386	0.822398	-0.128023	0.43734	0.351984	0.0279863	-0.170389	0.299706	-0.219814	0.178759	-0.126597	0.442503	-0.231557	0.156078	-0.186626	0.255292	-0.230865	0.157354	-0.0730599	0.658485	0.165049	0.315329	0.187963	0.251842	0.19511	0.233929	0.0954115	0.563413	-0.149465	0.363796
MMADHC	blue	0.145188	0.37784	0.124143	0.451468	0.0597857	0.717698	0.254549	0.117859	0.0867444	0.599524	-0.177846	0.27873	-0.110526	0.502963	-0.070934	0.667842	0.0166018	0.920097	0.262421	0.106543	-0.0129724	0.937526	-0.048036	0.771516	-0.288676	0.0747022	0.118916	0.470889	0.169154	0.303275	-0.259954	0.109997	-0.0538402	0.744781	0.0303	0.854712
IAH1	blue	0.0216198	0.896062	0.254768	0.117532	-0.161933	0.324679	0.235344	0.149231	-0.00990319	0.952287	-0.306824	0.0574487	-0.0490866	0.766657	-0.0589929	0.72129	-0.111346	0.499781	0.273265	0.0923322	-0.00335121	0.983846	-0.0671036	0.684827	-0.217297	0.18391	-0.126031	0.444563	0.136096	0.408737	-0.410495	0.00944089	-0.199769	0.222728	-0.107557	0.514572
LOC728755	blue	0.0742198	0.653401	-0.337083	0.035866	0.168509	0.305148	-0.0109352	0.947322	-0.0847752	0.607866	0.286875	0.076615	-0.159648	0.331644	-0.319161	0.0476536	-0.195408	0.233201	-0.304406	0.059544	-0.258683	0.11181	-0.366552	0.0217232	-0.208873	0.201919	0.224653	0.169143	0.167399	0.30839	0.371023	0.0200539	-0.0987667	0.54971	0.115173	0.485062
PKLR	blue	-0.0944205	0.567491	-0.226671	0.165245	-0.0528211	0.749455	0.303214	0.0605998	-0.261315	0.108082	-0.036414	0.825809	0.0451798	0.784771	-0.0659186	0.690113	-0.0653589	0.692615	-0.338258	0.0351851	-0.300112	0.0634155	-0.095807	0.56179	0.00758775	0.963434	-0.0532228	0.747611	0.0730497	0.65853	-0.424207	0.00711535	-0.377668	0.0177721	-0.269252	0.0974107
DPY30	blue	-0.0489708	0.767192	0.017968	0.913545	0.0783898	0.635252	0.272659	0.0930859	-0.19428	0.235964	-0.163251	0.320704	0.335486	0.0368088	0.468789	0.00261093	0.169978	0.30089	-0.0966289	0.558423	-0.0442916	0.788905	0.168808	0.304277	-0.077867	0.637516	-0.406885	0.0101517	-0.116933	0.478371	-0.592427	7.08758e-05	-0.195998	0.231764	0.201413	0.218867
MRPL12	blue	-0.167397	0.308398	-0.181286	0.269385	0.165532	0.313896	0.0456807	0.782442	-0.21988	0.178624	-0.0365871	0.824994	0.0269159	0.870794	0.188838	0.249602	0.285085	0.0785536	-0.261479	0.107852	0.196821	0.229772	0.302794	0.0609746	0.233193	0.153093	-0.168862	0.304121	0.090133	0.585286	-0.344104	0.031953	-0.350446	0.0287267	0.173538	0.290728
PRR14	blue	-0.0477171	0.772993	-0.212992	0.192965	-0.125537	0.446365	-0.024886	0.880465	-0.231775	0.155678	0.227741	0.163207	0.0562405	0.733809	-0.316212	0.0498623	-0.22233	0.173711	-0.146115	0.37477	-0.040218	0.807937	-0.395033	0.0128149	-0.10177	0.537577	0.0162353	0.921855	0.00984501	0.952567	0.4765	0.00216514	0.343261	0.0324032	-0.0833108	0.614102
ACOT4	blue	0.126016	0.444619	-0.277119	0.0876493	-0.00322912	0.984434	0.184257	0.261483	-0.0952946	0.563893	0.17967	0.273749	0.379985	0.0170295	0.129177	0.433183	-0.211382	0.196432	-0.277152	0.0876095	-0.0959943	0.561021	-0.335283	0.0369295	-0.198145	0.22659	-0.149109	0.364953	-0.00338854	0.983666	-0.294174	0.0690944	-0.36123	0.0238597	-0.0207324	0.900306
SYVN1	blue	0.141505	0.390185	0.295078	0.0682046	0.137942	0.402348	0.0815837	0.621491	-0.211781	0.195568	0.0712164	0.666596	0.296011	0.0672967	0.0540011	0.744044	-0.159081	0.333386	-0.180703	0.270954	-0.293425	0.0698379	-0.233579	0.152394	-0.277822	0.0868148	0.0921136	0.577035	0.092124	0.576992	-0.353891	0.0270899	-0.263248	0.105404	0.0779331	0.63723
LOC402644	blue	-0.0518003	0.754145	-0.219133	0.180143	-0.00716291	0.96548	0.166167	0.312015	0.214894	0.188927	-0.174395	0.288315	0.196266	0.231114	0.653133	6.57212e-06	0.296552	0.0667738	0.142418	0.387103	0.34708	0.0304036	0.6568	5.59686e-06	0.260425	0.109332	-0.52245	0.000645391	-0.415245	0.00857099	-0.625874	2.0345e-05	-0.113923	0.489846	-0.0988931	0.549196
MRPL15	blue	-0.195694	0.232503	-0.105849	0.521311	-0.031637	0.848375	0.114105	0.489146	0.0749146	0.650363	-0.207853	0.20418	0.226491	0.16559	0.714592	3.22722e-07	0.194905	0.23443	-0.0165043	0.920565	0.295629	0.0676673	0.551173	0.000276451	0.253013	0.120169	-0.375183	0.0185985	-0.140932	0.392127	-0.474025	0.00230032	-0.189027	0.24912	-0.134	0.416058
LOC90586	blue	0.0472935	0.774956	-0.0485401	0.769184	-0.0046148	0.977756	-0.227604	0.163466	0.0195729	0.905856	0.0242671	0.883417	-0.271225	0.0948877	-0.292552	0.070713	-0.181257	0.269464	0.0150919	0.927344	-0.08133	0.62258	-0.213094	0.192747	-0.0470184	0.776231	0.218834	0.180751	0.0537678	0.745113	0.922024	7.92603e-17	0.464976	0.00285974	0.0328365	0.842697
YRDC	blue	-0.0309701	0.851535	-0.0749675	0.650132	0.0170209	0.918086	-0.310789	0.0541395	0.245148	0.13253	-0.172874	0.292606	-0.317351	0.0489999	0.242243	0.137326	0.109326	0.507641	-0.0241531	0.883961	0.0495698	0.764424	0.284275	0.0794432	0.352277	0.0278468	0.0618476	0.708382	0.1555	0.344521	0.452678	0.00380883	0.256133	0.115513	-0.162862	0.321874
CDKN3	blue	-0.106131	0.520194	-0.136832	0.406181	-0.0453918	0.783785	0.120906	0.463444	0.147249	0.371034	-0.00733337	0.964659	0.252129	0.121513	0.393381	0.0132293	0.0902385	0.584845	0.306491	0.0577339	0.431726	0.00606345	0.487562	0.00164254	0.23072	0.157622	-0.550257	0.000284361	-0.419655	0.00782556	-0.533788	0.000466005	-0.0950476	0.564909	0.179875	0.273194
SLCO2A1	blue	0.0380082	0.818308	0.064078	0.698352	0.120251	0.465887	-0.305344	0.0587241	-0.30813	0.056341	0.0606018	0.714006	-0.334045	0.0376761	-0.3437	0.0321682	-0.128551	0.435436	-0.127266	0.440075	-0.222813	0.172754	-0.19695	0.229461	-0.177602	0.279401	0.194918	0.234399	0.206124	0.208054	0.300817	0.0627661	0.403426	0.0108751	-0.118209	0.47355
LOC644774	blue	-0.0195145	0.906136	-0.319884	0.0471236	0.0642774	0.697458	0.168583	0.304933	-0.147917	0.368843	-0.0789297	0.632917	-0.040257	0.807755	0.185063	0.259365	-0.0811073	0.623536	0.108124	0.512344	-0.0187286	0.9099	0.235467	0.149013	-0.226879	0.164848	-0.237865	0.144797	-0.133778	0.416836	-0.449059	0.00413592	0.103597	0.530263	-0.126062	0.444448
C19orf43	blue	0.0750695	0.649687	0.202745	0.215772	0.122803	0.456407	-0.19953	0.223295	0.0834479	0.613517	0.0631724	0.702419	-0.330067	0.040159	-0.322719	0.0450933	-0.241953	0.137814	0.328381	0.0412506	0.0350981	0.832012	-0.241834	0.138013	-0.0629703	0.703327	0.392479	0.0134604	0.221701	0.174963	0.364406	0.0225646	0.0679027	0.681271	-0.471569	0.00244173
MRPL21	blue	0.0510156	0.757757	-0.0745494	0.651959	0.25973	0.110315	0.0875747	0.596022	-0.0542579	0.742868	0.0147037	0.929207	-0.0455608	0.782999	0.0610072	0.712174	0.157439	0.338464	-0.0624914	0.705482	-0.106828	0.517444	0.172468	0.293759	0.0249093	0.880354	-0.132834	0.420161	0.126763	0.4419	-0.457854	0.00338033	-0.139848	0.395814	-0.206311	0.207633
LOC646996	blue	0.0176664	0.914991	-0.00409455	0.980263	-0.0211937	0.898099	-0.1451	0.378132	0.125446	0.446698	0.0175055	0.915762	-0.150911	0.359121	-0.277813	0.0868259	-0.178316	0.27744	0.0574653	0.728229	0.0115667	0.944284	-0.247311	0.129041	0.126602	0.442486	0.290366	0.0729416	0.132308	0.422021	0.919306	1.45931e-16	0.290053	0.0732653	0.0444829	0.788014
UNC84A	blue	-0.019554	0.905947	-0.151429	0.357454	-0.0852251	0.605956	0.352032	0.0279631	0.00504771	0.97567	-0.0406086	0.806107	0.481271	0.00192409	0.0555575	0.736926	-0.169617	0.301933	0.021406	0.897084	0.113912	0.489887	-0.08102	0.623911	-0.0766416	0.642836	-0.269545	0.0970326	-0.215266	0.188144	-0.529126	0.00053352	-0.437072	0.00539976	0.337928	0.0353753
ZNF682	blue	0.0233187	0.887944	0.0639567	0.698896	-0.00753999	0.963664	-0.299795	0.0637085	-0.004584	0.977905	0.104672	0.52598	-0.391697	0.0136637	-0.336513	0.0362001	-0.0926977	0.574611	-0.0326947	0.843367	-0.204588	0.211538	-0.284591	0.0790952	-0.140545	0.39344	0.470661	0.0024959	0.170625	0.299026	0.948051	5.40184e-20	0.417509	0.0081811	-0.0435907	0.792171
RPAIN	blue	2.06709e-05	0.9999	0.228397	0.161964	0.172981	0.292302	-0.101393	0.539095	-0.058386	0.724045	0.249584	0.125448	-0.107858	0.513388	-0.345155	0.0313985	-0.311522	0.0535448	0.313305	0.0521202	0.21693	0.184671	-0.330016	0.0401914	-0.0412962	0.802889	0.243243	0.135662	0.164925	0.315697	0.363441	0.0229518	0.0104313	0.949746	-0.0280362	0.865464
SRP54	blue	0.0930739	0.573053	0.221849	0.174669	0.222653	0.173072	-0.288579	0.0748044	-0.178964	0.275671	0.209491	0.200559	0.00243282	0.988273	0.220478	0.177417	-0.047937	0.771975	0.180452	0.271633	-0.0951572	0.564458	0.207451	0.205076	-0.20213	0.217197	0.0407989	0.805216	-0.123114	0.455258	-0.279756	0.0845527	0.129116	0.433404	-0.109703	0.506169
SERTAD1	blue	-0.0629082	0.703606	0.121159	0.462502	-0.0240489	0.884459	-0.184401	0.261103	-0.0767067	0.642553	0.19921	0.224053	-0.45735	0.00342012	-0.235806	0.148412	0.0505008	0.760129	0.178965	0.275668	-0.220884	0.176599	0.01191	0.942633	-0.169443	0.302435	0.526602	0.000573594	0.236173	0.147763	0.587316	8.47414e-05	0.434691	0.00568709	-0.178409	0.277187
ACTR10	blue	0.138913	0.399012	-0.0457224	0.782248	0.21063	0.198065	-0.0284539	0.863479	-0.161408	0.32627	0.0956098	0.562599	-0.0764516	0.643662	0.00805791	0.96117	-0.100918	0.541008	0.124251	0.451072	0.00473343	0.977185	0.149488	0.363721	-0.242022	0.137697	-0.203359	0.214354	-0.0652705	0.69301	-0.538934	0.000400443	-0.0244137	0.882718	-0.276294	0.0886356
LRRC28	blue	0.295193	0.068092	0.0126928	0.93887	0.171833	0.295565	-0.0218867	0.894786	0.142804	0.385805	0.177187	0.280545	0.0964707	0.55907	-0.00401522	0.980646	0.259327	0.110888	-0.0950164	0.565037	-0.0789385	0.632879	0.0906516	0.58312	-0.0217545	0.895418	0.0949692	0.565231	0.0529698	0.748772	-0.407126	0.0101029	-0.412413	0.00908104	-0.1143	0.4884
C3orf34	blue	-0.00486183	0.976566	-0.0781781	0.636169	0.092504	0.575415	-0.267709	0.0994193	0.0154605	0.925574	-0.0947007	0.566337	-0.310727	0.0541901	-0.200931	0.219994	-0.016419	0.920974	-0.00775807	0.962614	-0.118951	0.470758	-0.0948812	0.565594	0.0464232	0.778993	0.233632	0.152299	-0.00827199	0.960139	0.815069	2.67587e-10	0.361972	0.0235516	-0.00733742	0.96464
STX16	blue	0.0924779	0.575523	0.101577	0.538354	-0.153247	0.351643	-0.241855	0.137977	0.279928	0.0843537	-0.00069319	0.996658	0.18268	0.265658	-0.22973	0.159461	-0.152813	0.353024	-0.0114244	0.944969	0.0379968	0.818362	-0.240088	0.140968	0.170471	0.299469	0.0840147	0.611101	-0.0624835	0.705517	0.467548	0.00268977	0.205288	0.209945	-0.0245685	0.881979
KIAA0430	blue	-0.0737078	0.655643	0.156297	0.342023	-0.0703726	0.670321	-0.132673	0.420731	-0.257169	0.113997	0.177145	0.280661	-0.348124	0.0298751	-0.397971	0.0121048	-0.238063	0.144452	-0.180625	0.271165	-0.316888	0.0493488	-0.436806	0.00543123	-0.24238	0.137098	0.523197	0.000631924	0.576031	0.000124424	0.599922	5.42376e-05	0.099915	0.545056	0.0249789	0.880022
SFRS18	blue	0.297138	0.066212	-0.119648	0.468145	0.362982	0.0231377	-0.229536	0.159824	0.0575616	0.727791	0.0728493	0.659409	-0.190743	0.244768	-0.29472	0.0685555	-0.210107	0.199207	-0.00783889	0.962225	-0.0756786	0.647029	-0.288551	0.0748343	-0.191928	0.241794	0.0982353	0.551869	-0.0647057	0.695538	0.343218	0.0324264	0.0359037	0.828214	0.175748	0.284531
ACOT1	blue	0.130407	0.428777	-0.286893	0.0765954	0.0535977	0.745892	0.380061	0.0170057	-0.281793	0.082219	0.0756719	0.647058	0.344515	0.0317353	0.151246	0.358043	-0.297867	0.0655169	-0.342159	0.0330002	-0.19753	0.228066	-0.27654	0.0883409	-0.306121	0.0580516	-0.127352	0.439763	-0.0437839	0.791271	-0.427642	0.00661672	-0.396688	0.0124107	0.0571818	0.729519
TERF2IP	blue	-0.112586	0.494987	-0.0851998	0.606063	0.111654	0.498587	-0.136135	0.408602	-0.39539	0.0127267	0.362195	0.0234597	-0.226721	0.165151	-0.389003	0.0143833	0.0231466	0.888766	-0.250405	0.124168	-0.407915	0.00994448	-0.254814	0.117464	-0.262491	0.106447	0.306817	0.0574542	0.249904	0.124947	0.439441	0.00512637	0.390375	0.0140128	-0.0621382	0.707072
TJP1	blue	0.313191	0.0522104	0.0681062	0.680366	0.284852	0.0788084	-0.0536585	0.745613	-0.192766	0.239706	0.172456	0.293794	0.377521	0.01782	-0.10826	0.511812	-0.171981	0.295145	-0.0777656	0.637956	-0.0776178	0.638596	-0.262115	0.106967	-0.252058	0.121622	-0.0677217	0.682075	-0.107897	0.513237	-0.383899	0.0158347	-0.352039	0.0279601	0.184188	0.261663
XPO1	blue	-0.0172366	0.917052	-0.0510002	0.757828	-0.0240354	0.884523	0.325851	0.0429333	0.0494731	0.764871	-0.303045	0.0607504	0.418045	0.00809103	0.0776157	0.638606	-0.0749117	0.650375	0.100893	0.541107	0.249223	0.126013	-0.0344701	0.834976	0.100266	0.543636	-0.42461	0.00705518	-0.00827208	0.960139	-0.396401	0.01248	-0.220221	0.177934	0.555761	0.0002397
METTL5	blue	-0.0453378	0.784036	-0.136401	0.407677	0.0404991	0.80662	0.379079	0.0173167	0.151446	0.357399	-0.412845	0.00900153	0.202952	0.215292	0.307709	0.0566959	0.146726	0.372752	0.295668	0.0676289	0.327358	0.0419247	0.36089	0.0240021	0.142966	0.385259	-0.462224	0.0030519	-0.308615	0.0559341	-0.66869	3.27423e-06	-0.219355	0.179689	0.0767436	0.642392
ARL8B	blue	-0.00979909	0.952788	-0.295059	0.0682234	0.0841795	0.6104	0.194705	0.234921	-0.0146799	0.929322	-0.174136	0.289042	0.181482	0.268859	0.0974448	0.555089	0.225596	0.167314	0.00335346	0.983835	0.127579	0.438942	0.252594	0.120804	-0.0278106	0.866537	-0.437472	0.00535271	-0.365674	0.0220643	-0.468335	0.00263953	0.0158156	0.923869	0.156443	0.341566
APLNR	blue	0.215776	0.187074	0.379756	0.0171018	0.0744631	0.652336	-0.323875	0.0442866	-0.281676	0.0823517	0.0821812	0.618931	-0.371482	0.0198887	-0.131534	0.424765	-0.17654	0.282334	-0.028784	0.86191	-0.260513	0.109207	-0.160774	0.3282	-0.379556	0.0171651	0.22626	0.166034	0.0913213	0.580329	0.214997	0.188711	0.347606	0.0301364	-0.335994	0.0365062
SFRS17A	blue	-0.0728953	0.659208	0.17557	0.285027	0.0991796	0.548034	-0.375167	0.018604	0.138565	0.400206	0.162592	0.322688	-0.0703801	0.670288	0.170018	0.300775	0.0382952	0.816959	0.299817	0.0636881	0.320106	0.0469624	0.179674	0.273738	0.328063	0.0414591	0.122953	0.45585	-0.184321	0.261313	0.550167	0.000285155	0.332886	0.0383863	-0.0685503	0.678393
NFKBIZ	blue	-0.0559777	0.735007	0.185877	0.25724	0.000542895	0.997383	-0.0108247	0.947854	-0.0432236	0.793884	0.241966	0.137791	-0.431382	0.00610841	-0.254241	0.118319	0.140966	0.392011	0.125134	0.447838	-0.0960263	0.56089	-0.0997807	0.545599	-0.130093	0.429901	0.513422	0.000829787	0.277448	0.0872578	0.608935	3.89629e-05	0.155023	0.346022	0.0515727	0.755192
PIAS4	blue	0.00396034	0.98091	0.0673315	0.683812	0.0933906	0.571743	-0.422575	0.00736336	0.0606466	0.713803	0.127527	0.439132	-0.129026	0.433727	-0.243756	0.134812	-0.245822	0.131436	0.265233	0.102708	0.218982	0.18045	-0.136506	0.407312	0.211937	0.195231	0.184691	0.260341	-0.104646	0.526084	0.498625	0.00123447	0.205346	0.209815	-0.275479	0.0896186
PRPS1	blue	0.352153	0.0279059	-0.293256	0.0700073	0.311036	0.0539388	-0.124131	0.451511	-0.048264	0.770461	0.058478	0.723627	-0.131293	0.425621	-0.0578291	0.726575	0.17342	0.29106	-0.0377953	0.819309	-0.101698	0.537866	0.187625	0.252711	-0.0876659	0.595637	-0.108752	0.509885	-0.0835008	0.613292	-0.371777	0.0197832	-0.0849718	0.607031	-0.0360562	0.827495
LOC401098	blue	-0.0402291	0.807885	-0.0657504	0.690864	0.0422267	0.798538	-0.26477	0.103332	-0.000269272	0.998702	-0.00216519	0.989563	-0.271313	0.0947756	-0.248904	0.126514	-0.116991	0.478151	0.0103247	0.950259	-0.0651229	0.69367	-0.158341	0.335668	0.061771	0.708727	0.217681	0.183117	0.0445827	0.787549	0.930055	1.1368e-17	0.418951	0.00794076	0.0325926	0.84385
VCP	blue	-0.0553264	0.737981	0.0993109	0.547502	-0.304157	0.059763	0.114543	0.487469	0.260399	0.109368	-0.390337	0.014023	-0.144368	0.380567	0.101465	0.538806	0.20031	0.221453	0.0673566	0.6837	-0.0396941	0.810393	0.234887	0.150046	-0.0637399	0.699869	-0.0532558	0.74746	-0.105578	0.522383	-0.264246	0.104043	-0.00986451	0.952473	-0.0789876	0.632667
API5	blue	-0.123041	0.455525	-0.0979272	0.553123	-0.083797	0.612029	0.237171	0.146007	-0.105426	0.522988	-0.00430648	0.979242	-0.0717717	0.664149	-0.0314059	0.849469	0.250801	0.123554	-0.261916	0.107244	-0.221925	0.174517	0.0910106	0.581623	-0.154682	0.347096	0.036563	0.825107	0.159014	0.333593	-0.434589	0.0056997	-0.270579	0.0957072	0.20402	0.212836
BCL6	blue	-0.200443	0.22114	-0.146109	0.37479	0.0175252	0.915668	0.0294687	0.858658	0.00866606	0.958242	-0.252039	0.121651	0.307524	0.0568524	0.0133988	0.935477	-0.126775	0.441857	-0.214567	0.189618	0.0737545	0.655439	-0.187569	0.252856	0.344858	0.0315543	-0.0263546	0.873466	-0.0421541	0.798877	0.384463	0.0156685	-0.0602721	0.715496	0.448477	0.00419069
THOP1	blue	0.0861546	0.602018	0.0632942	0.701871	0.063916	0.699079	-0.303605	0.0602514	-0.0467701	0.777383	0.273876	0.0915774	0.0184668	0.911154	-0.0706673	0.66902	-0.155811	0.343544	-0.199608	0.223111	-0.088941	0.590277	-0.31513	0.0506934	-0.0586017	0.723065	0.163357	0.320385	0.0368612	0.823704	0.41977	0.00780693	-0.0849039	0.60732	-0.283657	0.080128
PIGU	blue	-0.0358514	0.82846	-0.0361181	0.827203	-0.233406	0.152707	0.158257	0.335928	0.494242	0.00138394	-0.238708	0.143336	0.539035	0.000399252	0.47433	0.00228325	0.165889	0.312838	0.150213	0.361371	0.392142	0.0135476	0.35491	0.026621	0.505228	0.00103623	-0.514894	0.00079686	-0.51992	0.000692977	-0.362638	0.0232782	-0.321186	0.0461822	0.0321397	0.845994
C17orf70	blue	0.0630579	0.702933	0.0456307	0.782674	-0.0419523	0.79982	-0.169317	0.3028	-0.0220422	0.894043	0.265667	0.102126	0.106708	0.517918	-0.0860775	0.602344	0.131765	0.423944	-0.160449	0.329191	0.0384076	0.816431	-0.0129492	0.937637	0.05521	0.738513	0.0154212	0.925763	-0.056122	0.734349	0.178359	0.277323	-0.0208115	0.899927	0.145401	0.377133
HNRNPA2B1	blue	-0.0711721	0.666792	0.00956388	0.95392	0.0412196	0.803247	0.0781802	0.636159	-0.152004	0.35561	0.105364	0.523232	-0.154648	0.347204	-0.354	0.0270396	-0.289567	0.0737704	-0.0654378	0.692261	-0.169454	0.302404	-0.452398	0.00383331	-0.165593	0.313713	0.394909	0.0128455	0.164272	0.317644	0.64119	1.09296e-05	0.0390504	0.813413	0.184515	0.260804
C10orf65	blue	-0.11686	0.478649	-0.115792	0.482703	-0.148143	0.368102	0.322398	0.0453197	-0.226968	0.164677	0.095201	0.564278	-0.0836439	0.612682	-0.292287	0.0709807	-0.196619	0.230261	-0.422736	0.00733858	-0.246695	0.130027	-0.56543	0.000176257	-0.201611	0.218405	0.350622	0.0286412	0.459926	0.00322092	0.437926	0.00529979	-0.253385	0.119606	0.0713366	0.666066
MUM1	blue	0.159045	0.333496	-0.0296272	0.857906	-0.0829007	0.615853	-0.169352	0.302699	-0.00498613	0.975967	0.349649	0.0291165	-0.276946	0.0878551	-0.387505	0.0147971	-0.235371	0.149184	-0.173278	0.291463	-0.254962	0.117244	-0.431475	0.00609626	-0.308611	0.0559376	0.479138	0.00202878	0.286309	0.0772239	0.423035	0.00729274	-0.088543	0.591948	-0.327672	0.0417168
TRAPPC6A	blue	0.0110211	0.946909	-0.167517	0.308045	0.13923	0.397927	0.160478	0.329103	-0.313994	0.051578	0.187718	0.252471	0.306921	0.0573656	-0.0553653	0.737803	-0.122529	0.457418	-0.284223	0.0795008	-0.131154	0.426115	-0.118304	0.473191	-0.120543	0.464796	-0.0804535	0.626346	0.0272945	0.868992	-0.37602	0.0183166	-0.381667	0.016507	0.132845	0.420123
SMAD4	blue	0.133264	0.418646	-0.125823	0.44532	0.177859	0.278696	0.188943	0.249332	-0.344744	0.0316142	0.147459	0.370344	0.242173	0.137444	-0.17809	0.278061	-0.162697	0.322371	-0.206018	0.208293	-0.033614	0.83902	-0.306491	0.0577332	-0.405288	0.0104803	-0.0459687	0.781104	0.0980053	0.552805	-0.374908	0.0186917	-0.316894	0.0493446	-0.0519603	0.75341
NLRP8	blue	-0.0274225	0.868383	-0.040936	0.804574	0.0371904	0.822154	-0.228031	0.162656	-0.025836	0.875937	0.0288621	0.861539	-0.29223	0.0710375	-0.257067	0.114145	-0.121909	0.459716	0.0510513	0.757592	-0.0829707	0.615554	-0.164338	0.317448	-0.0236899	0.886172	0.24998	0.12483	0.0593797	0.719537	0.934559	3.4487e-18	0.453021	0.00377905	0.0652377	0.693157
SELS	blue	0.0204558	0.90163	0.320965	0.0463411	0.0505453	0.759924	-0.153827	0.349802	-0.163896	0.318768	0.135298	0.411515	-0.00410831	0.980197	-0.0350081	0.832437	-0.0130555	0.937126	0.363318	0.0230016	0.069199	0.675516	0.209341	0.200887	-0.0981783	0.552101	-0.0778846	0.63744	-0.0755836	0.647443	-0.327441	0.041869	0.0796678	0.629731	-0.212335	0.194374
LOC392285	blue	-0.168649	0.304742	-0.171363	0.296908	-0.093607	0.570848	0.194951	0.234318	0.122838	0.456278	-0.147012	0.37181	0.216857	0.184822	0.594967	6.47814e-05	0.406781	0.0101728	0.0916835	0.578822	0.383234	0.0160325	0.677326	2.18453e-06	0.300726	0.0628501	-0.58279	9.90226e-05	-0.438649	0.00521642	-0.610152	3.72313e-05	-0.0993949	0.547161	-0.0541762	0.743242
PSMC6	blue	0.297437	0.0659263	-0.186362	0.255977	0.233476	0.15258	-0.0116447	0.943909	0.0990419	0.548592	0.126215	0.443893	0.355794	0.0262197	0.308912	0.0556867	-0.182462	0.266239	0.00146168	0.992954	-0.0433666	0.793216	0.0140732	0.932236	-0.137731	0.403074	-0.152223	0.354908	-0.189628	0.24759	-0.413112	0.0089528	-0.157184	0.339256	-0.154546	0.347527
FOSB	blue	0.084605	0.60859	-0.276452	0.0884457	0.011969	0.94235	0.206785	0.206567	-0.143162	0.384602	-0.07372	0.65559	-0.19413	0.236332	-0.21095	0.19737	-0.0882033	0.593376	-0.0648833	0.694743	-0.171351	0.296943	-0.157942	0.336903	-0.158322	0.335729	0.129317	0.43268	0.127178	0.440395	0.447731	0.00426185	0.346496	0.0307025	-0.0172576	0.916951
AP1S1	blue	0.0400201	0.808865	0.00326432	0.984265	-0.0438225	0.79109	0.134585	0.414005	-0.13397	0.416163	0.00797263	0.961581	0.0462614	0.779744	0.151673	0.35667	0.138493	0.400454	-0.285408	0.0782011	-0.309873	0.0548898	0.184621	0.260525	-0.247203	0.129213	-0.0765385	0.643284	-0.0312061	0.850416	-0.613636	3.26565e-05	-0.275274	0.0898672	-0.304535	0.0594308
CCDC125	blue	0.0768687	0.641849	-0.0477357	0.772907	0.0531737	0.747837	-0.222216	0.173938	-0.0246182	0.881742	0.118133	0.473835	-0.273664	0.0918386	-0.356568	0.0258724	-0.19845	0.225861	-0.0832271	0.614459	-0.167791	0.307242	-0.326621	0.0424155	-0.0412241	0.803226	0.383649	0.0159088	0.174959	0.286735	0.927053	2.41093e-17	0.285075	0.078565	-0.0470599	0.776039
ZNF786	blue	-0.0365537	0.825151	-0.00882112	0.957496	0.0169903	0.918233	-0.208075	0.203687	-0.0692918	0.675105	0.183519	0.263432	-0.307248	0.0570869	-0.346804	0.030545	-0.195832	0.232168	-0.0256685	0.876735	-0.121533	0.461111	-0.312342	0.0528861	-0.0609678	0.712352	0.403248	0.0109135	0.238773	0.143224	0.955637	3.10646e-21	0.35346	0.0272905	0.076984	0.641348
ARV1	blue	0.213961	0.190901	-0.0770978	0.640854	0.126429	0.443112	0.140168	0.394723	0.0200928	0.903367	-0.11683	0.478762	0.569054	0.000156682	0.203189	0.214747	-0.280245	0.0839869	0.218486	0.181464	0.121502	0.461227	-0.0883523	0.592749	-0.0910055	0.581645	-0.315509	0.0504009	-0.29148	0.0717988	-0.442535	0.00478749	-0.284218	0.0795065	-0.00353551	0.982958
CDC123	blue	-0.172735	0.293	-0.19099	0.244146	-0.140672	0.39301	0.318677	0.0480106	0.249673	0.125308	-0.331838	0.0390374	0.4568	0.00346403	0.41874	0.0079755	0.06806	0.680571	0.233655	0.152258	0.40239	0.0111001	0.411927	0.00917113	0.325076	0.0434599	-0.592212	7.14142e-05	-0.426094	0.00683752	-0.573501	0.000135356	-0.304982	0.0590393	0.30484	0.0591633
DNAJC12	blue	-0.044844	0.786333	0.0546288	0.74117	0.178991	0.275597	-0.00343826	0.983426	-0.273289	0.0923023	0.241529	0.138526	-0.0499662	0.762595	-0.236824	0.146617	-0.201203	0.219357	-0.227772	0.163147	-0.179751	0.27353	-0.418041	0.00809164	-0.207105	0.205851	0.278012	0.0865906	0.229231	0.160395	0.528213	0.000547723	0.0444288	0.788266	0.452144	0.00385569
YIPF6	blue	-0.100712	0.541837	0.288154	0.0752528	-0.0860589	0.602423	0.0688118	0.677233	-0.0944338	0.567436	-0.128448	0.435806	-0.18607	0.256737	0.123548	0.453657	-0.0351462	0.831785	0.134051	0.415878	-0.159526	0.332019	0.0940147	0.569164	-0.30212	0.0615811	0.0574773	0.728174	0.194211	0.236134	-0.352544	0.0277204	-0.0207698	0.900127	0.152974	0.352512
PSMG1	blue	0.00300592	0.98551	-0.268855	0.0979243	-0.062797	0.704106	0.199796	0.222666	0.0708834	0.668065	-0.043411	0.79301	0.391018	0.0138421	0.524721	0.000605186	0.361439	0.0237727	-0.209319	0.200936	0.0678651	0.681437	0.38815	0.0146176	0.222359	0.173654	-0.377356	0.0178741	-0.10422	0.527779	-0.516252	0.000767508	-0.161953	0.324616	-0.098727	0.549871
C17orf58	blue	-0.00128659	0.993798	-0.179809	0.273372	-0.0581098	0.725299	0.0987302	0.549858	0.08586	0.603265	-0.157364	0.338698	0.153811	0.349851	0.451222	0.0039376	0.374662	0.0187758	-0.290931	0.0723605	0.0535025	0.746329	0.344638	0.0316702	0.110331	0.503723	-0.332745	0.0384736	-0.0503356	0.760891	-0.538749	0.000402653	-0.310397	0.0544596	0.139446	0.397187
HSPC268	blue	-0.0340414	0.837001	-0.0575206	0.727978	0.0600637	0.716439	-0.244016	0.134384	0.00811544	0.960893	-0.0994454	0.546957	-0.259793	0.110225	-0.197813	0.227386	-0.0889395	0.590284	0.0223212	0.892709	-0.0806678	0.625425	-0.111812	0.497976	0.0481008	0.771216	0.19985	0.222539	-0.00810208	0.960958	0.859289	2.53445e-12	0.390606	0.0139511	0.0157618	0.924128
PNKD	blue	0.107448	0.515002	0.307238	0.0570957	-0.0281542	0.864903	0.00501779	0.975814	0.183154	0.264398	-0.256284	0.115291	-0.0961141	0.56053	0.128046	0.437257	0.0696296	0.673608	0.293478	0.0697856	-0.0612625	0.711021	0.175652	0.2848	-0.0742809	0.653133	0.0933962	0.57172	-0.104714	0.525812	-0.318996	0.047775	-0.073346	0.65723	-0.233067	0.153321
PREB	blue	-0.207768	0.20437	0.153168	0.351894	0.0382328	0.817253	-0.0619314	0.708004	-0.154576	0.347432	-0.043175	0.79411	0.0368751	0.823638	-0.0355105	0.830067	-0.06387	0.699285	-0.139746	0.396163	-0.189151	0.248802	-0.223103	0.172181	0.033292	0.840542	0.297457	0.0659074	0.101906	0.537032	0.433087	0.00588808	-0.00985684	0.95251	0.373277	0.019254
SYPL1	blue	0.193929	0.236828	-0.0823953	0.618015	0.234282	0.151129	-0.000911	0.995608	-0.034267	0.835935	-0.118692	0.47173	0.0240683	0.884366	0.279073	0.0853455	-0.0475921	0.773572	0.193548	0.237768	0.0380825	0.817959	0.282431	0.0814986	-0.277705	0.0869533	-0.220532	0.177308	-0.236057	0.147967	-0.629088	1.79071e-05	-0.0387083	0.815019	-0.2613	0.108103
ZNF277	blue	0.259425	0.110748	-0.313801	0.0517292	0.327938	0.0415411	0.0479257	0.772027	-0.18284	0.265231	0.0867548	0.59948	-0.00585949	0.971759	-0.132488	0.421383	-0.00201097	0.990306	-0.364573	0.0224982	-0.204392	0.211985	-0.206297	0.207664	-0.313144	0.0522478	0.102343	0.535278	0.19901	0.224528	-0.338112	0.0352693	-0.266649	0.100817	-0.388589	0.0144966
LOC391532	blue	-0.235705	0.14859	-0.128725	0.434808	-0.0517881	0.754201	0.296688	0.0666432	0.0535892	0.745931	-0.234544	0.150659	0.281217	0.0828734	0.508268	0.000954869	0.499851	0.00119532	-0.0487257	0.768325	0.292857	0.0704064	0.563107	0.000189935	0.365595	0.0220953	-0.50311	0.00109652	-0.345353	0.0312948	-0.592026	7.18837e-05	-0.206377	0.207485	0.0861494	0.602039
RIOK3	blue	-0.00751303	0.963794	0.100244	0.543728	-0.0528718	0.749222	0.0703003	0.670641	-0.200207	0.221695	0.0686328	0.678027	-0.0169897	0.918236	-0.0487544	0.768192	-0.211003	0.197253	-0.31051	0.0543672	-0.460017	0.00321411	-0.143008	0.38512	-0.430604	0.00621126	0.162828	0.321974	0.209978	0.199489	-0.373356	0.0192265	-0.173546	0.290704	-0.0039887	0.980774
P4HA2	blue	-0.0762073	0.644725	-0.0636625	0.700217	0.0401829	0.808102	0.131533	0.424768	-0.196746	0.229953	-0.227773	0.163145	0.223048	0.172291	0.218971	0.180472	-0.193122	0.238822	-0.0563835	0.733156	-0.130728	0.427633	0.0952012	0.564277	-0.201491	0.218684	-0.380092	0.016996	-0.293631	0.0696333	-0.345332	0.0313058	0.110704	0.50227	-0.0341817	0.836338
ARHGAP21	blue	0.183406	0.26373	-0.0943675	0.567709	0.0046031	0.977813	-0.0252799	0.878587	0.148927	0.365545	0.0127255	0.938712	-0.210111	0.199198	-0.159011	0.333601	-0.142303	0.387491	0.0656458	0.691332	-0.135896	0.409433	-0.0247435	0.881144	-0.274051	0.091361	0.0275063	0.867984	0.0134107	0.935419	-0.263818	0.104624	-0.0696276	0.673617	-0.250107	0.124631
SHROOM4	blue	-0.0278923	0.866148	-0.00155817	0.992489	0.0392077	0.812675	-0.286402	0.0771235	0.047427	0.774337	-0.102695	0.533867	-0.287378	0.0760771	-0.177547	0.279552	-0.075709	0.646896	0.0527967	0.749567	-0.0794047	0.630866	-0.0888614	0.590611	0.0870748	0.598129	0.253376	0.119619	0.00620437	0.970098	0.855549	3.98336e-12	0.392624	0.013423	-0.0245634	0.882004
LOC729816	blue	-0.0633183	0.701763	-0.0354562	0.830323	-0.151864	0.356059	0.255254	0.11681	-0.00346464	0.983299	-0.171246	0.297243	-0.0484037	0.769815	0.0502155	0.761444	0.0842601	0.610057	-0.206252	0.207766	-0.195459	0.233076	0.0921243	0.57699	-0.047385	0.774532	-0.146116	0.374764	0.117052	0.477919	-0.383494	0.0159548	-0.130075	0.429966	-0.203011	0.215156
TPD52L1	blue	0.241196	0.139087	-0.23872	0.143315	0.153747	0.350054	-0.0445836	0.787545	0.27325	0.0923508	-0.157237	0.33909	-0.276071	0.0889038	0.0434037	0.793043	0.15537	0.34493	0.0914938	0.579611	-0.123502	0.453827	0.235815	0.148395	0.019393	0.906718	0.0455456	0.78307	0.0391822	0.812795	-0.234191	0.151292	-0.0830002	0.615428	-0.22915	0.160547
ATXN2	blue	-0.205269	0.209989	0.0161602	0.922216	-0.130202	0.429512	-0.163298	0.320561	0.309271	0.055388	0.0384736	0.816121	-0.201252	0.219243	-0.249023	0.126327	-0.0363119	0.82629	0.302274	0.061442	0.303483	0.0603599	0.00580561	0.972019	0.428297	0.00652522	0.137838	0.402707	0.0361452	0.827076	0.518023	0.000730668	0.198287	0.226252	0.26474	0.103372
SMARCA1	blue	-0.0340172	0.837115	0.193747	0.237277	0.0852051	0.606041	0.102978	0.532737	0.225305	0.167878	0.0827797	0.616371	0.323367	0.0446394	0.24488	0.132967	0.396224	0.012523	0.165984	0.312558	0.366904	0.0215876	0.248356	0.127379	0.344338	0.031829	-0.186995	0.254336	-0.0784878	0.634828	-0.412447	0.00907472	-0.349468	0.029206	0.142955	0.385297
GMFB	blue	0.000856521	0.995871	-0.049054	0.766807	-0.0179529	0.913618	-0.041923	0.799958	0.201386	0.21893	-0.0963809	0.559438	0.153533	0.350733	0.343693	0.0321717	0.124081	0.451695	0.243076	0.135939	0.321037	0.0462897	0.615233	3.07351e-05	0.22358	0.171243	-0.504067	0.0010689	-0.386829	0.0149871	-0.593044	6.93503e-05	-0.0312207	0.850347	-0.161572	0.325772
LRPPRC	blue	0.0216828	0.89576	-0.142571	0.386586	0.290212	0.0731007	0.243083	0.135927	-0.14252	0.38676	-0.126334	0.443459	0.320189	0.0469019	0.265928	0.101777	0.168809	0.304274	-0.239306	0.142307	0.13448	0.414375	0.020577	0.90105	0.167434	0.308289	-0.20461	0.211488	0.132707	0.42061	-0.520893	0.000674319	-0.547511	0.000309325	0.0765936	0.643045
RPN2	blue	-0.0694533	0.674389	0.298856	0.0645847	-0.239634	0.141743	0.0119612	0.942387	0.388342	0.0145644	-0.175625	0.284874	-0.00823532	0.960316	0.148223	0.367842	0.310271	0.0545632	0.410032	0.00952964	0.286067	0.0774856	0.444203	0.00461298	0.328002	0.0414988	-0.112791	0.494198	-0.218883	0.180652	-0.351737	0.0281038	0.0448923	0.786108	-0.314159	0.0514482
HYOU1	blue	0.270846	0.0953674	0.113483	0.491534	0.132154	0.422566	-0.293657	0.0696069	0.322872	0.044986	-0.00523829	0.974752	-0.0721547	0.662463	0.31391	0.0516438	0.195108	0.233934	0.243517	0.135208	-0.0557256	0.736158	0.392937	0.0133426	0.110131	0.504499	0.0315549	0.848764	-0.244995	0.13278	-0.289073	0.0742864	0.0182103	0.912384	-0.401813	0.0112272
TMEM183A	blue	-0.00555037	0.973248	0.201773	0.218026	-0.036752	0.824218	0.265237	0.102703	0.0294521	0.858737	-0.290826	0.0724684	0.409511	0.0096304	0.362446	0.0233567	-0.231899	0.155451	0.404154	0.0107193	0.290034	0.0732851	0.040885	0.804813	-0.0699715	0.672095	-0.336436	0.0362455	-0.270021	0.0964206	-0.418736	0.00797612	-0.190467	0.245464	0.019446	0.906464
PKP4	blue	0.178554	0.27679	0.0129151	0.937801	0.262763	0.106071	0.1458	0.37581	-0.00569068	0.972572	-0.193914	0.236863	-0.0824794	0.617655	-0.187061	0.254167	-0.0871349	0.597876	0.195613	0.232701	0.0539123	0.744451	-0.0449176	0.785991	-0.0187966	0.909574	0.0888828	0.590521	0.150123	0.361663	-0.355877	0.0261819	-0.362205	0.0234557	-0.238866	0.143063
TMEM179B	blue	0.101851	0.537252	-0.00707806	0.965889	0.294986	0.0682951	0.0667445	0.686427	-0.0974031	0.55526	-0.0911048	0.581231	0.282271	0.0816783	-0.0716614	0.664635	-0.232199	0.154903	0.0599802	0.716817	0.0277566	0.866794	-0.189283	0.248465	-0.182671	0.265681	-0.143204	0.384459	-0.16438	0.317323	-0.239592	0.141815	-0.190141	0.246289	0.30908	0.0555461
DUSP22	blue	-0.0489555	0.767263	0.11029	0.503882	0.033535	0.839394	-0.0718209	0.663932	0.0754782	0.647903	-0.120954	0.463264	0.231057	0.156999	0.0720966	0.662719	-0.086602	0.600126	0.24045	0.140352	0.173455	0.290961	-0.0139982	0.932596	0.312617	0.0526661	-0.0825172	0.617493	-0.0584166	0.723905	0.40587	0.0103595	0.241837	0.138008	0.0639972	0.698715
SAP30L	blue	-0.136535	0.407213	-0.0291071	0.860375	-0.13287	0.420036	0.264369	0.103875	-0.148591	0.36664	-0.207599	0.204747	0.343276	0.0323955	0.252861	0.120399	-0.0666733	0.686744	-0.27854	0.0859697	-0.050698	0.75922	0.120285	0.465762	-0.0471694	0.775531	-0.429036	0.00642318	-0.131568	0.424645	-0.448105	0.00422609	-0.198491	0.225765	0.11967	0.468062
FAM46C	blue	0.10722	0.515898	0.183239	0.264172	-0.0967995	0.557725	-0.219987	0.178409	0.0631576	0.702485	0.264015	0.104356	-0.228378	0.162	-0.247793	0.128271	-0.159498	0.332103	-0.0540476	0.743831	-0.0951708	0.564402	-0.186534	0.255532	-0.179453	0.27434	0.167873	0.307004	0.0563547	0.733288	0.47265	0.00237856	0.341419	0.0334055	-0.0264719	0.872908
PRRC1	blue	0.106589	0.518385	0.195979	0.231811	0.000904181	0.995641	0.0644211	0.696814	0.0544358	0.742053	-0.067068	0.684985	0.321233	0.0461488	0.197756	0.227523	-0.0644463	0.6967	0.230568	0.157903	0.13977	0.396081	0.146865	0.372294	0.0352848	0.831132	-0.197531	0.228062	-0.24511	0.132593	-0.459043	0.00328809	-0.184381	0.261156	-0.334123	0.0376287
ADRB2	blue	-0.0398644	0.809595	0.033954	0.837414	-0.0553613	0.737822	0.180442	0.271658	-0.311819	0.053305	0.00983627	0.952609	-0.0550764	0.739123	-0.359338	0.0246601	-0.226633	0.165319	-0.380496	0.0168695	-0.431688	0.00606839	-0.55993	0.000210189	-0.409116	0.00970719	0.449918	0.00405611	0.278358	0.0861833	0.423224	0.00726381	-0.115534	0.483688	0.16024	0.329829
UBQLN1	blue	-0.175898	0.284116	0.115581	0.483506	-0.0265768	0.872408	0.0611748	0.711417	-0.104661	0.526025	-0.0822495	0.618638	-0.174417	0.288254	0.0987928	0.549603	0.271498	0.0945418	0.0883734	0.592661	0.0787515	0.633687	0.262919	0.105856	0.0507014	0.759204	-0.0674321	0.683364	0.267328	0.0999195	-0.2835	0.0803016	-0.0839446	0.6114	0.0200013	0.903805
TMEM60	blue	0.0733192	0.657347	-0.335465	0.0368211	0.0466316	0.778026	0.235969	0.148122	0.164096	0.318169	-0.0724843	0.661013	0.065762	0.690812	0.124199	0.451264	0.212155	0.194762	0.157622	0.337894	0.175652	0.284798	0.385077	0.0154891	0.0365648	0.825099	-0.348756	0.029559	-0.227093	0.164438	-0.502861	0.00110379	-0.11933	0.469335	0.0987209	0.549895
PPP1R10	blue	0.0560586	0.734638	-0.11613	0.481416	0.150712	0.359761	-0.0793252	0.631209	0.00719279	0.965336	0.221458	0.175449	0.216697	0.185155	-0.160565	0.328837	-0.0294332	0.858826	-0.248589	0.12701	0.0610736	0.711874	-0.295409	0.0678815	0.209408	0.20074	0.119068	0.470318	0.21235	0.194342	0.306378	0.0578309	-0.212953	0.193049	0.205556	0.209338
ARF5	blue	-0.137629	0.403429	-0.0648292	0.694985	0.0421691	0.798807	0.138585	0.400137	-0.180779	0.270749	0.222332	0.173708	-0.101654	0.538045	-0.0842062	0.610286	0.0653721	0.692556	0.0459503	0.781189	-0.0740877	0.653979	0.103657	0.530024	-0.0599112	0.717129	-0.0610855	0.71182	-0.0262287	0.874066	-0.313292	0.0521301	-0.234253	0.151181	-0.0916385	0.579009
GOLGA5	blue	0.142216	0.387783	-0.0188622	0.90926	0.199394	0.223618	-0.0452194	0.784587	-0.0148701	0.928409	0.335563	0.0367624	0.0429635	0.795097	-0.0791707	0.631876	-0.166976	0.309634	0.0254618	0.87772	-0.0425308	0.797117	0.0253803	0.878109	-0.0152411	0.926627	0.0585666	0.723225	-0.100095	0.544328	-0.411667	0.00921955	-0.316918	0.0493262	-0.113352	0.492037
C17orf79	blue	-0.0638393	0.699423	-0.148014	0.368523	-0.269671	0.0968697	0.257566	0.113421	-0.141354	0.390696	0.159461	0.332217	0.259884	0.110096	0.0567561	0.731458	-0.0885036	0.592114	-0.310135	0.0546741	-0.266984	0.100373	-0.232228	0.154849	-0.276868	0.0879485	0.0501757	0.761628	0.128041	0.437275	-0.381605	0.0165261	-0.344637	0.0316708	-0.147988	0.368611
CRCP	blue	-0.0312295	0.850306	-0.0659491	0.689976	-0.0301627	0.855364	-0.202886	0.215444	0.0471755	0.775503	0.0549786	0.739571	-0.323027	0.0448774	-0.333551	0.0379777	-0.127322	0.439875	0.0721551	0.662461	-0.0395114	0.81125	-0.189461	0.248013	-0.00760371	0.963357	0.23488	0.150058	0.0610684	0.711898	0.934767	3.25723e-18	0.477256	0.00212527	0.0668175	0.686102
SLC4A2	blue	-0.126684	0.442189	0.0205229	0.901309	0.0732133	0.657812	-0.0819827	0.619781	0.192722	0.239816	-0.167495	0.308111	0.0777685	0.637943	0.722771	2.03684e-07	0.297241	0.0661135	0.112234	0.496344	0.286879	0.0766112	0.691131	1.11171e-06	0.329467	0.0405444	-0.25764	0.113313	-0.336347	0.036298	-0.435083	0.00563896	-0.193455	0.237996	-0.155258	0.345281
MRPS7	blue	-0.0812375	0.622977	-0.157973	0.336809	-0.145479	0.376874	0.221728	0.174909	-0.0147829	0.928827	-0.0232107	0.88846	0.339527	0.0344617	0.360571	0.0241361	0.24755	0.128659	-0.378415	0.0175298	0.00825142	0.960238	0.221706	0.174953	0.08446	0.609206	-0.287093	0.0763811	-0.120153	0.466254	-0.369843	0.0204835	-0.323088	0.0448347	0.339153	0.0346735
EDC4	blue	0.062854	0.70385	-0.01442	0.93057	-0.0133346	0.935785	-0.299284	0.0641846	-0.115326	0.484478	0.44579	0.00445203	-0.185588	0.257992	-0.39224	0.0135223	0.143658	0.38294	-0.252582	0.120823	-0.325336	0.0432828	-0.303436	0.0604015	-0.0945294	0.567042	0.346643	0.0306272	0.192144	0.241253	0.541659	0.000369184	0.225314	0.16786	-0.229554	0.15979
DLST	blue	-0.21263	0.193742	0.15729	0.338929	-0.0994081	0.547108	0.139604	0.396649	-0.214819	0.189086	0.155702	0.343888	0.139626	0.396573	0.242289	0.13725	-0.054776	0.740497	-0.253445	0.119515	-0.07339	0.657036	0.0359144	0.828163	-0.109617	0.506503	-0.108371	0.511376	0.242439	0.137	-0.406811	0.0101668	-0.35967	0.024518	0.18334	0.263904
ITPK1	blue	0.103686	0.529907	0.0891105	0.589566	-0.039235	0.812547	-0.0217548	0.895416	0.0410267	0.80415	0.205494	0.209477	0.0311509	0.850678	0.0164505	0.920823	0.0313935	0.849528	-0.0213268	0.897463	-0.129479	0.4321	0.0170516	0.917939	-0.0867677	0.599426	0.00304854	0.985305	-0.0009734	0.995308	-0.380144	0.0169796	-0.280522	0.0836689	-0.0486928	0.768477
ATG12	blue	-0.179524	0.274146	0.0878702	0.594777	-0.0191431	0.907914	-0.186822	0.254785	-0.152901	0.352745	0.110865	0.501645	-0.364033	0.0227136	-0.402258	0.011129	0.0748048	0.650843	0.0275783	0.867642	-0.180833	0.270605	-0.116178	0.481235	0.0125707	0.939457	0.418729	0.00797739	0.187645	0.252661	0.642787	1.02234e-05	0.27558	0.0894967	-0.0428726	0.795522
LMOD3	blue	-0.053659	0.745611	-0.078891	0.633084	0.0659657	0.689902	-0.231574	0.156046	-0.0489516	0.76728	-0.0274621	0.868195	-0.267878	0.0991973	-0.216923	0.184686	-0.126098	0.444317	-0.0196473	0.9055	-0.110178	0.504317	-0.168159	0.306168	-0.0140118	0.932531	0.245147	0.132533	0.0395765	0.810945	0.877485	2.29636e-13	0.366983	0.0215576	0.0414267	0.802278
HNRNPUL2	blue	0.13875	0.39957	-0.0829332	0.615714	0.135246	0.411696	-0.387077	0.014917	0.262209	0.106837	0.0845556	0.6088	0.0143062	0.931117	0.0406573	0.805879	0.102341	0.535286	0.109162	0.508279	0.18031	0.272015	0.218139	0.182175	0.298346	0.0650646	-0.112766	0.494293	-0.106797	0.517567	0.350802	0.0285537	0.226159	0.166228	0.207821	0.204252
DLD	blue	0.0727523	0.659836	-0.061596	0.709516	-0.0399118	0.809372	0.331693	0.0391287	-0.0730413	0.658567	-0.157828	0.337257	-0.0166281	0.919971	0.0193852	0.906755	-0.0247872	0.880936	-0.34745	0.0302158	-0.343256	0.0324063	-0.0126551	0.939051	-0.27447	0.090848	0.0312741	0.850094	0.30263	0.061122	-0.539127	0.000398159	-0.342288	0.0329295	-0.0624341	0.70574
SHANK3	blue	-0.144181	0.381192	0.201968	0.217573	0.00860456	0.958538	-0.111039	0.500972	-0.148358	0.367401	-0.185433	0.258396	-0.219983	0.178416	0.190772	0.244696	-0.11933	0.469335	-0.220639	0.177093	-0.122977	0.455763	-0.119135	0.470066	0.0495228	0.764642	0.306328	0.0578732	0.174429	0.288219	0.33282	0.0384273	-0.0662001	0.688856	-0.0632511	0.702065
PTPLAD2	blue	-0.0547426	0.74065	-0.100066	0.544445	-0.0330781	0.841554	-0.0748421	0.65068	-0.161026	0.327431	0.140902	0.392227	-0.21561	0.187422	-0.320711	0.0465241	-0.182832	0.265255	-0.117061	0.477887	-0.234676	0.150423	-0.350242	0.028826	-0.102757	0.533619	0.376197	0.0182576	0.280866	0.0832745	0.882754	1.06647e-13	0.314259	0.0513704	0.0643098	0.697313
PPP2R5E	blue	0.110302	0.503834	0.125544	0.446338	-0.00847208	0.959176	-0.0620221	0.707595	0.200376	0.221298	0.0442229	0.789225	0.206204	0.207874	0.201036	0.219748	-0.0604938	0.714494	0.300437	0.063116	0.266286	0.101299	0.245186	0.132469	0.115335	0.484447	-0.139804	0.395965	-0.0929874	0.573411	-0.402744	0.0110227	-0.228504	0.161762	0.00521256	0.974876
KIAA0174	blue	0.0325511	0.844047	-0.116396	0.480407	0.213874	0.191085	-0.279792	0.0845107	-0.252922	0.120307	0.263827	0.104612	-0.0610041	0.712188	-0.182411	0.266375	0.0548538	0.740141	0.0176797	0.914927	-0.0255524	0.877288	-0.100644	0.542113	-0.0965137	0.558894	-0.0780508	0.63672	-0.19829	0.226243	0.534583	0.000455289	0.468994	0.00259816	-0.00849487	0.959066
C19orf6	blue	0.255513	0.116426	0.117039	0.477971	0.239963	0.14118	-0.454549	0.00364879	0.093017	0.573288	0.226091	0.16636	-0.347508	0.0301862	-0.257689	0.113241	-0.141581	0.389926	-0.0494087	0.765169	-0.146848	0.372353	-0.260376	0.1094	0.0185896	0.910566	0.508912	0.000938369	0.218075	0.182308	0.413953	0.00880042	-0.0994406	0.546976	-0.490473	0.00152501
MRPL38	blue	-0.321098	0.0462457	0.177681	0.279183	-0.0753365	0.648521	0.173034	0.292152	-0.132752	0.420453	-0.225161	0.168156	0.206392	0.207452	0.369735	0.0205234	0.241679	0.138274	-0.124815	0.449004	0.191953	0.24173	0.319394	0.0474825	0.302672	0.0610838	-0.13757	0.403631	0.035927	0.828104	-0.287599	0.0758412	-0.384186	0.0157499	0.4402	0.00504136
C5orf28	blue	-0.0361645	0.826984	-0.0885	0.592129	0.037776	0.8194	-0.158152	0.336252	-0.0541162	0.743517	-0.0777424	0.638056	-0.183893	0.262442	-0.272558	0.0932117	-0.216445	0.185679	0.0395796	0.81093	-0.0205434	0.901211	-0.230848	0.157385	0.0493985	0.765215	0.146103	0.374808	0.0383101	0.81689	0.87992	1.6183e-13	0.337795	0.0354519	0.127	0.441039
WDR45L	blue	0.00662188	0.968086	-0.140083	0.395012	0.08205	0.619493	-0.0587584	0.722354	0.226739	0.165117	-0.058151	0.725112	0.168868	0.304103	0.120381	0.465402	0.0435329	0.792441	0.0279689	0.865784	0.177506	0.279665	0.293584	0.0696792	0.231799	0.155635	-0.274125	0.0912709	-0.188515	0.250427	-0.412007	0.00915614	-0.180828	0.270618	0.239099	0.142661
MRPS30	blue	-0.111609	0.498763	-0.144966	0.378577	0.0666168	0.686996	0.231236	0.156669	0.0307206	0.852718	-0.168869	0.304099	0.0817489	0.620783	0.373515	0.019171	0.328676	0.0410578	-0.0808838	0.624496	0.199271	0.223909	0.330684	0.0397653	0.215803	0.187018	-0.24054	0.140199	0.118192	0.473614	-0.455285	0.00358745	-0.256266	0.115318	-0.0224496	0.892095
PIGT	blue	0.0153078	0.926307	0.045963	0.78113	-0.0525669	0.750622	0.225762	0.166994	-0.154014	0.349207	-0.0094013	0.954703	0.377265	0.0179038	-0.0409673	0.804428	-0.207183	0.205677	-0.0694913	0.674221	-0.180385	0.271813	-0.136567	0.4071	-0.279802	0.0844992	-0.202279	0.21685	-0.143918	0.38207	-0.549888	0.000287609	-0.162856	0.321892	0.0441725	0.78946
MRPS33	blue	-0.113564	0.491223	-0.410487	0.00944256	-0.0455225	0.783177	0.432245	0.00599606	-0.194466	0.235506	0.0458189	0.7818	0.264076	0.104273	0.241469	0.138627	-0.0204385	0.901712	-0.428563	0.00648824	-0.259352	0.110852	-0.0817482	0.620786	-0.156401	0.341697	-0.142785	0.385869	0.0900951	0.585444	-0.380548	0.0168531	-0.342319	0.0329129	-0.0266741	0.871945
CCBP2	blue	-0.0577629	0.726876	-0.0760721	0.645314	0.0787596	0.633653	-0.0826346	0.616991	-0.273117	0.0925149	0.225208	0.168064	-0.149678	0.363106	-0.277087	0.0876873	-0.106748	0.517757	-0.346757	0.0305689	-0.449105	0.0041316	-0.433223	0.00587079	-0.326128	0.0427464	0.539345	0.000395584	0.217195	0.184122	0.433818	0.00579577	-0.0530868	0.748235	0.195743	0.232386
ULK1	blue	-0.304532	0.0594335	0.402219	0.0111376	-0.404296	0.0106892	-0.108199	0.51205	0.0753657	0.648393	0.0707436	0.668683	-0.458766	0.00330934	-0.212195	0.194677	-0.0795869	0.63008	0.0285448	0.863046	-0.204741	0.211189	-0.0580997	0.725345	-0.0494227	0.765104	0.42375	0.00718397	0.365826	0.0220047	0.3932	0.0132755	0.182951	0.264938	-0.249306	0.125882
BCAR3	blue	0.139266	0.397803	-0.13157	0.424639	0.0123511	0.940512	0.0263122	0.873668	0.241404	0.138736	-0.0640324	0.698556	-0.218607	0.181215	0.229956	0.159041	0.552939	0.000261746	0.011077	0.94664	-0.0493154	0.7656	0.400091	0.0116135	-0.0565337	0.732472	-0.140372	0.39403	-0.146021	0.375079	-0.462663	0.00302051	-0.00847455	0.959164	-0.0867704	0.599414
ST6GALNAC6	blue	-0.21077	0.197759	0.231693	0.155828	-0.134328	0.414907	0.0231423	0.888786	0.0530008	0.74863	0.0131688	0.936582	-0.0301517	0.855416	-0.33257	0.0385821	-0.182407	0.266384	0.149959	0.362195	-0.00477151	0.977001	-0.363207	0.0230466	-0.0760927	0.645224	0.385189	0.0154566	0.164703	0.316358	0.53913	0.000398122	-0.0224708	0.891994	0.452926	0.00378733
LOC128192	blue	-0.19668	0.230112	-0.152418	0.354286	-0.115429	0.484088	0.304885	0.0591244	0.126659	0.442277	-0.188685	0.249992	0.156803	0.340444	0.552535	0.00026505	0.343365	0.0323477	0.159518	0.332041	0.311062	0.0539175	0.570944	0.000147274	0.177123	0.280721	-0.475149	0.00223805	-0.405349	0.0104676	-0.57684	0.000121102	-0.0832261	0.614464	0.0121202	0.941623
C14orf166	blue	0.064361	0.697083	-0.127629	0.438761	0.11974	0.4678	0.0520474	0.753009	0.0587277	0.722493	-0.0250729	0.879574	0.126412	0.443175	0.189664	0.247497	-0.0658881	0.690249	0.291384	0.0718974	0.32023	0.0468723	0.355057	0.0265537	0.0541585	0.743323	-0.438888	0.00518909	-0.28308	0.0807705	-0.595135	6.43935e-05	-0.0198972	0.904303	-0.189466	0.248001
MBD6	blue	-0.0777788	0.637899	0.000811775	0.996087	-0.121184	0.46241	0.0162487	0.921791	0.265077	0.102918	-0.0930252	0.573255	-0.0209296	0.899363	-0.100557	0.542464	-0.0619685	0.707837	0.168311	0.305724	0.27209	0.0937967	-0.0804448	0.626384	0.268166	0.0988203	-0.099434	0.547003	-0.130015	0.43018	0.381805	0.0164649	-0.0126735	0.938962	0.350594	0.0286548
FKBP14	blue	-0.0280676	0.865315	-0.0893188	0.588693	0.0528452	0.749344	-0.23461	0.150541	0.0560892	0.734498	-0.109304	0.507724	-0.266248	0.101349	-0.184265	0.261462	-0.117288	0.477028	0.0293327	0.859304	-0.0448491	0.786309	-0.0955366	0.562899	0.124812	0.449015	0.200815	0.220267	-0.0106135	0.948869	0.864605	1.3029e-12	0.370804	0.0201332	0.0251843	0.879043
SNRNP70	blue	0.050441	0.760405	0.0393765	0.811883	0.18504	0.259425	-0.357739	0.025354	0.197282	0.22866	0.0493983	0.765216	-0.138067	0.401918	-0.0610512	0.711975	0.0478052	0.772585	0.166514	0.310992	0.232406	0.154524	0.0394702	0.811443	0.296551	0.0667744	0.168172	0.306131	-0.0817416	0.620814	0.775534	6.71541e-09	0.18951	0.247888	0.155972	0.343039
DBNDD1	blue	0.286134	0.0774134	-0.196586	0.230339	0.181704	0.268265	-0.149716	0.362983	-0.213306	0.192296	0.225367	0.167756	-0.0575792	0.727711	-0.0760758	0.645298	-0.0369145	0.823453	-0.158597	0.334878	-0.148199	0.367921	-0.0659149	0.690129	-0.151335	0.357757	0.0242163	0.88366	-0.0392346	0.812548	-0.236016	0.14804	-0.199799	0.222658	-0.273594	0.0919242
ALG1L	blue	0.0983085	0.551571	0.0770601	0.641017	-0.000465421	0.997756	0.0702555	0.670839	0.1846	0.26058	-0.174945	0.286773	0.205214	0.210114	-0.0109981	0.947019	-0.145765	0.375927	-0.092954	0.573549	-0.133778	0.416836	-0.05751	0.728026	-0.042809	0.795818	-0.143233	0.384365	-0.0340771	0.836832	-0.414184	0.00875913	-0.350994	0.0284608	0.300841	0.0627446
UBXN2B	blue	0.333318	0.0381204	-0.0657264	0.690972	0.207379	0.205238	-0.0330444	0.841713	0.140575	0.393338	-0.075555	0.647568	0.406558	0.0102183	0.563491	0.000187606	0.0273232	0.868856	-0.144218	0.381069	0.0133697	0.935616	0.144996	0.378476	-0.154683	0.347093	-0.191926	0.2418	-0.150421	0.3607	-0.570793	0.000148006	-0.326951	0.0421949	-0.209575	0.200374
HDDC3	blue	-0.125396	0.446877	0.210411	0.198542	-0.0122999	0.940758	0.316562	0.0495962	-0.249011	0.126346	0.057409	0.728485	0.26312	0.10558	-0.133006	0.419555	0.113308	0.492208	-0.0327383	0.843161	0.117458	0.476383	-0.139612	0.396619	0.0239673	0.884848	0.00546398	0.973665	0.194722	0.234878	-0.409914	0.00955233	-0.389374	0.0142821	0.0473399	0.774741
LOC728324	blue	0.0224115	0.892278	-0.113738	0.490553	0.012816	0.938278	0.257625	0.113335	-0.0847006	0.608184	-0.127499	0.439231	0.292419	0.0708473	0.1941	0.236405	-0.0506269	0.759548	-0.291684	0.0715912	-0.152106	0.355283	-0.043774	0.791317	-0.110599	0.50268	-0.155664	0.344008	0.198158	0.22656	-0.486253	0.00169795	-0.33601	0.0364972	-0.110083	0.504687
HS1BP3	blue	-0.262724	0.106125	-0.195395	0.233232	0.0283849	0.863806	0.302997	0.0607936	-0.195224	0.23365	-0.0923839	0.575913	0.34032	0.0340157	0.251251	0.12286	0.204894	0.21084	-0.143212	0.384435	0.0472733	0.77505	0.150466	0.360555	0.171808	0.295638	-0.450027	0.0040461	-0.304339	0.0596031	-0.466029	0.002789	-0.26799	0.0990508	0.147604	0.369866
VBP1	blue	0.159545	0.331959	-0.0249723	0.880053	0.151248	0.358036	0.0514271	0.755862	0.311746	0.0533643	-0.150018	0.362004	0.149673	0.363121	0.215107	0.188478	0.275615	0.0894545	0.437469	0.00535306	0.378414	0.0175301	0.330533	0.0398615	0.0166982	0.919634	-0.329417	0.0405767	-0.340282	0.0340371	-0.451052	0.00395287	-0.110752	0.502084	0.12911	0.433424
LOC642333	blue	0.079899	0.628734	0.177814	0.278819	0.14519	0.377832	-0.118583	0.472141	-0.0950029	0.565093	0.162035	0.32437	-0.0896481	0.587314	-0.396944	0.0123491	-0.276805	0.088023	-0.0911559	0.581018	-0.15967	0.331575	-0.398032	0.0120905	-0.180498	0.271507	0.241456	0.138648	0.0705602	0.669493	0.335928	0.0365455	0.0594927	0.719025	0.115139	0.485191
LOC100129211	blue	0.0360705	0.827427	-0.00986966	0.952449	0.0587601	0.722346	-0.225727	0.167061	0.0356868	0.829236	-0.103597	0.530261	-0.266214	0.101395	-0.226005	0.166526	-0.139988	0.395338	0.0212903	0.897637	-0.10431	0.527419	-0.187568	0.252859	-0.00643276	0.968997	0.240163	0.140839	0.0122414	0.94104	0.888783	4.23372e-14	0.381882	0.0164413	0.0495465	0.764532
LOC650157	blue	-0.140878	0.392308	-0.103192	0.531879	-0.0785823	0.634419	0.202125	0.217209	0.151525	0.357144	-0.215769	0.18709	0.178304	0.277475	0.624589	2.14011e-05	0.445354	0.00449579	0.154959	0.346223	0.352841	0.0275803	0.67339	2.6313e-06	0.273096	0.0925415	-0.528763	0.000539127	-0.416775	0.00830581	-0.634119	1.46213e-05	-0.0951113	0.564647	-0.0587242	0.722509
HMGB3	blue	-0.0895493	0.587728	0.273986	0.0914417	-0.152301	0.354659	-0.106487	0.518788	0.130333	0.429042	0.0210762	0.898662	-0.31842	0.0482005	0.28329	0.0805364	0.344377	0.0318083	0.0717569	0.664214	-0.148564	0.36673	0.371162	0.0200038	-0.0415008	0.801931	0.143473	0.38356	0.259262	0.11098	-0.363136	0.0230753	-0.0389278	0.813989	-0.289418	0.0739258
LOC729120	blue	-0.0234018	0.887547	-0.0484689	0.769513	0.0547774	0.740491	-0.270857	0.0953537	0.0153651	0.926032	0.00581734	0.971962	-0.243383	0.135429	-0.150324	0.361013	-0.0882213	0.5933	0.0451672	0.784829	0.043115	0.79439	-0.0687225	0.677629	0.0661621	0.689026	0.184528	0.26077	-0.0124481	0.940046	0.888849	4.18974e-14	0.36907	0.0207694	0.0381931	0.817439
MGLL	blue	0.0577004	0.72716	0.11889	0.470985	-0.15412	0.348873	-0.0504141	0.760529	0.167302	0.308677	-0.0148203	0.928648	-0.43494	0.00565644	-0.0782521	0.635848	0.431869	0.00604478	0.0810368	0.623839	-0.20593	0.208493	0.323781	0.0443517	-0.108069	0.512562	0.303954	0.0599424	0.290398	0.0729089	-0.301346	0.0622834	0.00747399	0.963982	-0.440002	0.0050634
CSF2RA	blue	0.00785384	0.962153	-0.0207018	0.900452	0.0112573	0.945772	-0.293042	0.0702209	0.0410982	0.803815	0.0920584	0.577264	-0.324897	0.0435823	-0.298583	0.0648406	-0.136596	0.406999	0.119086	0.470251	-0.00484338	0.976655	-0.138619	0.400021	0.059036	0.721095	0.232419	0.1545	0.0474309	0.774319	0.948969	3.91508e-20	0.563809	0.0001857	-0.0101494	0.951103
LOC100128098	blue	0.0598509	0.717402	-0.279016	0.0854128	0.110989	0.501163	-0.172636	0.293281	-0.0767811	0.642229	-0.0899919	0.585876	-0.218201	0.182047	-0.204731	0.211211	-0.211437	0.196312	-0.195518	0.232932	-0.31333	0.0521006	-0.252273	0.121294	-0.100396	0.543112	0.174273	0.288657	0.0748022	0.650854	0.686574	1.39503e-06	0.232539	0.154282	0.0505184	0.760048
ANKRD43	blue	0.0353622	0.830766	0.273016	0.0926409	0.0217492	0.895443	0.159344	0.332578	-0.0818605	0.620305	-0.0716205	0.664815	0.479871	0.00199224	0.130054	0.43004	-0.232811	0.153786	-0.00159637	0.992305	0.0210367	0.898851	-0.0808851	0.624491	0.0256139	0.876995	-0.221171	0.176024	-0.168918	0.303959	-0.393911	0.0130953	-0.283768	0.0800046	-0.0251978	0.878978
FAM119A	blue	0.0763718	0.644009	-0.0989827	0.548833	0.117906	0.474692	-0.295988	0.0673181	0.180546	0.271378	-0.146245	0.374339	-0.260325	0.109472	-0.210932	0.197409	-0.0788547	0.633241	0.180948	0.270296	0.0923017	0.576254	-0.0214834	0.896714	0.216166	0.186259	0.0679802	0.680926	-0.148684	0.366337	0.836403	3.35795e-11	0.452455	0.00382838	-0.0175867	0.915373
C1orf41	blue	0.191836	0.242025	-0.314586	0.051115	-0.0482407	0.770569	0.0238523	0.885397	0.129857	0.430747	-0.10141	0.539027	0.023966	0.884854	0.153661	0.350327	-0.00898084	0.956727	0.0384673	0.816151	-0.0081695	0.960633	0.185888	0.257211	-0.201374	0.218957	-0.341385	0.0334246	-0.233902	0.151812	-0.383449	0.0159683	0.110166	0.504364	0.120368	0.465449
YWHAG	blue	-0.267587	0.0995792	-0.0282426	0.864483	-0.0643657	0.697062	0.114001	0.489547	0.0277364	0.86689	-0.218704	0.181018	-0.0569113	0.730751	0.371849	0.0197576	0.318721	0.0479778	0.0624851	0.70551	0.206332	0.207586	0.571098	0.00014653	0.17578	0.284443	-0.266219	0.101388	-0.221532	0.1753	-0.271838	0.0941138	0.0963448	0.559585	0.123995	0.452012
SDF2	blue	0.0551109	0.738966	-0.144462	0.380255	0.0420188	0.799509	0.238365	0.143929	0.0185173	0.910913	-0.119416	0.469012	0.439589	0.00510968	-0.0123064	0.940728	-0.25011	0.124626	0.085506	0.604765	-0.0567001	0.731713	-0.225338	0.167814	-0.127466	0.439352	-0.21919	0.180026	-0.126968	0.441156	-0.385217	0.0154486	-0.0942358	0.568252	-0.0656464	0.691329
UGT1A7	blue	-0.0174034	0.916252	-0.314776	0.0509676	-0.0334647	0.839726	0.44656	0.00437572	-0.162807	0.322038	0.0523749	0.751504	0.250103	0.124637	0.186396	0.255888	0.197946	0.227067	-0.332527	0.0386084	-0.252688	0.120662	-0.00644416	0.968942	-0.137892	0.402522	-0.204498	0.211743	-0.148992	0.365333	-0.39074	0.0139155	-0.213744	0.191361	0.13161	0.424495
TUBGCP2	blue	-0.220303	0.177769	0.288188	0.0752167	-0.172495	0.293682	-0.281254	0.0828309	0.111041	0.500965	0.140789	0.392612	-0.070825	0.668323	0.0254189	0.877925	0.117422	0.47652	0.240227	0.140731	0.294102	0.0691651	0.102712	0.5338	0.231459	0.156259	0.00596042	0.971273	-0.126402	0.443212	0.572848	0.000138314	0.317722	0.0487215	0.147897	0.368906
MRPL16	blue	-0.0955664	0.562777	-0.151591	0.356934	0.00231439	0.988843	0.427168	0.0066837	-0.267256	0.100015	-0.0314669	0.849181	0.113293	0.492263	-0.0299097	0.856564	0.181525	0.268743	-0.327866	0.0415883	-0.188037	0.251652	-0.069758	0.67304	-0.234291	0.151112	-0.124823	0.448976	0.316188	0.0498809	-0.3923	0.0135067	-0.37255	0.0195089	0.335565	0.0367617
UCHL5	blue	0.0165647	0.920275	-0.08219	0.618893	-0.0345572	0.834565	0.21169	0.195765	0.129945	0.43043	-0.232106	0.155072	0.638489	1.22251e-05	0.601343	5.1515e-05	-0.0604871	0.714524	0.0320245	0.84654	0.169523	0.302203	0.235379	0.149168	0.167564	0.307907	-0.49921	0.00121565	-0.331076	0.0395172	-0.587111	8.53465e-05	-0.295466	0.0678254	0.307972	0.0564745
C18orf55	blue	0.0779357	0.637218	-0.202659	0.215971	-0.00601972	0.970987	0.349267	0.0293053	-0.262442	0.106514	0.077058	0.641026	0.412304	0.00910108	0.187471	0.253108	0.144545	0.379978	-0.490704	0.00151604	-0.119784	0.467633	-0.154147	0.348787	-0.126947	0.441232	-0.133777	0.416842	0.206169	0.207953	-0.409194	0.00969197	-0.412859	0.00899894	-0.0106797	0.948551
ITPKA	blue	-0.0621727	0.706917	0.0526632	0.75018	-0.0233654	0.887721	0.0841257	0.610629	-0.0551821	0.73864	0.00818278	0.960569	0.219933	0.178518	0.279284	0.0850999	-0.0330203	0.841827	0.00353091	0.98298	0.125685	0.445825	0.165707	0.313375	0.115483	0.483879	-0.331324	0.0393603	-0.22125	0.175865	-0.413827	0.00882309	-0.200071	0.222016	0.361671	0.0236764
NDUFA6	blue	0.00517671	0.975049	0.0478915	0.772185	-0.0761844	0.644825	0.313248	0.0521647	-0.0775203	0.639019	-0.208462	0.202828	0.0945801	0.566833	-0.104981	0.524751	-0.151809	0.356234	0.0612969	0.710866	-0.128083	0.437123	-0.221678	0.17501	-0.278309	0.0862407	0.0527525	0.74977	0.128148	0.436888	-0.359603	0.0245468	-0.205543	0.209366	0.0968722	0.557428
LOC401152	blue	0.0366732	0.824589	-0.0133593	0.935666	-0.093995	0.569245	0.0303106	0.854662	-0.0611933	0.711334	-0.00535525	0.974188	-0.358467	0.025036	-0.285129	0.0785052	-0.110091	0.504656	-0.113394	0.491877	-0.283218	0.0806159	-0.333284	0.0381412	-0.320416	0.0467371	0.410602	0.00942067	0.312518	0.0527454	0.693865	9.68217e-07	0.189286	0.248458	0.0747261	0.651187
RAB5C	blue	-0.11227	0.496206	-0.075941	0.645885	-0.12256	0.457304	0.190655	0.24499	-0.0803601	0.626748	-0.215894	0.186827	0.201702	0.218193	0.254659	0.117695	0.0518216	0.754047	0.139866	0.395755	-0.0326746	0.843463	0.179801	0.273393	-0.0719214	0.66349	-0.413733	0.00884002	-0.221036	0.176294	-0.496207	0.00131508	0.233951	0.151724	0.0179104	0.913821
LOC440704	blue	-0.0411779	0.803442	-0.00211503	0.989804	0.00523564	0.974765	-0.128671	0.435004	-0.184764	0.260149	0.118764	0.47146	-0.415901	0.0084563	-0.415621	0.0085051	-0.00548591	0.973559	-0.146126	0.374733	-0.343989	0.0320139	-0.299389	0.064086	-0.249179	0.126082	0.458306	0.003345	0.269487	0.0971071	0.808015	5.01662e-10	0.367068	0.0215249	-0.0922691	0.576389
CLN3	blue	-0.117976	0.47443	0.0322529	0.845458	-0.100188	0.543953	0.146165	0.374603	-0.11329	0.492276	0.0222389	0.893102	0.551554	0.000273216	0.309792	0.0549565	0.0095776	0.953854	-0.233748	0.152089	-0.093205	0.57251	-0.0559188	0.735276	0.0925174	0.575359	-0.263514	0.10504	-0.117926	0.474615	-0.434955	0.00565462	-0.361147	0.0238943	-0.163997	0.318465
LOC728556	blue	0.14734	0.370732	-0.0458919	0.78146	-0.0347351	0.833725	-0.0130795	0.937011	0.180638	0.271131	0.110789	0.50194	0.292517	0.0707486	0.305878	0.0582614	0.139791	0.396009	-0.115288	0.484626	0.196015	0.231723	0.172113	0.294767	0.115757	0.482836	-0.298394	0.065019	-0.255333	0.116694	-0.369851	0.0204809	-0.373057	0.0193309	0.102629	0.534133
WDR12	blue	-0.0766735	0.642697	-0.185089	0.259296	0.148827	0.36587	0.224316	0.169801	0.0216785	0.895781	-0.314543	0.0511487	0.38561	0.0153349	0.52706	0.000566128	0.188143	0.25138	0.145674	0.376229	0.388481	0.0145263	0.416061	0.00842863	0.295468	0.0678237	-0.518807	0.000714885	-0.203154	0.214826	-0.522178	0.00065036	-0.211768	0.195596	0.183351	0.263876
DYM	blue	0.0579837	0.725872	0.0861716	0.601946	0.181636	0.268447	0.0940563	0.568993	0.187023	0.254265	-0.222517	0.173342	0.2155	0.187653	0.277704	0.0869543	0.0658943	0.690221	0.284769	0.0788997	0.377392	0.0178625	0.250037	0.12474	0.230507	0.158016	-0.262081	0.107014	-0.169595	0.301996	-0.519151	0.000708037	-0.226718	0.165156	-0.318407	0.0482107
GPR177	blue	-0.0272738	0.869091	-0.202665	0.215956	-0.0135898	0.934559	0.0309035	0.851851	0.121751	0.4603	-0.0996891	0.54597	0.0499382	0.762724	0.448628	0.00417639	0.0380675	0.818029	-0.106747	0.517761	-0.0422061	0.798634	0.296215	0.0670985	0.0518538	0.753899	-0.143751	0.382629	-0.268695	0.0981323	-0.131004	0.42665	0.0527367	0.749842	-0.0131063	0.936882
NUP85	blue	-0.0684371	0.678896	-0.258433	0.112168	0.0694648	0.674338	0.110868	0.501636	0.0581043	0.725324	0.0722087	0.662225	0.178722	0.27633	0.17049	0.299413	0.118273	0.473308	0.186779	0.254896	0.384946	0.0155272	0.362258	0.0234341	0.189462	0.248012	-0.370988	0.0200666	-0.245667	0.131687	-0.501188	0.00115387	-0.221762	0.174843	0.315839	0.0501478
LRRC31	blue	0.483584	0.00181598	-0.0752878	0.648734	0.254299	0.118233	-0.178458	0.277052	0.285789	0.0777863	-0.0681778	0.680048	0.0358364	0.828531	0.0263246	0.873609	-0.030944	0.851659	-0.0562593	0.733723	-0.15869	0.334589	0.0235318	0.886927	-0.1053	0.523488	-0.00491958	0.976288	-0.0621955	0.706814	-0.331888	0.0390064	-0.25857	0.111971	0.0773187	0.639894
C20orf45	blue	-0.101867	0.53719	-0.225688	0.167136	-0.224192	0.170043	0.309762	0.0549818	0.0903438	0.584406	-0.117358	0.476763	0.310541	0.0543422	0.202244	0.216931	0.0149984	0.927793	-0.059569	0.718679	-0.0139412	0.93287	0.0950584	0.564865	-0.00310899	0.985013	-0.222314	0.173744	0.0982491	0.551813	-0.474184	0.0022914	-0.0984765	0.550889	-0.0733405	0.657254
C8orf47	blue	0.028114	0.865094	0.344581	0.0317001	-0.0684697	0.678751	-0.237582	0.14529	0.00206509	0.990045	0.0304797	0.85386	-0.147608	0.369854	0.316087	0.0499581	0.219983	0.178415	0.0298399	0.856896	-0.0360172	0.827679	0.284586	0.0791008	-0.0626294	0.704861	0.0597205	0.717993	0.0231556	0.888723	-0.356565	0.0258735	-0.115328	0.48447	-0.433797	0.00579836
SPG7	blue	0.0338789	0.837768	0.00923076	0.955524	0.0533761	0.746908	-0.0626552	0.704745	-0.291707	0.0715678	0.43148	0.00609555	-0.350566	0.0286681	-0.506305	0.00100672	-0.059981	0.716813	-0.413171	0.00894194	-0.54026	0.000384953	-0.503693	0.00107961	-0.258218	0.112477	0.595568	6.34095e-05	0.516621	0.00075969	0.54973	0.000289006	-0.0280882	0.865217	-0.116768	0.478996
EIF2B2	blue	0.0878025	0.595062	-0.344231	0.0318853	0.186872	0.254654	0.126638	0.442356	0.0941727	0.568512	0.0162812	0.921635	0.366761	0.0216426	0.300908	0.0626829	0.0618752	0.708257	0.216615	0.185325	0.351526	0.0282048	0.233913	0.151792	0.217304	0.183896	-0.502733	0.00110755	-0.518378	0.000723485	-0.527719	0.000555547	-0.127572	0.43897	-0.134297	0.415016
PPP1CA	blue	0.386267	0.0151467	-0.361609	0.023702	0.470879	0.00248281	-0.157894	0.337052	0.147916	0.368847	0.124145	0.45146	0.0917224	0.57866	0.116505	0.479993	0.229907	0.159131	0.170627	0.29902	0.172615	0.29334	0.320178	0.04691	0.0596625	0.718256	-0.358563	0.0249944	-0.404508	0.0106442	-0.401616	0.0112708	-0.0135286	0.934853	-0.12256	0.457304
LOC286016	blue	-0.255418	0.116567	-0.206576	0.207037	-0.2098	0.19988	0.284464	0.0792351	0.0532058	0.74769	-0.0424876	0.797319	-0.0730907	0.65835	-0.0324254	0.844642	0.235023	0.149804	-0.0962941	0.559793	0.086518	0.60048	0.282783	0.0811029	0.390249	0.0140465	-0.13388	0.41648	0.214487	0.189786	-0.315212	0.0506299	-0.197354	0.228488	-0.152967	0.352534
CMC1	blue	0.00165239	0.992035	-0.27199	0.0939227	-0.0861871	0.60188	0.367699	0.0212842	-0.103039	0.532492	-0.0637993	0.699603	0.336619	0.0361375	0.198876	0.224848	0.0200973	0.903345	-0.458665	0.00331714	-0.168051	0.306482	-0.145015	0.378414	-0.00117689	0.994327	-0.137929	0.402395	0.221345	0.175675	-0.368413	0.0210148	-0.348019	0.0299279	-0.0810712	0.623691
SAFB	blue	-0.0220856	0.893835	-0.15171	0.356551	0.017941	0.913675	-0.354209	0.0269431	-0.0550161	0.739399	0.330009	0.0401963	-0.121989	0.459417	-0.361578	0.023715	-0.273321	0.0922619	-0.0235521	0.886829	0.00809201	0.961006	-0.276276	0.0886569	-0.0148341	0.928581	0.235908	0.148231	0.0935634	0.571028	0.64479	9.39739e-06	0.377362	0.0178721	-0.19315	0.238752
ZCCHC24	blue	-0.0892945	0.588795	0.421743	0.00749256	-0.235501	0.148951	0.105142	0.524113	-0.0818955	0.620155	0.0686319	0.678031	-0.126565	0.442621	-0.272541	0.0932321	-0.288262	0.0751382	0.00489473	0.976407	-0.204042	0.212786	-0.508921	0.000938147	-0.231558	0.156077	0.58916	7.94803e-05	0.370824	0.0201259	0.534907	0.000450994	-0.106115	0.520257	0.131172	0.426053
CEP27	blue	0.00478653	0.976929	-0.0896587	0.58727	0.00726875	0.964971	-0.101422	0.538977	-0.122576	0.457245	0.186973	0.254393	-0.252899	0.120342	-0.396078	0.0125583	-0.189661	0.247506	-0.0550183	0.739389	-0.182025	0.267405	-0.368757	0.0208858	-0.149024	0.36523	0.345829	0.0310473	0.221145	0.176077	0.898365	8.69308e-15	0.331411	0.0393058	0.0948624	0.565671
RBM33	blue	0.0844247	0.609356	-0.0287952	0.861857	0.119654	0.468121	-0.173464	0.290936	0.00522125	0.974834	0.138353	0.400936	-0.233104	0.153254	-0.355967	0.0261417	-0.277289	0.0874463	-0.093871	0.569758	-0.0809791	0.624086	-0.381945	0.0164222	0.0797961	0.629178	0.323916	0.0442582	0.155501	0.34452	0.748187	4.36857e-08	0.0719728	0.663264	-0.0514369	0.755817
CCNC	blue	0.273015	0.092642	-0.204735	0.211202	0.084906	0.607311	0.231422	0.156326	0.00923053	0.955525	-0.102875	0.533147	0.00800456	0.961427	-0.158275	0.335873	-0.0740342	0.654214	-0.261311	0.108087	-0.359791	0.0244663	-0.204786	0.211087	-0.367978	0.0211787	0.0846723	0.608304	0.183926	0.262356	-0.504	0.00107082	-0.33782	0.0354373	-0.118696	0.471715
UNC50	blue	-0.0138298	0.933405	-0.0559672	0.735055	0.0827791	0.616373	0.187444	0.253179	-0.262938	0.105829	0.0464838	0.778712	0.495533	0.00133835	0.0294655	0.858673	-0.312629	0.0526564	0.0809843	0.624064	0.0604401	0.714737	-0.166649	0.310594	-0.181263	0.269449	-0.403617	0.0108339	-0.32213	0.0455093	-0.445541	0.004477	-0.153271	0.351567	0.205331	0.209847
EML3	blue	-0.0413061	0.802842	0.0963108	0.559725	-0.102644	0.534074	-0.251765	0.12207	-0.134234	0.415237	0.124653	0.449597	-0.459006	0.00329088	-0.431588	0.00608136	-0.0114275	0.944954	-0.0181831	0.912514	-0.220496	0.177381	-0.246445	0.130429	-0.292672	0.0705923	0.459167	0.00327859	0.362183	0.0234648	0.51432	0.000809551	0.311744	0.0533656	-0.0404976	0.806628
SPAG7	blue	-0.0177804	0.914445	0.328201	0.0413686	0.0766182	0.642938	-0.0749353	0.650273	-0.251767	0.122066	0.216326	0.185925	-0.152882	0.352804	-0.285351	0.0782635	-0.214691	0.189356	-0.0460621	0.78067	-0.073741	0.655498	-0.366502	0.0217426	-0.14268	0.386219	0.330686	0.0397639	0.331243	0.0394113	0.376759	0.0180708	0.0201192	0.903241	-0.0981553	0.552195
UCHL3	blue	0.389136	0.014347	-0.057459	0.728258	0.109366	0.507482	-0.0691345	0.675802	0.150091	0.361768	-0.0683138	0.679444	0.0885246	0.592025	0.0461938	0.780058	-0.0100852	0.951412	-0.285643	0.0779455	-0.388936	0.0144015	-0.0473411	0.774735	-0.165979	0.312573	0.138924	0.398975	0.0577247	0.72705	-0.414045	0.00878395	-0.305378	0.0586942	-0.311835	0.0532925
SLC39A3	blue	0.442398	0.00480202	-0.215803	0.187018	0.306092	0.0580762	-0.256387	0.115139	0.127296	0.439969	0.240745	0.13985	0.0139695	0.932734	-0.140239	0.39448	-0.120763	0.463977	-0.0439735	0.790387	-0.117632	0.475725	-0.0716891	0.664513	-0.0768725	0.641832	-0.0427832	0.795939	-0.150071	0.361831	-0.232979	0.15348	-0.051873	0.753811	-0.5873	8.47909e-05
SDPR	blue	-0.0268565	0.871077	-0.0702586	0.670825	0.159132	0.333229	-0.0682214	0.679854	-0.332469	0.0386443	-0.00687929	0.966846	-0.166431	0.311237	-0.299919	0.063594	-0.173843	0.289867	-0.150096	0.361751	-0.252083	0.121584	-0.377908	0.017694	-0.308082	0.0563814	0.155743	0.34376	0.138563	0.400214	0.471134	0.00246754	0.204377	0.212019	0.194468	0.235501
GPS1	blue	-0.0294477	0.858758	-0.120424	0.465243	0.0445203	0.78784	0.193478	0.237941	-0.0907942	0.582526	-0.00742671	0.96421	0.364071	0.0226984	0.10365	0.530051	0.067503	0.683049	-0.425203	0.00696753	-0.101681	0.537937	-0.0894781	0.588026	0.0944111	0.567529	-0.1905	0.245381	0.00689745	0.966759	-0.348539	0.0296673	-0.394681	0.0129023	0.479317	0.0020198
XAF1	blue	-0.0946552	0.566524	-0.0387479	0.814833	-0.067267	0.684099	-0.110232	0.504106	-0.145707	0.37612	0.0867761	0.59939	-0.305036	0.0589924	-0.322107	0.045526	-0.145851	0.375641	-0.0738542	0.655002	-0.335941	0.0365377	-0.263584	0.104944	-0.261423	0.10793	0.377884	0.0177017	0.114646	0.487075	0.684194	1.56814e-06	0.467617	0.00268533	0.0661209	0.689209
COPS6	blue	-0.073718	0.655598	-0.20479	0.211077	-0.148628	0.366519	0.37024	0.0203382	-0.0811735	0.623252	-0.0860414	0.602497	0.306651	0.0575961	0.154828	0.346638	-0.0883223	0.592876	-0.43056	0.00621721	-0.355549	0.0263305	-0.106396	0.51915	-0.166417	0.311278	-0.123429	0.454094	0.0165087	0.920544	-0.586302	8.77694e-05	-0.456449	0.00349227	0.220035	0.17831
LOC100131718	blue	0.0320962	0.8462	-0.106667	0.518078	0.0842242	0.61021	-0.134531	0.414194	-0.0581581	0.72508	0.0207905	0.900028	-0.260845	0.10874	-0.313357	0.0520791	-0.148084	0.368297	-0.00306299	0.985235	-0.144337	0.38067	-0.269201	0.0974766	-0.0457218	0.782251	0.325314	0.0432975	0.145532	0.376697	0.924466	4.49246e-17	0.368447	0.0210022	0.0338831	0.837749
SDHAP2	blue	0.00587215	0.971698	-0.144889	0.378833	0.199729	0.222823	-0.236363	0.147427	-0.0825186	0.617487	0.319503	0.0474024	-0.00521403	0.974869	-0.150351	0.360928	-0.159684	0.331532	0.0479589	0.771873	0.135383	0.411219	-0.256056	0.115626	0.00254262	0.987743	0.0591891	0.7204	-0.0233483	0.887802	0.676237	2.3006e-06	0.301	0.062599	0.194428	0.235601
ZW10	blue	0.249293	0.125903	-0.185869	0.257259	0.0344342	0.835145	-0.057099	0.729896	0.0271014	0.869911	0.0720741	0.662818	-0.1335	0.417815	-0.173776	0.290056	0.149078	0.365053	-0.0803062	0.626981	-0.271135	0.0950009	0.0512244	0.756795	-0.196363	0.23088	0.0361086	0.827248	-0.0390876	0.813239	-0.4217	0.00749938	-0.152091	0.35533	-0.423839	0.00717062
LOC100134648	blue	0.223166	0.172057	-0.182651	0.265734	0.155593	0.34423	-0.246105	0.130978	0.182888	0.265105	-0.104016	0.528591	0.0844389	0.609296	-0.00632023	0.969539	-0.257749	0.113155	0.0206563	0.90067	0.241729	0.138189	-0.151492	0.357252	0.162799	0.322062	-0.0916497	0.578963	-0.126506	0.442835	0.391445	0.0137296	0.0430693	0.794603	-0.0666584	0.686811
KIAA0391	blue	-0.249892	0.124967	0.101431	0.538941	-0.200964	0.219917	0.315514	0.0503973	-0.231916	0.15542	-0.208944	0.201762	0.260326	0.109471	0.111294	0.499983	-0.188258	0.251084	-0.0435134	0.792532	-0.188396	0.25073	0.00446456	0.97848	-0.0134158	0.935395	-0.111433	0.499442	0.130151	0.429693	-0.495209	0.00134965	-0.285706	0.0778765	0.187539	0.252934
ID1	blue	0.0500428	0.762241	0.456598	0.00348027	-0.00865591	0.958291	-0.190568	0.24521	-0.0149547	0.928002	0.0445135	0.787872	-0.296822	0.0665139	-0.115178	0.485046	0.0988397	0.549413	0.10388	0.529134	-0.0660534	0.689511	-0.00771227	0.962835	-0.0556681	0.73642	0.494314	0.00138135	0.172121	0.294747	0.451583	0.00390536	0.131062	0.426444	-0.069277	0.67517
GSDMB	blue	-0.0280517	0.86539	-0.169528	0.30219	0.243988	0.134431	-0.296615	0.0667136	0.00912915	0.956013	0.287044	0.076434	-0.10113	0.540151	-0.257727	0.113187	-0.159686	0.331525	-0.112449	0.495514	0.05956	0.71872	-0.254774	0.117524	0.322605	0.0451741	0.336991	0.0359198	0.220015	0.17835	0.505868	0.0010186	0.00864637	0.958337	-0.157586	0.338008
SETDB2	blue	0.0509376	0.758116	0.114774	0.486587	0.0476538	0.773286	-0.0242686	0.88341	-0.162495	0.322981	-0.00162124	0.992185	-0.0659747	0.689862	-0.373199	0.0192812	-0.304849	0.0591559	0.249021	0.12633	0.0155206	0.925286	-0.358614	0.0249722	-0.294937	0.0683432	0.103743	0.529679	0.0328981	0.842405	0.456006	0.00352826	0.284061	0.0796797	0.370506	0.0202414
EPM2AIP1	blue	0.0586805	0.722708	-0.149273	0.364419	-0.0652361	0.693164	0.413184	0.0089396	-0.00460972	0.977781	-0.172932	0.292442	0.0635679	0.700642	-0.202022	0.217447	0.199249	0.223961	-0.0665791	0.687164	-0.0289334	0.8612	-0.155593	0.344229	-0.299594	0.0638956	-0.117475	0.47632	-0.0558648	0.735522	-0.313025	0.0523417	-0.271472	0.0945746	0.267426	0.09979
LOC643997	blue	-0.12982	0.430878	-0.239535	0.141914	-0.0446025	0.787457	0.233811	0.151976	0.114932	0.485984	-0.121612	0.460819	0.190719	0.24483	0.57954	0.000110585	0.239909	0.141274	0.0589595	0.721442	0.251111	0.123076	0.569353	0.000155161	0.188391	0.250745	-0.483339	0.00182719	-0.358483	0.0250291	-0.613597	3.27048e-05	-0.146884	0.372231	-0.0834048	0.613701
MBD4	blue	-0.0237801	0.885741	-0.0450817	0.785227	0.068257	0.679696	-0.301032	0.0625694	-0.00941153	0.954654	-0.0673605	0.683683	-0.292626	0.0706381	-0.212473	0.194077	-0.139412	0.397304	0.0341716	0.836386	-0.101692	0.53789	-0.149115	0.364933	0.053911	0.744457	0.234351	0.151005	0.102059	0.536419	0.879496	1.72084e-13	0.380952	0.0167275	0.042327	0.798069
LOC652864	blue	-0.160803	0.328111	-0.0698998	0.672412	-0.0589571	0.721453	0.336613	0.0361409	-0.0932973	0.572129	-0.142952	0.385305	0.404836	0.010575	0.279951	0.0843271	-0.0483252	0.770177	-0.160149	0.330109	-0.0746654	0.651452	0.0914384	0.579842	0.0184951	0.911019	-0.240153	0.140856	-0.138092	0.401834	-0.50712	0.00098489	-0.261123	0.10835	0.0707582	0.668618
PSMC4	blue	0.0597683	0.717776	-0.222535	0.173305	0.150026	0.361977	-0.0276134	0.867475	0.102694	0.533873	0.0282886	0.864264	0.150358	0.360903	0.411135	0.00931961	0.0445804	0.78756	0.016917	0.918585	0.0386667	0.815215	0.420245	0.00773028	0.0271379	0.869737	-0.221153	0.176059	-0.330347	0.0399797	-0.556707	0.000232697	-0.0776374	0.638511	-0.265032	0.102978
CLK1	blue	0.137946	0.402335	-0.143782	0.382524	0.397995	0.0120991	-0.0533938	0.746827	-0.266638	0.100832	0.157061	0.339641	-0.21793	0.182606	-0.446987	0.00433388	-0.286716	0.0767859	0.129064	0.43359	-0.0521318	0.752621	-0.398551	0.0119687	-0.300984	0.0626135	0.313674	0.0518286	0.110736	0.502149	0.472505	0.00238696	0.263997	0.10438	0.12143	0.461493
YES1	blue	0.109355	0.507528	0.0478657	0.772305	0.0343987	0.835313	0.199411	0.223577	0.127356	0.43975	-0.101719	0.537782	-0.225711	0.167092	-0.117617	0.475781	0.0967695	0.557848	-0.049636	0.764119	-0.101874	0.53716	0.0396063	0.810805	-0.265775	0.101981	0.161594	0.325705	0.188126	0.251424	-0.460784	0.00315688	-0.32453	0.0438344	-0.15331	0.351441
RBM42	blue	-0.0808125	0.624803	0.0343615	0.835489	0.174342	0.288463	0.0505775	0.759775	0.165018	0.315422	-0.209391	0.200777	0.346566	0.0306667	0.283172	0.0806681	0.282205	0.0817526	0.177377	0.280021	0.431559	0.00608521	0.385874	0.0152591	0.518812	0.00071477	-0.380356	0.0169131	-0.28073	0.0834305	-0.454489	0.00365382	-0.271397	0.0946695	0.0683852	0.679126
DAG1	blue	0.0680543	0.680596	-0.024719	0.881262	-0.0538308	0.744824	0.341024	0.0336237	0.0119658	0.942365	-0.24594	0.131244	0.208316	0.203153	0.118917	0.470887	-0.247873	0.128145	-0.134482	0.414366	-0.254763	0.11754	-0.222463	0.173447	-0.248972	0.126407	-0.13642	0.407612	-0.029617	0.857954	-0.427379	0.0066538	-0.432019	0.00602524	0.352762	0.0276177
TMX4	blue	0.0125547	0.939533	0.117939	0.474569	-0.202864	0.215497	0.433429	0.00584469	0.0673504	0.683728	-0.245348	0.132205	0.241621	0.138371	-0.13986	0.395773	-0.0613578	0.710591	0.154368	0.348088	-0.0894812	0.588013	-0.172942	0.292414	-0.277468	0.0872345	-0.109334	0.507607	-0.0588181	0.722083	-0.383687	0.0158975	-0.252104	0.121551	0.155496	0.344535
CHRNA5	blue	-0.0354095	0.830543	-0.00465185	0.977578	0.0559288	0.73523	-0.275482	0.0896155	-0.023893	0.885202	-0.0683429	0.679314	-0.325604	0.0431006	-0.18438	0.261157	-0.0768009	0.642143	-0.00491577	0.976306	-0.167081	0.309325	-0.106548	0.518546	-0.023645	0.886386	0.279729	0.0845836	0.0525665	0.750624	0.830594	6.07847e-11	0.382311	0.0163106	0.0169284	0.91853
LOC100130835	blue	-0.0862021	0.601817	0.0603526	0.715132	-0.00371475	0.982094	-0.315133	0.050691	0.0245542	0.882047	0.0577763	0.726815	-0.369319	0.0206768	-0.235591	0.148793	-0.00511228	0.975359	-0.0414978	0.801946	-0.189673	0.247474	-0.148411	0.367227	0.0346501	0.834126	0.520001	0.000691408	0.15878	0.334314	0.857274	3.23848e-12	0.345123	0.0314151	-0.0789462	0.632846
CCBE1	blue	0.0360286	0.827625	-0.0533412	0.747068	0.0623246	0.706233	-0.307348	0.0570025	-0.00271399	0.986917	0.0463808	0.77919	-0.297145	0.0662045	-0.284952	0.078699	-0.13241	0.421661	0.00605399	0.970822	-0.0775489	0.638896	-0.172278	0.294297	-0.0146328	0.929548	0.234493	0.150751	0.0228351	0.890254	0.94816	5.20123e-20	0.486692	0.00167916	0.0468497	0.777014
DUS1L	blue	-0.187201	0.253806	-0.0108805	0.947585	0.012973	0.937523	0.212177	0.194715	-0.201242	0.219266	-0.0398839	0.809503	0.101842	0.537289	0.132064	0.422886	0.22233	0.173712	-0.314962	0.0508238	-0.0872451	0.597411	0.184798	0.26006	0.14835	0.367427	-0.173857	0.289827	0.109457	0.507128	-0.481994	0.00188974	-0.37815	0.0176155	0.404272	0.0106941
MRPS11	blue	-0.0971909	0.556126	0.0155245	0.925267	-0.145135	0.378016	0.393786	0.0131266	-0.256275	0.115305	0.0534099	0.746753	0.213955	0.190914	-0.0831453	0.614809	0.260575	0.10912	-0.197453	0.228251	-0.212423	0.194186	-0.0589589	0.721444	-0.193345	0.23827	-0.0593345	0.719742	0.136211	0.408336	-0.565499	0.000175862	-0.418301	0.00804831	0.183899	0.262427
BAZ2B	blue	-0.0822928	0.618453	0.300034	0.0634877	-0.00170584	0.991777	-0.0665218	0.68742	-0.0683952	0.679082	0.0897939	0.586704	-0.402294	0.0111212	-0.421384	0.00754898	-0.17229	0.294264	0.236998	0.14631	-0.193681	0.237439	-0.301974	0.0617128	-0.19067	0.244953	0.576269	0.000123439	0.389221	0.0143237	0.519062	0.000709809	0.161938	0.324664	0.0934671	0.571426
ELL2	blue	-0.266281	0.101306	-0.024286	0.883327	-0.184329	0.261294	0.0793296	0.63119	-0.153693	0.350225	0.172533	0.293573	-0.0820937	0.619306	-0.0984537	0.550981	0.00544973	0.973733	-0.16841	0.305436	-0.221779	0.174808	-0.158613	0.33483	-0.0504685	0.760278	0.329783	0.040341	0.483335	0.00182737	0.407431	0.0100413	0.254969	0.117234	-0.0426156	0.796721
NPLOC4	blue	-0.195573	0.2328	0.131727	0.42408	-0.0859741	0.602781	-0.0592999	0.719898	0.0990041	0.548746	-0.240443	0.140363	-0.0558464	0.735606	0.309395	0.0552847	0.280003	0.0842663	-0.0995295	0.546616	0.0402283	0.807889	0.383045	0.0160892	0.210631	0.198062	-0.0994284	0.547025	-0.000793565	0.996175	-0.268387	0.0985328	-0.255068	0.117086	0.259067	0.111259
FLJ25363	blue	-0.0290427	0.860681	-0.0922149	0.576614	0.00502274	0.975791	-0.119129	0.47009	-0.127343	0.439798	0.162618	0.322608	-0.258381	0.112243	-0.349227	0.0293252	-0.151945	0.3558	-0.096499	0.558954	-0.235581	0.148811	-0.332793	0.0384435	-0.107564	0.514545	0.403281	0.0109064	0.237307	0.14577	0.900873	5.59618e-15	0.334628	0.0373233	0.0856549	0.604134
LOC653086	blue	0.0588194	0.722077	0.00456229	0.978009	-0.00127177	0.993869	-0.230531	0.157971	0.0104833	0.949496	0.147575	0.369961	-0.294339	0.0689315	-0.401851	0.0112187	-0.172662	0.293207	-0.00447639	0.978423	-0.14261	0.386457	-0.318698	0.0479949	-0.0647171	0.695487	0.356634	0.0258428	0.154144	0.348796	0.959655	5.54973e-22	0.426744	0.00674411	0.0563643	0.733244
KLHL12	blue	-0.0333994	0.840035	-0.0694559	0.674378	-0.124841	0.448908	0.151784	0.356315	-0.104496	0.52668	-0.110412	0.503405	0.531688	0.000495404	0.522666	0.000641473	-0.14043	0.393831	-0.1318	0.42382	-0.109521	0.506876	-0.0267589	0.871541	-0.0830421	0.615249	-0.390596	0.0139538	-0.280827	0.083319	-0.398959	0.0118737	-0.133855	0.416566	0.0985202	0.550711
STAG3L2	blue	0.0481355	0.771056	-0.0395486	0.811076	0.0737373	0.655514	-0.261435	0.107913	0.10044	0.542934	-0.0235694	0.886747	-0.0692286	0.675385	-0.0459666	0.781113	-0.178975	0.275641	-0.116538	0.479867	0.0612762	0.710959	-0.210374	0.198623	0.113931	0.489816	0.160301	0.329644	0.120783	0.463901	0.645962	8.9428e-06	-0.00122278	0.994105	-0.0317389	0.847892
STK36	blue	0.00021235	0.998976	-0.178931	0.275761	0.0471326	0.775702	0.0762626	0.644485	0.0476522	0.773294	-0.240907	0.139576	0.152966	0.352538	-0.13601	0.409036	-0.274025	0.0913935	-0.158509	0.33515	-0.145834	0.375699	-0.347329	0.0302771	0.182068	0.267291	-0.0220223	0.894138	0.116995	0.478137	0.436513	0.00546605	-0.0891167	0.589541	0.127964	0.43755
LOC643668	blue	0.000102263	0.999507	-0.347583	0.0301483	0.0207834	0.900062	0.140177	0.394692	-0.0922298	0.576552	0.247991	0.127958	0.276039	0.0889422	0.248927	0.126477	-0.165215	0.314835	-0.166437	0.311218	-0.154246	0.348476	0.106694	0.517971	-0.134988	0.412595	-0.269317	0.0973264	-0.263299	0.105334	-0.466957	0.002728	-0.0926424	0.574841	0.0188491	0.909323
HYAL3	blue	-0.0866939	0.599737	-0.349845	0.0290203	0.0482979	0.770304	0.286321	0.0772112	-0.159033	0.333532	-0.00199093	0.990403	0.0491544	0.766343	-0.064599	0.696016	-0.00994459	0.952088	-0.259063	0.111264	-0.169403	0.302553	0.0631034	0.702728	0.039497	0.811317	-0.212658	0.19368	0.0795123	0.630402	-0.580478	0.000107128	-0.308257	0.0562344	0.042676	0.796439
LOC642934	blue	-0.195331	0.23339	0.0466451	0.777963	-0.229777	0.159375	0.206784	0.206569	0.161049	0.327363	-0.222466	0.173443	0.178924	0.275779	-0.122058	0.459163	-0.156035	0.342843	0.362693	0.0232558	0.392695	0.0134048	-0.160979	0.327575	0.20236	0.216662	-0.159013	0.333597	-0.0120446	0.941986	0.347438	0.0302215	0.0365221	0.8253	-0.00322313	0.984463
SPOP	blue	-0.0425308	0.797117	-0.121871	0.459857	-0.161406	0.326275	-0.086125	0.602143	0.00546642	0.973653	0.267835	0.0992539	0.229483	0.159923	-0.32402	0.0441862	-0.272512	0.0932682	-0.148541	0.366803	-0.150073	0.361825	-0.455188	0.00359551	-0.124033	0.451873	0.152633	0.353598	0.039684	0.81044	0.406539	0.0102222	0.051227	0.756784	0.245652	0.131711
LLPH	blue	-0.0247953	0.880898	0.0826563	0.616898	-0.158639	0.334748	-0.0971496	0.556295	0.0335056	0.839533	0.164702	0.316362	-0.305786	0.0583406	-0.418836	0.00795965	-0.0903878	0.584222	0.00678639	0.967294	-0.147414	0.370492	-0.27808	0.0865105	0.021201	0.898064	0.360478	0.0241753	0.281069	0.0830423	0.753482	3.09799e-08	0.26493	0.103116	-0.0220527	0.893992
PHF11	blue	0.135713	0.410068	0.0135813	0.9346	0.0372522	0.821863	-0.282403	0.0815299	-0.114363	0.48816	0.142979	0.385217	-0.290283	0.0730274	-0.346408	0.0307482	-0.113386	0.491905	0.091885	0.577984	-0.183485	0.263522	-0.190235	0.246052	-0.376905	0.0180224	0.225076	0.168322	-0.06544	0.692252	0.544863	0.000335242	0.62562	2.05497e-05	-0.0083473	0.959777
LOC389599	blue	0.13651	0.407297	0.114861	0.486255	0.158011	0.33669	0.146312	0.374118	0.0129517	0.937625	-0.280884	0.0832535	-0.00123482	0.994047	0.259587	0.110518	0.0164043	0.921044	-0.0761189	0.64511	-0.0303642	0.854408	0.17014	0.300422	0.00818753	0.960546	0.0909496	0.581878	0.196212	0.231245	-0.454852	0.0036234	-0.346958	0.0304659	-0.233495	0.152547
DSCR3	blue	-0.14874	0.366155	-0.271349	0.0947301	-0.268459	0.098439	0.350319	0.0287884	-0.237174	0.146002	0.197847	0.227305	0.144815	0.379079	0.00727933	0.96492	0.0537891	0.745015	-0.130018	0.430171	-0.199966	0.222265	-0.107894	0.513249	-0.343892	0.0320658	-0.0625333	0.705293	0.077867	0.637516	-0.382381	0.0162894	-0.0565347	0.732467	-0.156958	0.339961
DTWD2	blue	0.0856004	0.604365	-0.0861357	0.602098	0.00257561	0.987584	-0.193588	0.237669	-0.0417639	0.800701	0.100647	0.542101	-0.284507	0.0791875	-0.357383	0.0255104	-0.18533	0.258666	-0.202306	0.216788	-0.280426	0.0837787	-0.374785	0.0187339	-0.134501	0.4143	0.379829	0.0170788	0.211542	0.196085	0.910406	9.36204e-16	0.282664	0.0812364	0.00432604	0.979148
SEC22B	blue	-0.19435	0.235792	0.196238	0.231183	-0.209658	0.200192	0.20448	0.211784	-0.0520566	0.752967	-0.248618	0.126965	0.0305896	0.853339	0.254772	0.117526	0.38154	0.016546	-0.0798176	0.629085	-0.150838	0.359355	0.315587	0.050341	0.00467533	0.977465	-0.171505	0.296504	0.056973	0.73047	-0.389381	0.0142802	0.0857227	0.603846	0.250415	0.124153
NDEL1	blue	-0.105238	0.523733	0.181201	0.269614	0.00258798	0.987525	-0.0787673	0.633619	-0.177679	0.279188	0.106986	0.516819	-0.426993	0.00670854	-0.514792	0.0007991	-0.052895	0.749116	0.13082	0.427307	-0.0782641	0.635796	-0.185664	0.257794	-0.19457	0.23525	0.382429	0.016275	0.224061	0.170299	0.542114	0.000364181	0.37335	0.0192285	0.103742	0.529683
TMEM62	blue	-0.00219196	0.989434	0.45006	0.0040431	0.00234625	0.98869	-0.0818773	0.620233	-0.236406	0.147351	0.12267	0.456898	0.107416	0.515128	0.0251703	0.87911	0.199097	0.22432	0.186062	0.256757	0.0423121	0.798139	0.0609087	0.712619	-0.164023	0.318389	0.00291567	0.985945	0.00133356	0.993571	-0.145164	0.377918	-0.0191967	0.907658	0.159827	0.331095
TMEM106A	blue	-0.0363293	0.826208	-0.0925004	0.575429	0.0538055	0.74494	-0.162105	0.324158	-0.108976	0.509009	0.0846492	0.608402	-0.24305	0.135982	-0.290742	0.072555	-0.160241	0.329828	-0.0480552	0.771427	-0.197774	0.22748	-0.284216	0.0795088	-0.0832662	0.614293	0.360563	0.0241393	0.178621	0.276606	0.912496	6.15979e-16	0.379684	0.0171246	0.084949	0.607128
MAP7	blue	0.0803915	0.626613	0.0273196	0.868872	-0.0142381	0.931444	0.211911	0.195287	-0.0384833	0.816076	-0.065247	0.693115	-0.0449777	0.785711	-0.203411	0.214234	-0.0949589	0.565274	-0.158459	0.335303	-0.297659	0.065715	-0.16631	0.311595	-0.307333	0.0570149	0.19141	0.243092	0.383261	0.0160244	-0.397037	0.0123268	-0.384209	0.015743	-0.0996073	0.546301
STAG3L3	blue	0.104245	0.527679	-0.0408757	0.804857	0.145203	0.37779	-0.28707	0.0764061	0.0533651	0.746959	-0.0242608	0.883447	-0.134659	0.413749	-0.117624	0.475757	-0.17679	0.281641	-0.11427	0.488517	0.0238929	0.885203	-0.249002	0.126361	0.0551755	0.738671	0.172955	0.292375	0.07769	0.638284	0.680247	1.89929e-06	0.0201932	0.902886	-0.0313149	0.849901
DHX29	blue	0.146871	0.372274	0.0155065	0.925353	-0.0124246	0.940159	0.0569222	0.730701	-0.0694144	0.674562	0.0598886	0.717232	0.096702	0.558124	-0.0109083	0.947451	-0.137248	0.404744	-0.0184409	0.911279	-0.195823	0.23219	-0.0585632	0.72324	-0.255502	0.116442	-0.0527189	0.749924	0.0850245	0.606808	-0.398195	0.0120521	-0.132344	0.421893	-0.314517	0.0511688
LRP11	blue	0.0392453	0.812498	-0.120666	0.464337	0.147864	0.369015	-0.0501545	0.761726	0.277897	0.0867265	-0.0943685	0.567705	0.0537179	0.745341	0.334716	0.0372703	0.168857	0.304134	0.285256	0.0783665	0.261901	0.107264	0.623228	2.2575e-05	0.318011	0.0485049	-0.3806	0.0168371	-0.21082	0.197651	-0.609125	3.86878e-05	-0.129469	0.432136	-0.131582	0.424595
CUL2	blue	0.194137	0.236316	-0.362444	0.0233577	0.177423	0.279892	0.11701	0.47808	-0.0685813	0.678256	-0.169039	0.303607	0.156598	0.341084	-0.11116	0.500503	-0.258999	0.111357	0.0483661	0.769988	0.0423131	0.798134	-0.161957	0.324604	-0.201133	0.219522	-0.240346	0.140527	-0.0896255	0.587409	-0.377657	0.0177756	-0.199724	0.222836	0.114406	0.487994
RBBP7	blue	-0.132371	0.421797	0.0113931	0.945119	-0.0561768	0.734099	0.330876	0.0396436	0.050059	0.762167	-0.177607	0.279388	0.279712	0.0846031	0.311429	0.0536201	0.0372609	0.821823	0.323555	0.0445086	0.346071	0.0309219	0.274031	0.0913855	-0.0137156	0.933954	-0.459984	0.00321661	-0.32066	0.0465609	-0.580275	0.000107869	-0.194335	0.235828	0.173243	0.291562
LOC400446	blue	0.0415872	0.801527	-0.0541577	0.743327	-0.0290206	0.860786	-0.134545	0.414146	-0.0571177	0.729811	0.150816	0.359425	-0.27026	0.0961143	-0.433574	0.0058264	-0.241352	0.138824	-0.062727	0.704421	-0.215458	0.187742	-0.42262	0.00735646	-0.135754	0.409926	0.382592	0.0162254	0.269644	0.0969049	0.913678	4.83861e-16	0.322487	0.0452573	0.0783977	0.635218
C13orf27	blue	0.137252	0.404729	-0.157582	0.338019	0.215845	0.186931	-0.00448666	0.978374	-0.252406	0.121091	0.0736271	0.655997	0.119349	0.469265	-0.175346	0.285653	-0.131246	0.425788	-0.366125	0.0218886	-0.3029	0.06088	-0.165589	0.313725	-0.0930334	0.573221	0.0140366	0.932412	0.126665	0.442255	-0.417507	0.00818136	-0.369432	0.0206352	-0.199817	0.222615
LYRM2	blue	0.306931	0.057357	-0.23434	0.151024	0.0463775	0.779205	0.117778	0.475176	0.324749	0.0436837	-0.0522121	0.752252	0.100269	0.543624	0.0551701	0.738695	-0.121066	0.462848	0.0754253	0.648133	-0.0523869	0.751449	0.0615377	0.70978	-0.105929	0.520994	-0.181204	0.269605	-0.128728	0.434796	-0.484955	0.00175446	-0.190007	0.246629	-0.205415	0.209656
NARF	blue	-0.0426732	0.796452	-0.0504034	0.760578	-0.00158743	0.992348	-0.247833	0.128208	0.138276	0.4012	0.182095	0.267219	0.0743819	0.652692	-0.056691	0.731755	0.00512122	0.975316	-0.0554822	0.737269	0.0179249	0.913752	0.0809547	0.624191	0.184806	0.260039	0.139817	0.395922	-0.0442572	0.789065	-0.112333	0.495964	-0.128465	0.435743	0.130799	0.42738
GSN	blue	-0.251638	0.122266	0.190451	0.245505	-0.0883198	0.592886	-0.220287	0.177801	-0.00357661	0.98276	-0.144515	0.380078	-0.176018	0.283782	-0.175527	0.285147	-0.084414	0.609402	-0.0640088	0.698662	-0.140076	0.395037	-0.0774431	0.639355	0.280529	0.0836608	0.427886	0.00658255	0.246984	0.129563	0.439252	0.00514776	0.168695	0.304606	-0.102392	0.535081
TAF7	blue	0.151825	0.356183	-0.086125	0.602143	0.208011	0.203828	0.1444	0.380462	0.220079	0.178221	-0.0402009	0.808017	0.187427	0.253222	0.0860853	0.602311	0.247228	0.129173	0.405272	0.0104837	0.462066	0.00306326	0.229626	0.159656	0.186398	0.255884	-0.396774	0.0123901	-0.298685	0.0647448	-0.458913	0.00329804	-0.213724	0.191404	0.0315097	0.848978
MRPS16	blue	-0.313948	0.0516139	0.224814	0.16883	-0.328439	0.0412126	0.181873	0.267811	0.15649	0.341422	-0.0158013	0.923938	0.229067	0.160702	0.194872	0.23451	-0.00812813	0.960832	0.0647871	0.695174	0.196241	0.231176	-0.0930866	0.573	0.269385	0.0972389	0.0149219	0.92816	-0.0110348	0.946843	0.3608	0.0240399	-0.0847816	0.607839	0.35232	0.0278266
ZNF223	blue	-0.021772	0.895334	-0.0809563	0.624184	-0.0284709	0.863398	-0.109369	0.507471	-0.0622317	0.706651	0.141734	0.389409	-0.248679	0.126869	-0.399255	0.0118052	-0.204289	0.212221	-0.0741236	0.653822	-0.201741	0.218102	-0.381111	0.0166784	-0.0846796	0.608273	0.399704	0.0117021	0.243298	0.135571	0.932226	6.46332e-18	0.340109	0.0341341	0.0365102	0.825356
TMX1	blue	0.2395	0.141973	-0.418827	0.0079611	0.0326082	0.843777	-0.0772868	0.640033	0.125786	0.445457	0.0802312	0.627303	0.146504	0.373484	0.178756	0.276238	-0.135337	0.411377	-0.161284	0.326646	-0.183787	0.262722	0.0901839	0.585074	-0.0966888	0.558178	-0.200961	0.219924	-0.0220748	0.893887	-0.322524	0.0452313	0.0883208	0.592882	-0.152269	0.354762
C7	blue	0.175061	0.28645	0.384104	0.0157741	0.0608783	0.712756	-0.309862	0.0548991	-0.138451	0.400599	0.32479	0.0436558	-0.274992	0.09021	-0.180042	0.272741	-0.144532	0.38002	-0.012581	0.939407	-0.129139	0.433322	-0.210694	0.197925	-0.208988	0.201666	0.254803	0.117481	0.155996	0.342965	0.446158	0.00441543	0.259409	0.110771	-0.0510502	0.757598
FRG1	blue	-0.049398	0.765218	0.117826	0.474993	-0.228435	0.161893	0.0756012	0.647366	0.0852292	0.605939	-0.0467928	0.777278	-0.263028	0.105706	-0.0365349	0.82524	0.118011	0.474295	0.0317566	0.847808	-0.0605488	0.714245	-0.0914279	0.579886	-0.224187	0.170052	0.154513	0.347631	0.0163629	0.921243	0.233182	0.153112	0.134866	0.413023	-0.142283	0.387559
CHMP2A	blue	-0.0486256	0.768788	0.177908	0.27856	-0.195706	0.232474	0.261863	0.107317	-0.192938	0.239278	0.0245238	0.882193	0.180125	0.272517	-0.102354	0.535235	-0.0425322	0.797111	-0.0851963	0.606078	-0.225394	0.167704	-0.200059	0.222044	-0.459255	0.00327182	-0.0187073	0.910002	0.0773817	0.639621	-0.352621	0.0276844	-0.173312	0.291366	-0.0670207	0.685196
RAF1	blue	-0.0459057	0.781396	-0.00286821	0.986174	-0.0719407	0.663405	0.26828	0.0986722	-0.0141087	0.932066	-0.0282471	0.864461	0.103236	0.531705	0.00446636	0.978472	0.514093	0.00081464	-0.195607	0.232716	0.0376821	0.819841	-0.00931225	0.955131	-0.0961096	0.560549	-0.0503435	0.760855	0.202339	0.216711	-0.417726	0.00814444	-0.362221	0.0234491	0.144054	0.381617
FUCA2	blue	0.0154075	0.925828	-0.0890361	0.589879	0.0761917	0.644793	0.0224232	0.892222	0.201975	0.217557	-0.124395	0.450542	0.0072188	0.965211	0.377591	0.0177972	0.110426	0.503351	-0.0635252	0.700833	-0.0997812	0.545597	0.387824	0.0147079	0.17436	0.288414	-0.0956137	0.562583	-0.0168615	0.918851	-0.557138	0.000229565	-0.148139	0.368116	-0.117528	0.476119
MCM3AP	blue	-0.064357	0.697101	-0.0367091	0.82442	-0.176125	0.283485	-0.0160209	0.922884	-0.0764661	0.643599	0.263483	0.105083	0.142916	0.385426	-0.315105	0.0507128	-0.0861023	0.602239	-0.0566755	0.731825	0.0243872	0.882844	-0.371125	0.0200173	-0.144872	0.378891	0.110888	0.501556	0.00303532	0.985369	0.488996	0.00158369	0.160152	0.330098	0.19627	0.231106
FBXO6	blue	-0.191835	0.242027	-0.0202768	0.902486	-0.184485	0.260883	0.302284	0.0614328	-0.162673	0.322441	-0.216883	0.184768	-0.0281432	0.864956	0.171873	0.295453	0.197735	0.227573	-0.273414	0.0921479	-0.213877	0.191079	0.169638	0.301871	-0.0992221	0.547862	-0.134682	0.413668	0.231113	0.156895	-0.386534	0.0150705	-0.204232	0.212351	0.332816	0.0384293
TNFSF14	blue	-0.222227	0.173916	-0.0146718	0.929361	-0.12699	0.441078	-0.144936	0.378677	-0.146145	0.374669	0.252368	0.121148	-0.3676	0.0213219	-0.274971	0.0902358	0.048594	0.768934	0.00895796	0.956837	-0.23957	0.141853	-0.114558	0.487413	-0.163138	0.321042	0.534506	0.000456315	0.297258	0.0660964	0.584877	9.21868e-05	0.443879	0.00464637	-0.049349	0.765444
COMMD10	blue	0.0145811	0.929796	-0.267284	0.0999769	0.0893658	0.588496	0.269968	0.0964883	-0.221867	0.174632	-0.0581569	0.725085	0.439623	0.00510583	0.192231	0.241038	-0.149132	0.364879	-0.204763	0.211139	-0.0700441	0.671774	-0.048241	0.770567	-0.236529	0.147136	-0.377048	0.0179754	-0.232956	0.153523	-0.399798	0.0116804	-0.0919313	0.577792	0.0825796	0.617226
BCYRN1	blue	-0.108471	0.510986	-0.0566735	0.731835	-0.0947587	0.566098	-0.123722	0.453016	0.180958	0.270267	0.0206197	0.900845	-0.253235	0.119832	-0.0673353	0.683795	0.394779	0.012878	-0.0900676	0.58556	0.00720402	0.965282	0.0880246	0.594128	0.354767	0.0266863	0.133468	0.417928	0.0792797	0.631405	0.597358	5.94802e-05	0.286883	0.0766067	0.0666951	0.686647
LOC728457	blue	-0.00535681	0.974181	-0.184889	0.259822	0.0153296	0.926202	-0.0219213	0.89462	-0.13157	0.424636	0.244922	0.132899	-0.0400535	0.808708	-0.236087	0.147914	-0.261888	0.107283	-0.344448	0.0317708	-0.186578	0.255418	-0.510059	0.000909617	-0.165639	0.313578	0.203447	0.214152	0.200001	0.222182	0.725986	1.69221e-07	0.0568009	0.731254	0.213258	0.192397
LOC648638	blue	0.137064	0.40538	-0.141742	0.389383	0.090631	0.583206	0.179069	0.275383	-0.07713	0.640713	-0.165025	0.315401	0.177475	0.279749	-0.1223	0.458266	-0.244084	0.134273	-0.24018	0.140811	-0.154316	0.348251	-0.16876	0.304418	-0.0930016	0.573353	-0.20646	0.207297	0.00945565	0.954441	-0.367746	0.0212663	-0.155695	0.343909	-0.115525	0.48372
LMAN2L	blue	0.0745855	0.651801	0.0414917	0.801974	-0.175134	0.286244	0.25848	0.112101	0.283886	0.0798729	-0.360233	0.024279	0.45702	0.00344637	-0.0381947	0.817432	-0.366322	0.0218121	0.0954021	0.563452	0.022408	0.892294	-0.22119	0.175986	0.183907	0.262406	-0.174263	0.288687	-0.081219	0.623056	-0.380039	0.0170125	-0.365967	0.02195	-0.0522922	0.751884
AHSA2	blue	0.145687	0.376184	-0.0292929	0.859493	0.240777	0.139796	-0.0271162	0.869841	-0.185987	0.256952	-0.0251983	0.878976	0.11767	0.475584	-0.167825	0.307145	-0.306305	0.0578932	-0.138261	0.401252	-0.207983	0.203892	-0.462235	0.0030511	-0.221024	0.176318	0.133141	0.419081	0.0281115	0.865106	0.47028	0.00251894	0.0176028	0.915296	0.317323	0.0490206
DUSP14	blue	-0.240971	0.139468	0.0689528	0.676607	-0.0333566	0.840237	-0.0865539	0.600329	-0.167063	0.309376	0.268411	0.0985016	-0.104244	0.527682	0.111627	0.498694	0.320994	0.0463206	-0.184546	0.260723	-0.124348	0.450717	0.225527	0.167448	0.0903172	0.584517	0.00215012	0.989635	0.101857	0.537228	-0.249298	0.125895	0.068811	0.677236	0.0777729	0.637924
YME1L1	blue	0.0439464	0.790513	-0.31552	0.0503923	0.114214	0.48873	0.206613	0.206953	-0.0905756	0.583438	-0.0157543	0.924164	0.318125	0.0484204	0.112231	0.496356	-0.222624	0.173129	0.066551	0.68729	0.0694963	0.674199	0.0483093	0.770251	-0.195803	0.232238	-0.308064	0.0563963	-0.192229	0.241042	-0.589328	7.9016e-05	-0.24134	0.138844	0.121124	0.462631
MOGAT3	blue	-0.00971503	0.953193	0.0447721	0.786668	-0.0879364	0.594498	0.00609417	0.970628	0.0878834	0.594721	-0.0414496	0.802171	-0.150355	0.360912	-0.0452195	0.784586	0.0926564	0.574783	-0.270337	0.0960168	-0.270512	0.0957927	0.05155	0.755297	0.115794	0.482696	0.16927	0.302938	0.0892206	0.589105	-0.29538	0.0679095	-0.291934	0.071338	-0.425033	0.00699265
APIP	blue	0.163964	0.318565	-0.223111	0.172165	0.239351	0.142229	-0.0818502	0.620349	0.141916	0.388795	0.0448507	0.786302	0.238789	0.143197	0.413711	0.008844	-0.0179967	0.913408	0.361231	0.0238591	0.322841	0.0450077	0.362909	0.0231676	0.0604216	0.71482	-0.535732	0.000440193	-0.569111	0.000156391	-0.423878	0.00716481	0.126535	0.442729	-0.0469202	0.776687
ACCS	blue	-0.0255916	0.877102	0.111064	0.500875	0.106407	0.519105	-0.206883	0.206347	-0.206539	0.20712	0.238044	0.144486	-0.353771	0.0271459	-0.361236	0.0238571	-0.0798822	0.628807	-0.301913	0.0617684	-0.442273	0.00481535	-0.414728	0.00866218	-0.268963	0.0977836	0.610816	3.63165e-05	0.381775	0.0164741	0.642015	1.05594e-05	0.030153	0.85541	0.275161	0.0900044
PLIN5	blue	-0.0644678	0.696604	0.040928	0.804612	-0.120302	0.465699	-0.0420723	0.79926	-0.153624	0.350445	0.0876037	0.595899	-0.260221	0.109619	-0.323642	0.044448	-0.0438106	0.791146	-0.14478	0.379195	-0.261437	0.107911	-0.405435	0.0104497	-0.212107	0.194866	0.492277	0.00145599	0.272393	0.0934173	0.825072	1.04692e-10	0.23996	0.141185	-0.0536025	0.74587
TM9SF1	blue	0.216086	0.186426	-0.098585	0.550447	0.175517	0.285176	0.0946275	0.566638	-0.175546	0.285094	0.0336764	0.838725	0.339894	0.0342546	-0.00328912	0.984145	-0.376775	0.0180656	-0.0392112	0.812659	-0.190714	0.244841	-0.19468	0.23498	-0.289532	0.0738068	-0.123226	0.454843	-0.0676976	0.682183	-0.492503	0.00144756	-0.278257	0.086302	-0.0932815	0.572194
HLTF	blue	-0.160539	0.328917	-0.129809	0.430916	-0.148268	0.367693	0.31465	0.0510655	0.123684	0.453157	-0.0952354	0.564137	0.618008	2.76395e-05	0.414597	0.00868536	-0.000987065	0.995242	-0.0542584	0.742865	0.273367	0.0922057	0.173556	0.290678	0.286533	0.0769826	-0.525793	0.000586994	-0.340287	0.034034	-0.459772	0.00323257	-0.35502	0.026571	0.574351	0.000131589
RARS2	blue	0.337704	0.0355048	-0.0320776	0.846288	0.164906	0.315753	0.0620376	0.707526	-0.0165653	0.920272	-0.128242	0.436548	-0.0239028	0.885156	-0.224281	0.169869	-0.100785	0.541543	-0.162762	0.322176	-0.185339	0.258642	-0.169641	0.301862	-0.281228	0.082861	0.0779459	0.637174	0.168904	0.304	-0.493432	0.00141326	-0.388769	0.0144473	-0.133085	0.419275
SPTLC1	blue	-0.0129305	0.937727	-0.0523262	0.751728	0.0176134	0.915245	-0.302927	0.0608561	0.16886	0.304126	-0.0663317	0.688268	-0.313537	0.051937	-0.172083	0.294854	-0.103307	0.53142	0.411066	0.00933246	0.217194	0.184124	0.0894786	0.588024	0.128038	0.437285	0.0122176	0.941154	-0.145056	0.378277	0.795881	1.39575e-09	0.670342	3.03339e-06	0.0177629	0.914528
TP53BP2	blue	0.103026	0.532544	-0.010173	0.950989	0.0955904	0.562679	0.0184893	0.911047	0.116973	0.478219	-0.055442	0.737453	0.334211	0.0375757	0.306965	0.0573278	-0.132396	0.42171	0.0401304	0.808348	0.0579318	0.726108	0.0343331	0.835623	-0.0257456	0.876367	-0.198668	0.225341	0.128101	0.437056	-0.41906	0.00792286	-0.305736	0.0583841	0.038946	0.813903
PPDPF	blue	-0.278808	0.0856557	0.118242	0.473424	-0.169379	0.302621	0.150206	0.361395	-0.0425218	0.79716	-0.169937	0.301006	-0.15084	0.35935	0.0425164	0.797185	-0.0774601	0.639281	0.320952	0.0463507	0.0026873	0.987046	0.287073	0.0764025	-0.0129088	0.937831	-0.108406	0.511239	-0.171935	0.295274	-0.328931	0.0408917	0.0444676	0.788085	0.116555	0.479803
ICT1	blue	-0.147751	0.369386	-0.0654427	0.69224	-0.00960529	0.953721	0.182878	0.26513	-0.0753115	0.64863	-0.18901	0.249161	0.351817	0.028066	0.496154	0.00131689	0.206484	0.207244	-0.17843	0.277129	0.134083	0.415766	0.331118	0.0394907	0.128802	0.43453	-0.268121	0.098879	-0.0468447	0.777037	-0.537835	0.000413716	-0.329318	0.0406408	0.206463	0.20729
SUB1	blue	0.370406	0.0202779	-0.0704378	0.670033	0.207511	0.204943	-0.0246914	0.881393	0.303567	0.0602851	-0.357412	0.0254976	0.144605	0.379779	0.0754648	0.647961	-0.0679912	0.680877	0.37872	0.0174318	0.149233	0.364549	0.174906	0.286883	-0.108316	0.511591	-0.289759	0.0735703	-0.343772	0.03213	-0.473119	0.00235161	-0.00924535	0.955453	-0.0461034	0.780478
SUV39H1	blue	-0.109893	0.505426	-0.13655	0.40716	-0.152435	0.354231	0.295447	0.0678444	-0.157601	0.33796	-0.0847605	0.607929	0.321615	0.0458758	0.100932	0.54095	0.0706803	0.668962	-0.029753	0.857308	0.200664	0.22062	-0.015609	0.924861	-0.0965003	0.558949	-0.449369	0.00410694	-0.233605	0.152347	-0.294914	0.0683654	-0.210414	0.198536	0.293509	0.069754
FLJ36131	blue	0.0236127	0.88654	-0.0528129	0.749493	0.0810114	0.623948	-0.288929	0.0744365	0.0427455	0.796115	-0.0861162	0.60218	-0.236619	0.146977	-0.138768	0.399511	-0.0632087	0.702255	0.0247982	0.880884	-0.0527624	0.749724	-0.0927528	0.574383	0.0600953	0.716296	0.158086	0.336457	-0.053453	0.746556	0.880485	1.49041e-13	0.427015	0.0067055	0.0312038	0.850427
FADD	blue	0.0238707	0.885309	6.01249e-05	0.99971	0.139217	0.397971	-0.00259268	0.987502	-0.0647594	0.695298	0.106042	0.520549	0.107459	0.514956	0.153489	0.350873	0.0322532	0.845457	-0.0475993	0.773539	-0.0818408	0.620389	0.137292	0.40459	-0.0393267	0.812117	-0.208413	0.202938	-0.0597706	0.717766	-0.359213	0.024714	0.0164967	0.920601	-0.0822815	0.618501
KLB	blue	0.125942	0.444888	0.256068	0.115608	0.117022	0.478033	0.0874872	0.59639	0.00585789	0.971767	-0.0565187	0.73254	0.506986	0.000988471	0.271464	0.0945855	-0.127076	0.440764	0.0647164	0.69549	0.0588827	0.72179	-0.0895276	0.587819	0.0206151	0.900868	-0.233821	0.151958	-0.17	0.300826	-0.36749	0.0213636	-0.305535	0.0585583	0.205288	0.209945
PARP14	blue	-0.0231697	0.888655	-0.152438	0.354222	-0.0599232	0.717075	-0.134135	0.415584	-0.068168	0.680091	0.305762	0.0583618	-0.0199996	0.903813	0.0517887	0.754199	0.0740417	0.654181	-0.218288	0.181869	-0.247391	0.128912	-0.0840786	0.610829	-0.187612	0.252745	-0.0217026	0.895666	-0.0744296	0.652483	0.362586	0.0232993	0.341495	0.0333639	0.158754	0.334395
PCSK7	blue	0.137262	0.404695	0.18003	0.272773	-0.0806735	0.6254	-0.326412	0.0425556	0.0832631	0.614306	0.167071	0.309353	-0.489918	0.00154683	-0.359636	0.0245326	0.126802	0.44176	-0.118768	0.471445	-0.518262	0.000725833	-0.0767067	0.642553	-0.300222	0.0633137	0.467767	0.00267568	0.122202	0.458629	0.443876	0.00464675	0.319014	0.0477614	-0.187326	0.253482
DNALI1	blue	0.153954	0.349399	-0.228074	0.162575	0.0716443	0.66471	-0.0977814	0.553717	0.13668	0.406709	0.107243	0.515807	0.0279348	0.865946	0.139264	0.397809	-0.0733854	0.657057	-0.266881	0.100509	-0.0683676	0.679205	-0.152189	0.355019	0.023924	0.885055	0.17307	0.292051	-0.00946875	0.954378	0.275743	0.0892991	-0.0814694	0.621982	-0.193673	0.23746
CYP51A1	blue	-0.110757	0.502064	0.0277042	0.867043	-0.181109	0.26986	0.247293	0.129069	0.0521358	0.752603	-0.000792186	0.996181	0.227341	0.163966	0.129474	0.432119	0.0492022	0.766122	-0.0835429	0.613112	0.00800704	0.961415	0.0719826	0.66322	0.0574029	0.728513	-0.0793547	0.631082	-0.135772	0.409861	-0.370877	0.0201066	-0.324084	0.0441414	-0.117728	0.475363
SMAD6	blue	0.0553303	0.737963	0.0757117	0.646885	-0.0527134	0.74995	0.133119	0.419157	-0.223862	0.170689	0.104651	0.526062	-0.131504	0.424873	-0.414817	0.00864644	-0.294245	0.0690245	-0.228076	0.162571	-0.299126	0.064332	-0.45143	0.00391905	-0.31287	0.0524645	0.234458	0.150812	0.269053	0.097667	0.387493	0.0148005	0.0541532	0.743347	0.12133	0.461864
LOC728903	blue	0.0276378	0.867359	-0.0641989	0.69781	0.10054	0.542531	-0.285227	0.0783981	0.0294473	0.858759	-0.0818289	0.62044	-0.28217	0.0817919	-0.230646	0.15776	-0.0956119	0.56259	0.0213592	0.897308	-0.074082	0.654004	-0.132206	0.422381	0.0499439	0.762698	0.216198	0.186194	-0.00833022	0.959859	0.877874	2.17271e-13	0.398047	0.012087	0.0359963	0.827777
ZFP91	blue	0.149832	0.362607	-0.029876	0.856725	0.035237	0.831357	0.218506	0.181424	0.137373	0.404312	-0.107849	0.513427	-0.134029	0.415957	-0.152918	0.352689	0.00917088	0.955812	0.21439	0.189992	-0.0871404	0.597852	-0.0120557	0.941933	-0.326521	0.0424824	-0.107397	0.515203	0.0740696	0.654059	-0.356143	0.0260623	0.117675	0.475564	0.0102019	0.95085
CYTSA	blue	-0.149692	0.363058	0.314862	0.0509011	-0.286392	0.0771343	-0.154598	0.347362	-0.00161324	0.992223	-0.0839838	0.611233	-0.0802609	0.627176	-0.312828	0.0524983	-0.170838	0.298414	-0.105016	0.524612	-0.107105	0.516352	-0.381978	0.016412	-0.084318	0.609811	0.390694	0.0139278	0.249796	0.125115	0.353836	0.0271157	-0.214812	0.189101	0.149418	0.363947
YPEL3	blue	-0.228949	0.160925	0.0471784	0.775489	-0.101554	0.538445	-0.172686	0.29314	-0.303868	0.0600189	0.0883208	0.592882	-0.200854	0.220174	-0.148531	0.366837	-0.0600056	0.716702	-0.218338	0.181767	-0.184152	0.26176	-0.157546	0.338131	-0.103552	0.530441	0.049967	0.762591	0.141933	0.38874	0.50033	0.00118032	0.275138	0.0900327	0.0927588	0.574358
DDB1	blue	0.0468184	0.777159	-0.0565916	0.732208	0.00274883	0.986749	-0.0155374	0.925205	0.103408	0.531017	-0.188405	0.250709	0.289646	0.0736882	0.0908681	0.582218	-0.0282957	0.86423	-0.0232095	0.888465	0.0673092	0.683911	0.141636	0.389741	0.185511	0.258194	-0.427878	0.00658359	-0.175634	0.284849	-0.354917	0.0266179	-0.0618343	0.708442	0.210435	0.19849
AIF1L	blue	0.0579173	0.726174	0.177959	0.278421	0.114206	0.488759	-0.277165	0.0875948	-0.203459	0.214124	-0.0613722	0.710526	-0.0801431	0.627683	-0.0942911	0.568024	-0.23715	0.146044	-0.125555	0.446296	-0.220169	0.17804	-0.281969	0.0820198	-0.0592458	0.720144	0.250039	0.124737	0.237515	0.145407	0.257237	0.113898	0.111008	0.50109	-0.113079	0.493088
LOC648852	blue	0.0111388	0.946342	-0.0821178	0.619202	0.124963	0.448462	-0.294457	0.0688145	-0.0307025	0.852804	0.00788565	0.962	-0.160815	0.328074	-0.189781	0.2472	-0.126189	0.443989	-0.0730719	0.658432	-0.127431	0.439478	-0.224024	0.170373	0.0371859	0.822175	0.218471	0.181494	0.0348	0.833419	0.870203	6.26747e-13	0.293789	0.0694756	0.0590194	0.72117
CLEC3B	blue	0.015886	0.923531	0.211553	0.196061	-0.0281335	0.865002	-0.0495285	0.764615	-0.440594	0.00499767	0.186249	0.25627	-0.448149	0.00422186	-0.493767	0.00140108	-0.247661	0.128482	-0.291382	0.0718989	-0.478181	0.00207735	-0.480927	0.00194065	-0.504675	0.00105169	0.552668	0.000263955	0.541557	0.000370317	0.424314	0.00709934	0.199939	0.222327	-0.15946	0.33222
RAXL1	blue	-0.00104295	0.994972	0.0794842	0.630523	-0.0670328	0.685142	-0.148867	0.365741	-0.0385436	0.815793	0.176859	0.281451	-0.324967	0.0435342	-0.403422	0.0108758	-0.167151	0.309118	-0.155512	0.344485	-0.293332	0.0699311	-0.441301	0.00492024	-0.111279	0.50004	0.551759	0.000271489	0.362026	0.0235297	0.928297	1.77247e-17	0.203197	0.214728	0.0646454	0.695808
MRI1	blue	0.0703451	0.670443	0.0742764	0.653153	0.0260914	0.87472	-0.0395161	0.811228	-0.152732	0.353282	0.153384	0.351207	-0.305206	0.0588441	-0.356884	0.0257316	-0.226387	0.165791	0.0666676	0.68677	-0.14169	0.389559	-0.394788	0.0128756	-0.282152	0.0818126	0.366857	0.0216057	0.199119	0.22427	0.362286	0.0234225	0.0216963	0.895696	-0.249473	0.12562
ARPP19	blue	-0.178989	0.275603	-0.00118845	0.994271	-0.218666	0.181096	0.346095	0.0309095	0.0716708	0.664594	-0.378052	0.0176473	0.159672	0.331569	0.375067	0.018638	0.11597	0.482026	0.24359	0.135087	0.191228	0.243548	0.401645	0.0112643	0.0412487	0.803111	-0.484616	0.00176954	-0.285003	0.0786436	-0.544206	0.00034196	-0.0175281	0.915654	0.299475	0.0640067
C16orf48	blue	0.0171025	0.917695	-0.199666	0.222972	0.0497738	0.763483	-0.138591	0.400117	-0.347284	0.0302999	0.350074	0.0289083	-0.331048	0.0395344	-0.456984	0.00344929	-0.030987	0.851455	-0.227985	0.162742	-0.341493	0.0333651	-0.361973	0.0235514	-0.252075	0.121597	0.335968	0.036522	0.352774	0.027612	0.578189	0.000115741	0.35076	0.0285743	-0.208252	0.203294
EIF2AK4	blue	0.0382218	0.817304	0.0520233	0.75312	0.104908	0.525041	-0.273293	0.0922973	-0.08691	0.598825	0.369654	0.0205532	-0.346028	0.0309439	-0.481494	0.00191344	-0.176671	0.281971	-0.025855	0.875846	-0.196354	0.230901	-0.388183	0.0146085	-0.204157	0.212523	0.543895	0.000345188	0.387238	0.0148719	0.768093	1.14602e-08	0.226139	0.166267	0.0764645	0.643606
JARID1D	blue	0.142902	0.385473	-0.0102756	0.950495	-0.00916052	0.955862	-0.166568	0.310832	0.236422	0.147323	0.00581408	0.971978	-0.0507854	0.758817	-0.0312466	0.850224	-0.0946914	0.566375	-0.0728341	0.659476	-0.188851	0.249569	-0.137884	0.402549	0.0177803	0.914445	0.146579	0.373239	-0.0468384	0.777066	0.335244	0.036953	0.252998	0.120192	-0.136456	0.407485
SNRPD3	blue	0.110611	0.502633	0.0034721	0.983263	-0.0970795	0.556581	0.285743	0.0778363	0.0014298	0.993108	-0.192218	0.241069	0.461923	0.00307358	0.100311	0.543454	-0.190947	0.244255	0.0419073	0.800031	0.236372	0.147411	-0.198519	0.225697	-0.128204	0.436684	-0.252392	0.121112	-0.145771	0.375908	-0.465465	0.00282671	-0.428382	0.00651343	-0.0288216	0.861731
PSMD10	blue	0.0882747	0.593076	-0.160755	0.328259	-0.0784267	0.635092	0.242204	0.137393	0.161332	0.326501	-0.132554	0.42115	0.379856	0.0170702	0.327549	0.0417977	0.0712734	0.666345	0.0671511	0.684615	0.00351844	0.98304	0.179027	0.275497	-0.101965	0.536793	-0.446304	0.00440102	-0.245127	0.132565	-0.59256	7.05438e-05	-0.116125	0.481439	0.04355	0.792361
[truncated: 3,890 more rows]
