# Supplementary material for: Identification of Biomarkers Related to Immune Cell Infiltration in Hepatocellular Carcinoma Using Gene Co-Expression Network
Source: Pathol Oncol Res. 2021 Apr 2;27:601693. doi: 10.3389/pore.2021.601693 (PMC8262220; doi:10.3389/pore.2021.601693)
Supplement: Supplementary file 5 [file Table2.XLSX]

## Sheet: Sheet2
Mixture	B cells naive	B cells memory	Plasma cells	T cells CD8	T cells CD4 naive	T cells CD4 memory resting	T cells CD4 memory activated	T cells follicular helper	T cells regulatory (Tregs)	T cells gamma delta	NK cells resting	NK cells activated	Monocytes	Macrophages M0	Macrophages M1	Macrophages M2	Dendritic cells resting	Dendritic cells activated	Mast cells resting	Mast cells activated	Eosinophils	Neutrophils
TCGA-DD-A1EG-11A-11R-A213-07	0.103382	0	0.0452651	0.0865593	0	0.137977	0	0	0.0540921	0.0176866	0	0.0567311	0.0853127	0.0167946	0.192375	0.0859831	0.0845671	0	0.0223907	0	0.0108832	0
TCGA-DD-A3A8-11A-11R-A22L-07	0.154064	0	0.113849	0.0872443	0	0.0379342	0.00317968	0	0.039456	0	0.170414	0	0.0397336	0	0.118698	0.112952	0.0607359	0	0.0578157	0	0	0.00392349
TCGA-BC-A10Q-11A-11R-A131-07	0.159667	0	0	0.053839	0	0.131022	0	0.0391276	0	0	0.0873887	0.00121121	0	0	0.0656204	0.362135	0	0	0.0193903	0	0.0316605	0.0489393
TCGA-DD-A1EE-11A-11R-A131-07	0.288536	0	0.0609422	0.0503396	0	0.0962702	0.00805889	0	0.040795	0.00480915	0	0.051227	0.00651434	0.0366218	0.127402	0.081986	0.046324	0	0.0981006	0	0	0.00207319
TCGA-DD-A11D-11A-12R-A131-07	0.074488	0.0506078	0.0399364	0.165934	0	0.0879972	0.0845595	0	0.0928814	0.0371686	0	0	0.0124137	0.0562686	0.127095	0.031579	0.0432073	0	0.0897444	0	0	0.00611912
TCGA-DD-A3A6-11A-11R-A22L-07	0.418329	0	0.150147	0.0188207	0	0	0	0.191979	0	0.0199507	0	0.067974	0	0.0554425	0.0358824	0	0	0	0.0273631	0	0.0141111	0
TCGA-BC-A216-11A-11R-A155-07	0.260583	0	0.360832	0.0451852	0	0.0362491	0.0418112	0	0.00476351	0.0143754	0.0409665	0	0.00178246	0	0.014334	0.134922	0	0	0	0	0.0397662	0.00442847
TCGA-DD-A1EC-11A-11R-A131-07	0.0807307	0.0961126	0.0933371	0.0633231	0	0.0123452	0.0333707	0.180438	0	0	0.133108	0	0.0407543	0	0.0309104	0.171227	0.0150685	0	0.0431049	0	0.00347107	0.00269829
TCGA-G3-A3CH-11A-11R-A22L-07	0.143872	0	0.0363262	0.143361	0	0.25773	0.00286979	0	0.0156139	0	0.0283414	0	0.00271038	0	0.179974	0.084765	0.0752668	0	0.0291691	0	0	0
TCGA-BC-A10T-11A-11R-A131-07	0.136495	0	0.0272432	0.0191662	0	0.146272	0	0.042748	0	0.0616463	0	0.0753141	0.0159001	0	0.0341746	0.272492	0.0699236	0	0.0751392	0	0	0.0234853
TCGA-DD-A3A3-11A-11R-A22L-07	0.163768	0	0.0970412	0.0546482	0	0.0460911	0.0399077	0	0	0.0192394	0.0403396	0	0.003691	0	0.0399954	0.241006	0.112045	0	0.0730851	0	0.0691421	0
TCGA-DD-A1EI-11A-11R-A131-07	0	0.23864	0.0205489	0.0029854	0	0.22887	0.102307	0	0	0	0.0914215	0	0.0095617	0.0321097	0.0854441	0.0224458	0.0479257	0	0.113716	0	0	0.00402473
TCGA-FV-A23B-11A-11R-A16W-07	0	0.0955837	0.0777446	0.121307	0	0.116832	0.0629682	0	0.0527626	0.0211621	0	0.00491634	0.00109547	0.0499321	0.172978	0.0449648	0.0823099	0	0.084495	0	0.0109471	0
TCGA-EP-A12J-11A-11R-A131-07	0.121647	0	0.109075	0.144691	0	0.0225067	0.0244425	0	0.0851941	0.00921831	0	0.0477736	0.0165353	0.0746019	0.113606	0.0171107	0.0359791	0	0.177619	0	0	0
TCGA-BC-A10R-11A-11R-A131-07	0.139808	0	0.0516259	0.101229	0	0.0476589	0	0	0	0.00144573	0	0.0178529	0.0644902	0	0.0966127	0.251027	0.03782	0	0	0.0829935	0.0975706	0.00986585
TCGA-BC-A10X-11A-11R-A131-07	0.178034	0	0.00358286	0.00955225	0	0.197106	0	0.0196071	0	0.0314523	0.0610812	0.0165107	0	0	0.0316609	0.221804	0.135955	0.0102978	0	0.0833562	0	0
TCGA-FV-A3I1-11A-11R-A22L-07	0.0970089	0.065032	0.0286101	0.0109597	0	0.22574	0	0	0.114607	0	0	0.0627162	0.0259128	0.0635924	0.0831947	0.0416681	0.0578393	0	0.121456	0	0	0.00166226
TCGA-FV-A3I0-11A-11R-A22L-07	0.0859894	0.0692082	0.0825198	0	0	0.10862	0	0	0	0.0145553	0.00386515	0.0297035	0.0695613	0	0.117412	0.142913	0.00976514	0	0	0.0160617	0.151552	0.0982729
TCGA-DD-A1EH-11A-11R-A131-07	0.141377	0.0698643	0.107389	0.172381	0	0	0.0401371	0.0375789	0	0	0.0265586	0	0.0069789	0.0225767	0.178062	0.0351437	0.0622081	0	0.0874103	0	0.00586165	0.00647129
TCGA-DD-A119-11A-11R-A131-07	0.212881	0	0.0847798	0	0	0.2244	0.0517381	0	0	0	0	0.00966968	0.0166336	0	0.030381	0.194286	0.0428958	0	0.0967887	0	0	0.0355463
TCGA-DD-A3A4-11A-11R-A22L-07	0.0706824	0.0418924	0.0793361	0.0928572	0	0.164218	0.0352874	0	0.0742805	0	0.0170588	0.00386922	0.0155129	0	0.0896476	0.215766	0.015479	0	0.0839705	0	0	0.000142044
TCGA-DD-A39Z-11A-21R-A213-07	0.239569	0	0.0820658	0.0157401	0	0.121643	0	0.147419	0	0	0	0.115455	0.00162456	0.031868	0.0694209	0.0338961	0.0224131	0	0.117411	0	0.00147448	0
TCGA-DD-A11C-11A-11R-A131-07	0.099089	0.0290725	0.0814376	0.0957845	0	0.0883147	0.0343731	0	0	0.000297329	0.149919	0	0.00983777	0	0.0319907	0.165965	0.075519	0	0.13121	0	0	0.00718972
TCGA-DD-A116-11A-12R-A26B-07	0.160126	0	0.0761301	0.106411	0	0.145708	0.0371277	0	0.0448741	0.0657956	0	0.00921782	0	0	0.14193	0.0764826	0.0670876	0	0.0691094	0	0	0
TCGA-DD-A113-11A-12R-A131-07	0.167709	0	0.00349741	0	0	0.25828	0	0	0	0.00859633	0	0.0769121	0.0177091	0	0.0240241	0.319691	0.00477198	0	0.10063	0	0	0.0181779
TCGA-DD-A114-11A-12R-A131-07	0	0.109608	0.0543026	0.182186	0	0.1106	0.0442907	0	0.070305	0.00520933	0	0.0303602	0.0154224	0.0283215	0.176443	0.0276748	0.0489046	0	0.0875293	0	0	0.00884325
TCGA-BC-A10U-11A-11R-A131-07	0.20311	0	0.0638593	0.0923815	0	0.236633	0	0	0	0	0.0320121	0	0	0.0101184	0.0238986	0.0638041	0.0336172	0	0.0413024	0.0530166	0.12331	0.0229358
TCGA-FV-A2QR-11A-11R-A213-07	0.184466	0	0.0614497	0.156857	0	0.139763	0.0187225	0	0.0395877	0.002773	0	0.0251847	0.0289468	0.0291683	0.0807404	0.0986095	0.0773195	0	0	0.0347934	0.0216186	0
TCGA-DD-A11A-11A-11R-A131-07	0.119687	0	0.0597426	0.0692173	0	0.140721	0	0.0339331	0	0.00109367	0	0.0595265	0.151741	0.0372724	0.0168336	0.208843	0.0352539	0	0.0520205	0	0.0141149	0
TCGA-EP-A26S-11A-12R-A16W-07	0.164823	0	0.127866	0.168553	0	0	0	0	0	0	0.0308629	0.0308782	0.0425182	0	0.0404817	0.121311	0.08796	0	0	0.107477	0.00116578	0.0761046
TCGA-BC-A10Z-11A-11R-A131-07	0.241868	0	0.0149449	0.127055	0	0.0540251	0	0.110017	0	0	0	0.0705427	0.00828382	0.108639	0.0288779	0.111329	0.0273782	0	0	0.0589195	0.0381213	0
TCGA-DD-A3A2-11A-11R-A213-07	0.138083	0.107823	0.0688966	0.0334686	0	0	0.0217798	0.0642305	0.0406381	0.0956234	0.0363375	0	0	0	0.0447957	0.182811	0.0295221	0	0.129698	0	0	0.00629214
TCGA-FV-A3R2-11A-11R-A22L-07	0.137761	0	0.0371579	0.245029	0	0.0243553	0.0358945	0	0.0255808	0.034349	0	0.0279095	0.0338078	0	0.077982	0.202812	0.0260878	0	0.0870501	0	0.00139596	0.0028277
TCGA-BC-A10Y-11A-11R-A131-07	0.128207	0	0.0113471	0.058474	0	0.166521	0	0	0.010339	0	0.0152724	0.028891	0.0298735	0	0.102201	0.22142	0.138541	0	0	0.0573487	0.0315643	0
TCGA-BC-A10W-11A-11R-A131-07	0.0813192	0	0.175891	0.136001	0	0.213064	0.0363502	0.001682	0	0.0223041	0	0	0	0	0.0984453	0.188617	0	0	0	0	0.0463268	0
TCGA-DD-A3A1-11A-11R-A213-07	0	0.135972	0.157868	0.148458	0	0.08034	0.0321901	0.0204573	0	0	0.0230272	0.00110427	0.0488323	0	0.0452473	0.267305	0.00748415	0	0.0317156	0	0	0
TCGA-BD-A3EP-11A-12R-A22L-07	0.179762	0	0	0.0426913	0	0.308848	0	0	0.0302339	0	0.00830444	0.0250991	0.00999786	0.0379738	0.0795098	0.0872921	0.093395	0	0	0.084828	0	0.0120642
TCGA-EP-A3RK-11A-11R-A22L-07	0.236359	0	0.0667885	0	0	0.137065	0	0.0276413	0.0109371	0.00756407	0	0.082705	0.0108924	0	0.0390328	0.128045	0.14829	0	0	0.102026	0	0.00265498
TCGA-DD-A1EB-11A-11R-A131-07	0.11348	0.0176955	0.0280157	0.145008	0	0.0488595	0.0440719	0	0.0208576	0	0.0119028	0.00367822	0.0254004	0.0198566	0.134265	0.118279	0.0763717	0	0.173098	0	0	0.0191599
TCGA-DD-A1EJ-11A-11R-A155-07	0.112044	0	0.0549016	0.0922314	0	0.130366	0	0	0	0	0	0.0528643	0.101591	0.0133309	0.0991478	0.299744	0.00123655	0	0	0.0272323	0	0.0153102
TCGA-DD-A39W-11A-11R-A213-07	0	0.233478	0.102154	0.062906	0	0	0.0696537	0	0	0	0.147048	0	0.0338078	0.00700006	0.0309255	0.116658	0.0567485	0	0.124834	0	0	0.0147861
TCGA-DD-A3A5-11A-11R-A22L-07	0.230068	0	0	0	0	0.263022	0	0	0	0.027974	0	0.0919248	0.0925989	0	0.0589547	0.142907	0	0	0	0.0447649	0.0477854	0
TCGA-DD-A118-11A-11R-A131-07	0.194187	0	0.0495713	0.0771275	0	0.0149991	0.0311124	0	0.0427573	0	0.0245915	0.0141878	0.0233377	0	0.084005	0.248037	0.0545506	0	0.0949896	0	0	0.0465467
TCGA-DD-A11B-11A-11R-A131-07	0.156105	0	0.111649	0.078429	0	0.10918	0.0247063	0	0.0323668	0.0164449	0.00132899	0	0	0.0899766	0.145119	0.0319786	0.073302	0	0.124754	0	0.00465977	0
TCGA-DD-A39X-11A-11R-A213-07	0.0927967	0.027869	0.0191952	0.0747238	0	0.243402	0.0145948	0.0315229	0	0.032747	0.00145233	0.0238709	0.00757405	0	0.0410676	0.2628	0.0696856	0	0.0566981	0	0	0
TCGA-BC-A110-11A-11R-A131-07	0.105201	0.0816395	0.0652735	0.0202347	0	0.188771	0.01707	0	0	0	0.0885258	0	0.00436177	0	0.0647309	0.260656	0	0	0.0422444	0	0.0299431	0.031348
TCGA-ES-A2HT-11A-11R-A180-07	0.16722	0	0.114998	0.0800124	0	0.111314	0.0032217	0.0611799	0	0	0	0.0519731	0.0140811	0.0214261	0.219566	0.0427184	0.0263082	0	0.0859811	0	0	0
TCGA-BD-A2L6-11A-21R-A213-07	0.147527	0	0.093556	0.117929	0	0.171275	0.0336686	0.0158457	0.0072763	0	0	0.0013551	0.0128854	0.0468216	0.165264	0.0842241	0.0582905	0	0.0440811	0	0	0
TCGA-DD-A1EL-11A-11R-A155-07	0.179474	0	0.0718839	0.0620313	0	0.0706362	0.0539041	0	0	0.0287551	0.0607765	0	0.00178981	0	0.12315	0.177208	0.0703224	0	0.0797476	0	0	0.0203215
TCGA-DD-A39V-11A-11R-A213-07	0.0052597	0.0970533	0.0293625	0.137865	0	0.0636873	0.0206013	0	0.0710318	0	0.116543	0	0.0465199	0.0481457	0.112879	0.0347153	0.0623224	0	0.128054	0	0	0.0259598
TCGA-DD-AACZ-01A-11R-A41C-07	0	0.170387	0.0895338	0.128925	0	0.0332216	0.0471223	0	0.129932	0.0146584	0.0280271	0	0.0332947	0.106367	0.0362827	0.124082	0.0141064	0	0	0.0407319	0	0.00332818
TCGA-CC-5264-01A-01R-A131-07	0.160921	0	0.0263414	0.0275073	0	0.0816983	0.268865	0.076691	0.00438084	0.0522085	0	0.0727562	0	0.0484566	0.0247456	0.0114499	0.0344404	0	0.109538	0	0	0
TCGA-DD-AAW3-01A-11R-A41C-07	0.129944	0	0	0.0630257	0	0.175635	0.0925305	0	0.004596	0	0.0811754	0	0.0362278	0	0.0333612	0.22324	0	0	0.160264	0	0	0
TCGA-ED-A82E-01A-11R-A352-07	0.298525	0	0.181666	0.0206367	0	0.211606	0.0209371	0	0.100292	0	0	0.0511278	0.0102763	0.0182984	0	0.0374229	0.00376454	0.0175186	0.0277366	0	0	0.000191573
TCGA-DD-AA3A-01A-11R-A37K-07	0	0.155113	0.00370166	0.0453697	0	0.149363	0	0	0.0733118	0	0	0.248467	0.016687	0.196196	0	0	0	0.0196341	0.0921563	0	0	0
TCGA-G3-A5SI-01A-31R-A27V-07	0	0.321635	0	0	0	0.0454928	0	0	0.0252982	0	0	0	0	0.0200774	0	0	0.460379	0	0	0.00599054	0.121127	0
TCGA-DD-AAVX-01A-11R-A41C-07	0.118178	0	0	0.0735464	0	0.269941	0	0	0.0766277	0.0154494	0	0.0891435	0.0206839	0.012343	0.104633	0.0985837	0.0257689	0	0.0938439	0	0	0.00125683
TCGA-2Y-A9HA-01A-11R-A39D-07	0.113869	0	0	0	0	0.118044	0	0	0.136577	0.0278367	0	0.0350415	0.00536919	0.257219	0.0268981	0.0503495	0.217458	0	0.011337	0	0	0
TCGA-EP-A12J-01A-11R-A131-07	0	0.149538	0	0	0	0.137229	0	0	0	0.0277926	0	0.153333	0.036493	0	0.0273379	0.126781	0	0.152695	0.188801	0	0	0
TCGA-DD-AAD2-01A-11R-A41C-07	0.196214	0	0.0132123	0.0367033	0	0.201224	0.00424477	0	0.103705	0	0	0.0205779	0	0.189555	0.0670171	0.0756753	0.057275	0	0	0.0345952	0	0
TCGA-GJ-A3OU-01A-31R-A38B-07	0.069478	0	0.0295362	0.0236651	0	0.105235	0.0355166	0	0.0594138	0.0194795	0	0.0212272	0	0.382286	0.0641114	0.0788082	0.0827792	0	0.0284631	0	0	0
TCGA-DD-AAEH-01A-11R-A41C-07	0	0.051214	0.033991	0.48528	0	0.0166209	0.0185769	0.0217779	0.0770548	0.0221902	0	0.0443765	0	0.0161273	0.0775809	0.0310245	0.026775	0	0.067522	0	0	0.0098882
TCGA-DD-AACQ-01A-11R-A41C-07	0.293666	0	0	0.0197939	0	0.221993	0.0416574	0	0	0	0.137801	0	0.0312673	0.0493462	0.114312	0	0.0368214	0	0.053342	0	0	0
TCGA-2Y-A9GW-01A-11R-A38B-07	0.0785068	0	0	0	0	0.142683	0.0251974	0	0.0726095	0	0	0	0	0.434171	0.0967303	0	0.128747	0	0.021355	0	0	0
TCGA-G3-A7M9-01A-23R-A352-07	0.259762	0	0.0975611	0.0553073	0	0	0.0539741	0	0.0732742	0.00757714	0	0	0	0.237951	0	0	0.0516826	0	0	0.162911	0	0
TCGA-DD-AACB-01A-11R-A41C-07	0	0.053738	0.298896	0.209359	0	0	0.044352	0.0121005	0.0191906	0.0337302	0	0.0332661	0	0.060171	0.107707	0.0365975	0.0254231	0	0.0619505	0	0	0.00351861
TCGA-G3-A3CG-01A-11R-A213-07	0	0.0423966	0.00466121	0.0514601	0	0.281112	0.103839	0	0.126746	0	0	0	0.010035	0.0900687	0.256958	0	0.0257697	0	0	0	0	0.00695329
TCGA-MI-A75H-01A-11R-A32O-07	0	0.112909	0.0187682	0.194404	0	0.0217601	0.102614	0	0	0	0.00175326	0.0592676	0.0755884	0.0107333	0.153104	0.0355761	0.068168	0	0.145353	0	0	0
TCGA-DD-AAEI-01A-11R-A41C-07	0.0956445	0	0	0.0636076	0	0.209301	0.0354993	0	0.0887833	0	0.00960853	0	0.00208113	0.021796	0.1163	0.0277342	0.281899	0	0.0477455	0	0	0
TCGA-G3-A25Z-01A-11R-A16W-07	0	0.112524	0	0	0	0.0779062	0.0689948	0	0.029495	0	0.107972	0	0	0.127652	0.0403793	0.145142	0.222953	0	0.0628727	0	0.0041084	0
TCGA-ED-A66Y-01A-11R-A311-07	0	0.253791	0	0	0	0.146886	0.120372	0	0.0102464	0	0.131826	0	0	0.201989	0.0123865	0.0342588	0	0	0	0.0882436	0	0
TCGA-MI-A75G-01A-11R-A32O-07	0.237795	0	0	0	0	0.30506	0.0859947	0	0	0	0.105703	0	0	0.0979527	0.0254883	0.102354	0	0	0.0396526	0	0	0
TCGA-BC-A10W-01A-11R-A131-07	0	0.0234708	0	0	0	0.281891	0.046011	0	0.0342703	0	0	0.0471459	0	0.228903	0.0495666	0.0613051	0.152444	0	0.0749919	0	0	0
TCGA-EP-A3JL-01A-11R-A213-07	0.126159	0	0.0214503	0.125742	0	0.113882	0.0156111	0.0090347	0.0530554	0	0	0.0848255	0	0.0895899	0.171879	0.0593782	0.0638924	0	0.0655003	0	0	0
TCGA-DD-AAEG-01A-11R-A39D-07	0	0.261203	0	0	0	0.377904	0	0	0	0	0	0.0586055	0	0.204586	0.0523413	0	0	0	0	0.0453596	0	0
TCGA-EP-A3RK-01A-11R-A22L-07	0	0.030048	0.189999	0.150672	0	0.0990146	0.0126919	0	0.104263	0	0	0.0367774	0	0.0804044	0.0441791	0.120941	0.0632061	0	0.0653569	0	0	0.00244656
TCGA-UB-A7MA-01A-11R-A33R-07	0.118622	0	0	0.035951	0	0.207907	0	0.0169264	0.0796039	0	0	0.176072	0	0.0879795	0.0446375	0	0.108589	0	0.0882773	0	0.0354337	0
TCGA-XR-A8TG-01A-11R-A36F-07	0.256987	0	0.0234532	0	0	0.141618	0	0	0.0288857	0.0102222	0.0338499	0	0	0.032062	0.106179	0.0382754	0.0974229	0	0	0.199952	0.0310928	0
TCGA-BC-A10X-01A-11R-A131-07	0.0752443	0.0285959	0.0599994	0.109349	0	0.154698	0.0658139	0	0.00957433	0.0229811	0	0.00144308	0.00831401	0	0.0763034	0.187657	0.0662437	0	0.130694	0	0	0.00308809
TCGA-UB-A7MC-01A-11R-A33R-07	0.252767	0	0	0	0	0.221491	0.00635672	0	0	0	0.0617305	0	0	0	0.116973	0.151781	0.156613	0	0	0	0.0322882	0
TCGA-DD-A39V-01A-11R-A213-07	0	0.164533	0.0617783	0.294665	0	0	0.0282204	0.0346906	0	0.00797369	0	0.0606881	0.0438302	0.0358061	0.0678911	0.0482117	0.0524177	0	0.0992936	0	0	0
TCGA-DD-AACO-01A-11R-A41C-07	0.153521	0	0.0533402	0.0193538	0	0.212985	0.0108206	0	0.0226419	0.0242073	0	0.0460072	0.00155715	0.0290742	0.109777	0.058336	0.121595	0	0.136783	0	0	0
TCGA-DD-AACF-01A-11R-A41C-07	0.211634	0	0.000924463	0.0497622	0	0.0794607	0.0604514	0	0	0.00830773	0	0.0249811	0.0132791	0	0	0.214341	0.206909	0.0500118	0.079937	0	0	0
TCGA-KR-A7K2-01A-12R-A33R-07	0	0.133842	0.0454125	0.0806875	0	0.323916	0	0	0.0457195	0	0	0.132974	0.00881698	0	0.0839874	0.0512945	0.0226376	0	0.0707118	0	0	0
TCGA-RC-A6M3-01A-11R-A32O-07	0.10062	0.0274675	0.17507	0.0560513	0	0.211367	0.0608765	0.0758309	0	0	0.0763069	0	0	0.0586159	0.0388376	0.00898753	0.098331	0	0	0	0.0116387	0
TCGA-DD-AADF-01A-11R-A41C-07	0.211985	0	0.318613	0.176662	0	0	0.0909419	0	0	0	0.0245812	0	0	0.0509798	0.0510764	0	0.0205782	0	0.0428091	0	0	0.0117729
TCGA-G3-AAV0-01A-11R-A37K-07	0	0.122652	0.0350996	0.160692	0	0.0116238	0	0.0660452	0	0.0274898	0	0.117383	0.00435677	0.0265169	0.164524	0.0838347	0.0321885	0	0.147594	0	0	0
TCGA-ZS-A9CF-02A-11R-A38B-07	0.271565	0	0.0168593	0.0228785	0	0.345527	0.0166877	0	0.0248765	0	0	0.0245372	0.000523657	0.0583699	0.0777091	0.0653097	0	0	0.0751564	0	0	0
TCGA-UB-A7MB-01A-11R-A33R-07	0.288255	0	0	0	0	0.321724	0	0.0325043	0	0	0.16595	0	0.0535726	0.0273467	0	0	0	0.0261888	0	0.0844581	0	0
TCGA-DD-AADY-01A-11R-A41C-07	0.232801	0	0	0	0	0.321757	0.0519557	0	0.00738899	0	0.00788409	0.0178534	0.0100515	0.0311093	0.163375	0.0565081	0.0283883	0	0.0709273	0	0	0
TCGA-T1-A6J8-01A-11R-A32O-07	0.108855	0	0	0.0619371	0	0.130093	0	0	0.087929	0	0	0.102627	0	0	0.0690416	0.0958048	0.228714	0	0.0873297	0	0.0276678	0
TCGA-BC-4072-01B-11R-A155-07	0.0630369	0	0.0377089	0.163279	0	0.090418	0.0817432	0	0.0986838	0.0231491	0	0.0274753	0.00277573	0.0931152	0.0620574	0	0.246977	0	0.00958027	0	0	0
TCGA-G3-A5SL-01A-11R-A27V-07	0.189724	0	0	0.0218156	0	0.126505	0	0	0	0	0.115696	0	0.0111867	0.10858	0.117607	0	0.0535722	0	0.255314	0	0	0
TCGA-ZP-A9D4-01A-11R-A37K-07	0.195504	0	0	0	0	0.338924	0	0	0.0530279	0	0.0716029	0.0178117	0.0313137	0.0620983	0.0920278	0	0.0243461	0	0.111459	0	0	0.00188502
TCGA-DD-A3A3-01A-11R-A22L-07	0.085964	0.0251653	0	0.00164011	0	0.155731	0	0	0.0944598	0	0	0.136393	0.000728224	0.219537	0.0650707	0.0258139	0.0513245	0	0.138172	0	0	0
TCGA-DD-A1EF-01A-11R-A131-07	0.219809	0	0.0704734	0.0831852	0	0.138069	0.023845	0.0262943	0.101352	0	0	0.0114923	0	0.156755	0.0763204	0.00950665	0.0772329	0	0.00566496	0	0	0
TCGA-DD-A4NG-01A-11R-A27V-07	0.105651	0	0	0.0284861	0	0.281945	0.0352899	0.0786408	0.00580622	0.000915999	0	0.0214142	0	0.152209	0.123824	0.0557666	0.0656354	0	0.0444147	0	0	0
TCGA-ED-A8O5-01A-11R-A36F-07	0.171299	0	0	0.0888902	0	0.358606	0	0	0.0160612	0	0.00392873	0.0870054	0.00332394	0.0583083	0.0509681	0	0	0	0.161609	0	0	0
TCGA-ED-A627-01A-12R-A311-07	0.124953	0	0.131413	0.226721	0	0.142309	0.0559468	0	0.0633551	0.0235627	0	0.0143837	0.0150669	0	0.0770725	0.0333126	0.0487593	0	0.0129632	0	0.0286274	0.0015535
TCGA-G3-AAV6-01A-21R-A37K-07	0.181579	0	0.0107889	0.0507079	0	0.152133	0.00523285	0	0.0934237	0.0132317	0	0.00783253	0	0.366457	0.00593466	0	0.0473958	0	0.060153	0.00512965	0	0
TCGA-CC-A9FV-01A-11R-A37K-07	0.0769979	0	0.014371	0.0845734	0	0.149135	0	0	0.0225466	0.0175861	0	0.0268169	0.00189935	0	0.0013522	0.260982	0.105727	0	0.228167	0	0.00984527	0
TCGA-DD-AADN-01A-11R-A41C-07	0	0.0595967	0.128171	0.398362	0	0	0.142456	0	0.0400262	0.0194727	0	0.0129717	0.0164647	0.0557404	0.0612719	0.0244872	0.025559	0	0.01542	0	0	0
TCGA-QA-A7B7-01A-11R-A32O-07	0.2948	0	0	0	0	0.160125	0	0.110945	0.0402393	0.0228005	0	0.112709	0	0	0	0.0698206	0	0.00499583	0.0302575	0	0	0.153307
TCGA-5C-A9VH-01A-11R-A37K-07	0.229136	0	0	0	0	0.431621	0.0274462	0	0.0944516	0	0	0.0636016	0	0.0807632	0.0573348	0	0	0	0.015645	0	0	0
TCGA-YA-A8S7-01A-11R-A37K-07	0	0.212532	0.0187494	0.0409647	0	0.122492	0.0570599	0	0.0751664	0	0.00785685	0	0.0153763	0	0.0159056	0.222566	0.0586058	0	0.0994698	0	0.0434085	0.00984734
TCGA-2Y-A9H4-01A-11R-A38B-07	0	0.267567	0.0131414	0.0726321	0	0.190528	0.041095	0	0.0719149	0	0.049513	0.0107207	0.002305	0	0.0444263	0.0442056	0.0387924	0	0.153158	0	0	0
TCGA-DD-AAVY-01A-11R-A41C-07	0.236582	0	0	0.021333	0	0.262239	0	0	0.0429195	0	0.084189	0.073773	0.0397176	0.0626195	0.0619761	0	0.0174009	0	0.0964652	0	0	0.000785645
TCGA-XR-A8TD-01A-12R-A39D-07	0	0.0814165	0.179699	0.227261	0	0	0.161069	0	0	0	0.0194992	0	0	0.128892	0.0492691	0.0318063	0.0400209	0	0.0579236	0	0	0.0231431
TCGA-DD-A39X-01A-11R-A213-07	0.053219	0	0	0.0556465	0	0.185463	0	0	0.155749	0	0.0606903	0	0.0180483	0.103875	0.0520238	0.0490595	0.150415	0	0	0.115812	0	0
TCGA-DD-AACG-01A-11R-A41C-07	0.00466349	0.0409047	0	0.0507935	0	0.226065	0	0	0.149656	0.068289	0	0	0	0.274261	0.00830184	0.160289	0.0167755	0	0	0	0	0
TCGA-DD-A4NN-01A-11R-A28V-07	0.164278	0	0	0	0	0.199933	0	0.0144697	0.0323037	0	0	0.0638993	0	0.14774	0.069001	0.13922	0.109956	0	0.0591984	0	0	0
TCGA-K7-A6G5-01A-11R-A311-07	0.129348	0	0.077002	0.078435	0	0.131497	0.055778	0	0.0582503	0	0	0.0180814	0	0.0844465	0.200178	0.0456737	0.046027	0	0.0750531	0	0	0.000230263
TCGA-MI-A75C-01A-11R-A32O-07	0.187163	0	0	0.100705	0	0.261936	0	0.00799118	0.174052	0.0010878	0	0.0441574	0	0.104135	0.05771	0.057936	0	0	0	0	0	0.00312637
TCGA-G3-A25S-01A-11R-A16W-07	0.205655	0	0	0.0353177	0	0.124954	0	0	0.10998	0.0999603	0	0.0505937	0	0.120735	0	0.0944523	0.0914815	0	0.0668705	0	0	0
TCGA-DD-AAE3-01A-11R-A41C-07	0.0954462	0	0	0.00593398	0	0.143001	0.0335241	0	0	0	0.0461844	0.0606178	0.0273607	0	0.0156966	0.382548	0.158172	0	0	0.0315148	0	0
TCGA-ED-A7PY-01A-11R-A33R-07	0.175545	0	0	0.12933	0	0.0887578	0	0	0.0475075	0	0	0.159424	0	0.0630349	0.0960765	0	0.122274	0	0.108747	0	0.00930333	0
TCGA-G3-AAV4-01A-11R-A38B-07	0.172167	0	0	0.0653414	0	0.143792	0	0	0.115698	0.0580388	0	0.017658	0.0681457	0	0	0.136311	0.00843578	0.199933	0	0.0100664	0.00441338	0
TCGA-DD-AADI-01A-11R-A41C-07	0	0.155539	0.0440299	0.130409	0	0.112306	0.0283856	0	0.09325	0.0489981	0	0.0786428	0	0.0455986	0.0930494	0.0408065	0.0471503	0	0.07624	0	0	0.00559451
TCGA-FV-A3R3-01A-11R-A22L-07	0.14751	0	0.0494167	0.0569151	0	0.324701	0.00520677	0	0.0475878	0	0	0.023539	0.0164657	0.00544437	0.0138233	0.127059	0.0937609	0	0.0885696	0	0	0
TCGA-CC-5261-01A-01R-A131-07	0.241491	0.0634388	0.0410014	0.0350131	0	0.223813	0.00399066	0.0508612	0.0019057	0	0	0.0420089	0	0.0542833	0.0514719	0.0139771	0.123485	0	0.0532598	0	0	0
TCGA-BW-A5NO-01A-11R-A27V-07	0.0998264	0	0.157599	0.0403496	0	0.176538	0	0.0119047	0.0793592	0.0438477	0	0.0309194	0	0.128559	0.0438744	0.102976	0.00371438	0	0.0406008	0	0	0.039932
TCGA-DD-A4NB-01A-12R-A266-07	0.0378783	0	0	0.151398	0	0.404587	0.00386278	0	0	0	0	0.0416144	0.0105577	0	0.0582558	0.0257007	0.216748	0	0	0.0493977	0	0
TCGA-CC-A3MC-01A-11R-A22L-07	0	0.22777	0	0	0	0.221702	0.0658454	0	0.0254294	0	0.0797513	0	0	0.129079	0.0205085	0	0.0340245	0	0.180402	0	0.0154877	0
TCGA-CC-A3M9-01A-11R-A213-07	0	0.0477574	0.0672768	0.275577	0	0	0.0849624	0.0860397	0.0121315	0.0880639	0	0.00647541	0	0	0.0968825	0.152759	0.043941	0	0.0315181	0	0	0.0066152
TCGA-DD-A3A5-01A-11R-A22L-07	0.326511	0	0	0.115733	0	0.174758	0.0408339	0	0.122754	0	0.132845	0	0.00320913	0.0469547	0.0128188	0	0.0010458	0	0.00361429	0	0.0175368	0.00138554
TCGA-FV-A3I1-01A-11R-A22L-07	0.0540389	0	0.0051421	0	0	0.136664	0.0270688	0.0408868	0.0978169	0	0	0.0328989	0	0.266021	0.127531	0.0333125	0.0928505	0	0.045489	0	0.0402793	0
TCGA-CC-5260-01A-01R-A131-07	0.117223	0	0.00515019	0.204484	0	0.0465795	0.00215045	0	0.0725545	0	0	0.0552608	0	0	0.0428293	0.061498	0.27635	0	0.0615511	0	0.0446539	0.0097144
TCGA-K7-A5RF-01A-11R-A28V-07	0.0731706	0.0652945	0.107453	0.0962089	0	0.051535	0.0664552	0	0.109294	0.0192892	0	0.0227818	0.0146871	0.113709	0.102127	0.0376046	0.0081316	0	0.10689	0	0	0.00536804
TCGA-BC-A10S-01A-22R-A131-07	0.209474	0	0.0427188	0.0745502	0	0.202026	0	0	0.0722198	0	0.0609626	0	0.0130414	0	0.0236873	0.242836	0.033178	0	0.0253063	0	0	0
TCGA-EP-A26S-01A-11R-A16W-07	0.089809	0	0	0.0261998	0	0.142656	0	0	0.00642441	0	0.0052362	0.139731	0.032551	0.145233	0.0488134	0.0429247	0	0	0.320422	0	0	0
TCGA-DD-AACW-01A-11R-A41C-07	0.10388	0	0	0.120129	0	0.299756	0	0	0.0752068	0	0	0.0228957	0.00543863	0	0.027765	0.0809577	0.210353	0	0.0536178	0	0	0
TCGA-DD-AAE7-01A-11R-A41C-07	0.124219	0	0.0914976	0.145006	0	0.246425	0.0268346	0	0.0193382	0.00912387	0	0	0	0.00433238	0.153923	0.0333729	0.138384	0	0.00754443	0	0	0
TCGA-DD-AAE0-01A-11R-A41C-07	0	0.214678	0.017384	0.0391905	0	0.0890921	0.0397148	0	0.138781	0	0	0.12436	0	0.200602	0.092781	0.0095036	0	0	0.0339124	0	0	0
TCGA-BD-A2L6-01A-11R-A213-07	0.0721424	0	0	0.0692105	0	0.264052	0.0504658	0	0.0771484	0	0.0726854	0	0.0244344	0.0495849	0.104136	0.0187924	0.0676676	0	0.12968	0	0	0
TCGA-FV-A496-01A-11R-A266-07	0	0.10086	0.00261938	0.0291789	0	0.240741	0	0	0.106101	0	0.190545	0	0.0342285	0.0777412	0.0517737	0.00693721	0.0047262	0	0.152882	0	0	0.00166662
TCGA-RC-A7S9-01A-11R-A33R-07	0.196635	0	0.0573106	0.0466513	0	0.160473	0.0279742	0.0943582	0.000577855	0	0	0.0999814	0	0.0878617	0.0911808	0	0.0755596	0	0.0614362	0	0	0
TCGA-DD-AAE1-01A-11R-A41C-07	0.193629	0	0	0.0654054	0	0.188677	0	0.00388366	0.0999996	0.0127853	0	0.0734454	0	0.023202	0.0381954	0	0.206048	0	0.0947296	0	0	0
TCGA-FV-A2QQ-01A-11R-A22L-07	0.143219	0	0.0243863	0.0988292	0	0.169977	0.0635327	0	0.0869819	0	0	0.00735677	0.00678981	0.0814839	0.0844915	0.0946611	0.0429787	0	0.0953125	0	0	0
TCGA-CC-A5UC-01A-11R-A28V-07	0.152599	0	0.0628512	0.0156931	0	0.00749902	0.0490028	0.0204037	0.0578372	0.036962	0	0.0140283	0	0.269687	0.0769152	0.090408	0.0562602	0	0.0600912	0	0	0.0297622
TCGA-DD-A3A6-01A-11R-A22L-07	0	0.178495	0.111999	0.0758776	0	0.16448	0	0	0.0770042	0.138651	0	0.0658699	0	0.016821	0.00263408	0.0615614	0.036622	0	0.0699855	0	0	0
TCGA-DD-AAEB-01A-11R-A41C-07	0.107659	0	0	0.0934836	0	0.0337496	0.147589	0	0	0	0.307083	0	0.0288144	0.0637155	0.0447298	0.0506579	0	0	0.122519	0	0	0
TCGA-BC-A3KF-01A-11R-A213-07	0.236992	0	0	0	0	0.29126	0.0193323	0	0.0957307	0	0	0.0244404	0	0.0485479	0.0695474	0	0.0811601	0	0.125125	0	0	0.00786409
TCGA-DD-A115-01A-11R-A131-07	0.0863553	0	0	0.0607696	0	0.171091	0	0.0341537	0.000160136	0.0323175	0	0.109433	0.000316993	0.113333	0.127989	0.0752729	0.0481521	0	0.140656	0	0	0
TCGA-2Y-A9H3-01A-11R-A38B-07	0	0.1638	0.21051	0.0566877	0	0.0140827	0.0117745	0	0.0255053	0.0324467	0	0.0086415	0	0.00524825	0.0342399	0.058297	0.0259092	0	0.352858	0	0	0
TCGA-G3-AAUZ-01A-11R-A38B-07	0	0.0858706	0.256367	0.102049	0	0.121295	0.00243353	0.0430404	0.0438576	0.00505868	0	0.0444785	0	0	0.0789292	0.083548	0.101462	0	0.0316108	0	0	0
TCGA-BC-A217-01A-11R-A155-07	0.0285083	0	0.0639981	0.104423	0	0.25777	0.00101283	0	0.100298	0.0261006	0	0.0772583	0	0.101159	0.0717812	0.120815	0.00372161	0	0.0431533	0	0	0
TCGA-DD-AADG-01A-11R-A41C-07	0	0.0845658	0.0295626	0.055222	0	0.253841	0	0	0.016065	0	0.0149788	0.106775	0.0359186	0.158699	0.00458206	0	0	0	0.23979	0	0	0
TCGA-ZS-A9CG-01A-11R-A37K-07	0.144708	0	0	0	0.0620144	0.0112086	0	0	0	0.0785593	0	0.0487154	0	0	0.0943289	0.175784	0.0278573	0	0.325268	0.0100832	0.0214726	0
TCGA-DD-A1EG-01A-11R-A213-07	0.115492	0	0.0678917	0.0582675	0	0.108129	0	0.00907928	0.0726847	0	0	0.0590818	0	0.230848	0.114321	0.0594661	0.0466845	0	0.0580548	0	0	0
TCGA-DD-AACH-01A-11R-A41C-07	0.130048	0	0	0	0	0.0836076	0.0105007	0	0	0	0.105621	0.0770451	0	0.27642	0	0.15166	0.014724	0.021956	0.128418	0	0	0
TCGA-CC-A8HT-01A-11R-A36F-07	0	0.0805524	0	0.0142118	0	0.108109	0.0568844	0	0.0528489	0	0	0.0161195	0.000861042	0.142757	0.12668	0	0.259015	0	0.103933	0	0.0380272	0
TCGA-2Y-A9H2-01A-12R-A38B-07	0	0.200014	0.00562362	0.0550527	0	0.115206	0	0	0.129251	0	0	0.0911014	0.0110029	0.272985	0.0510119	0.045606	0	0	0.0223986	0	0	0.0007478
TCGA-G3-A25U-01A-11R-A16W-07	0.262419	0	0	0	0	0.24586	0.0636221	0	0.0879279	0.0495158	0	0	0.0126934	0.0280261	0	0	0.2213	0.0198434	0	0	0.0087925	0
TCGA-DD-A73B-01A-12R-A32O-07	0.351874	0	0	0	0	0.195099	0.0790925	0	0	0	0.199994	0	0.00603687	0.0716865	0	0.0221716	0	0	0.0644129	0	0	0.00963274
TCGA-MR-A520-01A-11R-A266-07	0.130042	0	0.0929908	0.0596934	0	0.243385	0	0	0.0250638	0	0.0597885	0.00220036	0	0.0233048	0.0757809	0.121591	0.0998378	0	0.0663208	0	0	0
TCGA-2Y-A9H6-01A-11R-A39D-07	0	0.153085	0.00455345	0.0309109	0	0.264543	0.000112611	0	0.113933	0	0	0.0853756	0.0168532	0.0426269	0.0250472	0.0369769	0.158062	0	0.0679204	0	0	0
TCGA-DD-A1EA-01A-11R-A131-07	0	0.219502	0.0604659	0.202986	0	0.0609639	0.068744	0	0.0808606	0	0.011563	0	0.0162153	0.074131	0.096007	0.0193637	0	0	0.0891974	0	0	0
TCGA-3K-AAZ8-01A-12R-A39D-07	0.0371494	0.096637	0.00877706	0.104358	0	0.200368	0.0494765	0	0.14165	0	0.0425681	0	0	0.0807447	0.14335	0	0.0113022	0	0	0.0836189	0	0
TCGA-ED-A66X-01A-11R-A311-07	0.218404	0	0.166151	0.0203244	0	0.0468112	0.00109857	0	0.0786331	0	0	0.0180964	0	0.214803	0.0159747	0.160654	0.0313084	0	0.027742	0	0	0
TCGA-DD-A4NJ-01A-11R-A27V-07	0.151129	0	0.0606351	0	0	0.22613	0.0208403	0	0	0	0	0.00165108	0	0.106103	0.0972853	0.108058	0.178903	0	0.0382998	0	0	0.0109662
TCGA-LG-A9QD-01A-11R-A38B-07	0.0248047	0.0883899	0.147172	0.122476	0	0.104306	0	0	0.0924253	0.004212	0	0.0880778	0	0	0.0316906	0.12378	0	0.128888	0.0437769	0	0	0
TCGA-FV-A3I0-01A-11R-A22L-07	0	0.103192	0	0	0	0.160612	0	0.0338592	0.0605228	0	0	0.080179	0	0.320586	0	0.130807	0	0.0749269	0.00308638	0	0	0.0322294
TCGA-2Y-A9H1-01A-11R-A38B-07	0.0648356	0	0.0518155	0.190521	0	0.0712691	0	0	0.197768	0	0	0.100293	0.00597273	0.0983815	0.0507063	0.069662	0.0264784	0	0.0722967	0	0	0
TCGA-CC-A7IF-01A-11R-A33J-07	0.235184	0	0	0	0	0.179759	0.0609424	0	0.0707637	0	0	0.0752679	0	0.115702	0.065956	0.00377515	0.00329937	0	0.189351	0	0	0
TCGA-DD-AACI-01A-11R-A41C-07	0.00420703	0.0249004	0.0277298	0.357595	0	0	0.0653408	0.05778	0.0824364	0.0441735	0	0.0348299	0	0.0445416	0.0638806	0.0851313	0.0895878	0	0.0148688	0	0	0.00299682
TCGA-DD-AAD0-01A-11R-A41C-07	0.132662	0	0	0	0	0.202757	0.0184124	0	0.0601996	0.00576316	0	0.0463753	0	0.251164	0.0994657	0.0611129	0.0229915	0	0.099096	0	0	0
TCGA-DD-A114-01A-11R-A131-07	0.0676913	0.0159689	0.0851574	0.12168	0	0.0923525	0.0651037	0.0379454	0.00507908	0	0	0.0128511	0.00498383	0.143851	0.174679	0.0221366	0.0537589	0	0.0967623	0	0	0
TCGA-5C-AAPD-01A-21R-A39D-07	0	0.0794931	0.187314	0.0897172	0	0.00840649	0.0846484	0	0.0841697	0	0	0	0	0.10923	0.175296	0.0314236	0.088029	0	0.0622728	0	0	0
TCGA-FV-A3R2-01A-11R-A22L-07	0.11014	0	0	0.0472335	0	0.288128	0.0100533	0	0.135157	0	0	0.000301543	0	0.14836	0.0734264	0.150191	0	0.00768073	0	0	0	0.0293291
TCGA-DD-AADC-01A-11R-A41C-07	0.269818	0	0.117706	0	0	0.112737	0.0262781	0	0.068616	0.00084975	0	0.029601	0	0.108245	0.105902	0.0205003	0.135383	0	0	0.000305528	0.00405773	0
TCGA-EP-A2KA-01A-11R-A180-07	0	0.130539	0.0867257	0.240681	0	0.0818736	0.0820493	0	0.0635017	0.0281092	0	0.0236882	0	0.0639764	0.112287	0	0.0454602	0	0.011206	0	0	0.0299029
TCGA-DD-A4NE-01A-11R-A27V-07	0.287861	0.00884265	0	0	0	0.320693	0.016839	0	0	0	0.174438	0	0	0	0	0	0	0.132937	0	0.0269843	0	0.0314056
TCGA-2Y-A9H7-01A-11R-A39D-07	0.0477578	0.0406506	0.00226393	0.0120401	0	0.464334	0.012211	0	0.0550594	0	0	0.0734464	0.0291323	0	0.0243624	0.05802	0.122156	0	0.0585664	0	0	0
TCGA-WQ-AB4B-01A-11R-A41C-07	0	0.144269	0.00390624	0.0175016	0	0.245803	0.06087	0	0.0759485	0	0.0336536	0	0.0104449	0.116697	0.0641489	0.0352177	0.0480443	0	0.143495	0	0	0
TCGA-DD-A39Z-01A-11R-A213-07	0.060555	0	0	0.168804	0	0.315038	0	0	0.0668602	0	0.148386	0	0.0242111	0.0749392	0.00529561	0	0	0.00930376	0	0.126607	0	0
TCGA-DD-AAW1-01A-11R-A41C-07	0.0192626	0.0820115	0	0.0141151	0	0.327155	0	0	0.0241356	0	0.0255458	0.0507352	0.0754526	0	0.167703	0.171737	0	0	0.0421457	0	0	0
TCGA-DD-AADB-01A-11R-A41C-07	0.169316	0	0.0651382	0.171217	0	0.0968473	0.0198576	0.0555516	0.0864045	0	0	0.0453226	0	0.132005	0.0833741	0.0320039	0.0404696	0	0.00249315	0	0	0
TCGA-G3-AAV1-01A-11R-A38B-07	0.0656274	0	0	0	0	0.159502	0	0	0.0834233	0	2.91094e-05	0.00981616	0	0.0342108	0.025118	0.066321	0.432021	0	0	0	0.123931	0
TCGA-ZP-A9CY-01A-11R-A38B-07	0.106644	0	0	0.00790063	0	0.168702	0.0210239	0	0.0826404	0	0	0.0442148	0.0151268	0.0893588	0.155645	0.0827595	0.117748	0	0.106155	0	0	0.00208075
TCGA-DD-AADM-01A-11R-A41C-07	0.0522764	0.0386657	0	0.0355662	0	0.251515	0.0909631	0	0.105791	0	0.0208408	0	0.00186639	0.0970684	0.114316	0.0425387	0.0502845	0	0.0700683	0	0.0282391	0
TCGA-DD-AADK-01A-11R-A41C-07	0	0.238508	0.0710122	0.0248764	0	0.102755	0.0580589	0	0.115918	0	0	0.0657839	0	0.125643	0.0618132	0	0.0477092	0	0.0602626	0	0.0276591	0
TCGA-5R-AA1D-01A-11R-A38B-07	0.0454745	0	0.0773165	0.0480322	0	0.3518	0.075045	0	0.0260302	0	0.0443168	0	0.010928	0.0562449	0.0398312	0.0627779	0.0322716	0	0.126193	0	0	0.00373769
TCGA-FV-A495-01A-11R-A266-07	0.0434416	0.119592	0.0650096	0.175564	0	0.0504866	0.0331805	0	0.0660874	0.0125648	0	0.0373806	0.040878	0.0776997	0.061292	0.057039	0.0307744	0	0.12901	0	0	0
TCGA-DD-AAVR-01A-11R-A41C-07	0	0.207404	0.0369981	0.0724878	0	0.289586	0.108192	0	0.0592024	0	0.0116185	0	0.0081912	0.0306648	0.0396592	0.0881765	0.0265354	0	0.0127409	0	0	0.00854398
TCGA-CC-A7IK-01A-12R-A33R-07	0.0826547	0	0	0	0.201032	0	0.00543522	0	0	0.0869632	0.0772809	0.0598629	0.00595531	0.0277418	0.158713	0	0.0947497	0	0.162681	0	0.0369304	0
TCGA-DD-AAE9-01A-11R-A41C-07	0.122006	0	0	0.249226	0	0.00919704	0	0	0.0727901	0	0	0.0764863	0.0131198	0.0617371	0.100714	0.063951	0.159081	0	0.0716916	0	0	0
TCGA-DD-AAVP-01A-11R-A41C-07	0	0.244014	0.062063	0.0858562	0	0	0.0561115	0.0389175	0	0	0.0657363	0	0.00936966	0.0621338	0.0857318	0.00817907	0	0	0.263502	0	0.0183843	0
TCGA-DD-A4NP-01A-11R-A28V-07	0.163317	0	0.110472	0.0746847	0	0	0	0.0120565	0	0	0.00620632	0.0342705	0	0	0.00132251	0.119993	0	0	0.477678	0	0	0
TCGA-DD-AAED-01A-12R-A41C-07	0	0.180728	0.0034824	0	0	0.232323	0	0	0.0889983	0	0	0.00841379	0	0.311772	0.034544	0.0863033	0	0	0	0.053435	0	0
TCGA-DD-AACA-02B-11R-A41C-07	0.32876	0	0	0	0	0.193449	0.0572764	0	0	0	0.245018	0.0041677	0.063436	0.107892	0	0	0	0	0	0	0	0
TCGA-ED-A97K-01A-21R-A38B-07	0.273095	0	0.128793	0.00739296	0	0.121209	0.0291179	0	0.0501256	0	0	0.0518155	0	0.277524	0.0149003	0.0232027	0	0	0.0228236	0	0	0
TCGA-LG-A6GG-01A-11R-A311-07	0.142155	0	0	0	0	0.339308	0	0	0.160114	0.00363663	0	0	0	0.000822981	0	0	0.343743	0	0	0.0102204	0	0
TCGA-EP-A2KB-01A-11R-A180-07	0.230414	0	0	0.152826	0	0.0356387	0.0361181	0.0369715	0	0	0.0548862	0	0.0252581	0.202256	0.03022	0.00884968	0.0208285	0	0.165734	0	0	0
TCGA-WJ-A86L-01A-12R-A39D-07	0.303864	0	0.149195	0	0	0.140371	0.0133067	0	0.0747598	0.00545404	0.0800232	0	0	0.144766	0.0360531	0	0	0	0	0	0	0.0522061
TCGA-DD-A3A1-01A-11R-A213-07	0.241339	0	0	0.0808603	0	0.107731	0.0710978	0	0.0429225	0	0	0	0	0.159575	0.0282683	0.015772	0.058756	0	0.113946	0	0.0182296	0.0615029
TCGA-DD-A73A-01A-12R-A32O-07	0.0795771	0	0	0.127277	0	0.374831	0	0	0.0537398	0	0	0.0874869	0.00716591	0.0340507	0.0589901	0.040943	0.0552961	0	0.0805178	0	0	0.000124346
TCGA-G3-AAV7-01A-11R-A38B-07	0.130225	0	0	0	0	0.145074	0.050394	0	0.0936368	0.021727	0	0	0	0.491823	0	0.0315145	0	0.00221056	0	0.0333949	0	0
TCGA-DD-A11D-01A-11R-A131-07	0.158438	0	0	0	0	0.325641	0	0	0.0700307	0	0	0.06957	0	0.0967181	0.0779713	0	0.11264	0	0.0889919	0	0	0
TCGA-CC-A9FU-01A-11R-A37K-07	0.166928	0	0.0667814	0.0904575	0	0.139153	0	0.0260572	0.108514	0	0	0.0777875	0	0.124081	0.0534695	0	0.0392994	0	0.107472	0	0	0
TCGA-CC-A7II-01A-11R-A33J-07	0	0.229852	0	0.020646	0	0.0606414	0	0	0.0645418	0	0.0177615	0.0103662	0	0.168585	0.00653756	0.183278	0.184517	0	0	0.0532736	0	0
TCGA-KR-A7K8-01A-11R-A33J-07	0.0777621	0	0.0606051	0.368916	0	0	0.123161	0.00461081	0.0889767	0	0	0	0.0165679	0.0249013	0.0847916	0.0307927	0.0659754	0	0.0529395	0	0	0
TCGA-DD-AADL-01A-11R-A41C-07	0.169002	0	0	0	0	0.244648	0	0	0	0	0	0.183776	0	0.130906	0.0213593	0	0	0	0.250308	0	0	0
TCGA-G3-A6UC-01A-21R-A33J-07	0.199101	0	0	0	0	0.246279	0	0	0.0399211	0	0.0979708	0.066351	0.0501533	0.0777487	0.0958533	0	0.0345434	0	0.0920778	0	0	0
TCGA-DD-AAE6-01A-11R-A41C-07	0.324347	0	0	0	0	0.405854	0	0	0.112973	0	0.0954224	0.01036	0.0428659	0	0.000580819	0	0	0	0.00759713	0	0	0
TCGA-DD-AADS-01A-11R-A41C-07	0	0.0848466	0.0600965	0.395371	0	0	0.0205474	0	0.0644087	0	0	0.047807	0.0396634	0.0192634	0.063245	0.0637615	0.0339156	0	0.107074	0	0	0
TCGA-GJ-A9DB-01A-11R-A37K-07	0	0.22252	0.000705283	0.000100009	0	0.0916545	0.0642514	0	0	0	0.0864068	0	0	0.202074	0.107102	0.0814755	0.0630245	0	0.080685	0	0	0
TCGA-G3-A25T-01A-11R-A16W-07	0.141955	0	0.0627972	0.023024	0	0.156393	0	0	0.0735968	0.0171727	0	0.13181	0	0.24042	0	0.0979185	0.00273103	0	0.0502769	0	0	0.00190429
TCGA-G3-A7M6-01A-11R-A33R-07	0.162188	0	0.0451768	0.0260658	0	0.312985	0.0217337	0	0.0368649	0	0	0.0427225	0.00636158	0.115518	0.0657808	0	0.0504703	0	0.110101	0	0	0.00403233
TCGA-DD-A73C-01A-12R-A33J-07	0.206273	0	0	0.33165	0	0	0	0	0.0449356	0	0.00797255	0.0405665	0.0140289	0	0.0273965	0.194241	0.0392832	0	0.0936536	0	0	0
TCGA-NI-A8LF-01A-11R-A36F-07	0.139192	0	0	0.0490798	0	0.242248	0	0	0.144219	0	0.162739	0	0.0252759	0.107482	0.000679303	0	0	0	0.12039	0	0.00869367	0
TCGA-BC-A5W4-01A-11R-A28V-07	0.0983602	0	0	0	0.0508836	0.189154	0	0	0	0.0337321	0	0.000636938	0.0207748	0.0029739	0.19611	0	0.0958426	0	0.2752	0	0.0363316	0
TCGA-DD-A4NF-01A-11R-A27V-07	0.288687	0	0	0.0245318	0.146149	0	0	0	0	0	0.12032	0	0.0243249	0	0	0.214997	0	0	0.108469	0	0.072522	0
TCGA-DD-AACT-01A-11R-A41C-07	0.151292	0	0.0380476	0.219532	0	0.0932541	0.0198662	0	0.0674873	0	0	0.0914993	0.0152067	0.0458991	0.0787175	0.0286772	0.0629257	0	0.0810387	0	0	0.00655675
TCGA-ED-A4XI-01A-11R-A266-07	0.138393	0	0.0334187	0.0910564	0	0.196577	0.0228178	0	0.0605792	0.0103505	0	0.0260469	0.0202315	0.00667609	0.141025	0.0301528	0.161627	0	0.0545689	0	0	0.00647896
TCGA-DD-AAD1-01A-11R-A41C-07	0.221895	0	0.045761	0.137422	0	0.292443	0.0517353	0	0.076637	0	0	0	0	0.0602023	0.0366481	0.0122531	0.00227481	0	0.0519048	0	0	0.0108235
TCGA-2Y-A9HB-01A-11R-A39D-07	0.182923	0	0.0220386	0.195937	0	0.0642333	0.0352785	0	0.0369405	0	0	0.0553767	0.00710459	0.0635651	0.0957379	0.0724143	0.0434629	0	0.124988	0	0	0
TCGA-4R-AA8I-01A-11R-A38B-07	0.157115	0	0	0	0	0.300167	0	0	0	0	0.00825758	0.0491342	0	0.0837749	0.0148108	0.120924	0.0716891	0.166599	0.0275288	0	0	0
TCGA-FV-A23B-01A-11R-A16W-07	0.157907	0	0.0354067	0.0575612	0	0.191113	0.0181803	0.050455	0.0474671	0	0	0.0302493	0.000798826	0.0334573	0.0827316	0.0526738	0.222108	0	0.0198907	0	0	0
TCGA-2Y-A9GV-01A-11R-A38B-07	0.15454	0	0.0791742	0.0135738	0	0.199325	0.0121924	0	0.0394481	0.0162197	0	0.0141079	0	0	0.0439895	0.362742	0	0	0.0646869	0	0	0
TCGA-BC-A112-01A-11R-A131-07	0.0110433	0.221451	0	0	0	0.16176	0.0206088	0	0.0310957	0	0	0.0494657	0	0.102564	0.00546853	0.0264401	0.116883	0	0.0820613	0	0.165303	0.00585466
TCGA-ED-A459-01A-11R-A266-07	0.0816189	0	0	0	0	0.168723	0	0.107243	0	0	0	0.072137	0	0.0589612	0	0.231377	0.0749669	0.100986	0	0.0324241	0.0715631	0
TCGA-BC-A10Y-01A-11R-A131-07	0	0.131383	0.00490535	0.148604	0	0.150587	0.0397195	0	0.0712988	0	0	0.0888824	0.0303001	0	0.0787913	0.0493803	0	0	0.202237	0	0	0.00391051
TCGA-DD-AACJ-01A-11R-A41C-07	0.352015	0	0	0	0	0.0798265	0	0	0.0914059	0	0.0635106	0.0228238	0.0425224	0.131733	0	0.0103985	0.0554475	0	0.139288	0	0	0.0110286
TCGA-GJ-A6C0-01A-12R-A311-07	0.155225	0	0	0	0	0.0588384	0.0143823	0.012407	0.0226029	0.00291425	0.119556	0	0	0.340231	0.0281924	0.0679897	0	0	0	0.137235	0	0.0404249
TCGA-DD-A1EJ-01A-11R-A155-07	0	0.124639	0	0.0472253	0	0.0779218	0	0	0.097194	0	0	0.105546	0.0319125	0.112919	0.0941289	0.0396266	0.146091	0	0.108901	0	0.0138953	0
TCGA-XR-A8TF-01A-11R-A36F-07	0	0.199907	0.0279952	0.257554	0	0	0.111499	0.0404177	0	0	0.0563779	0	0.0217509	0.061512	0.0252932	0.036312	0.0152864	0	0.146095	0	0	0
TCGA-2V-A95S-01A-11R-A37K-07	0.0936296	0	0.126307	0.238403	0	0.0565888	0.0494965	0	0.0731916	0	0	0.0588831	0	0.111788	0.0795725	0.035193	0.034751	0	0.0326645	0	0	0.0095308
TCGA-DD-AAW0-01A-11R-A41C-07	0.136275	0	0.00901762	0.0644255	0	0.173805	0.0403724	0	0.0961706	0.00316572	0	0.0249577	0.00579251	0.264476	0.0620943	0.0435718	0.0328864	0	0.0429898	0	0	0
TCGA-DD-AAC9-01A-11R-A41C-07	0.0931495	0.0436366	0.0863238	0.0378212	0	0.221935	0.00269978	0.00337375	0.0942446	0.0110006	0	0.0904018	0	0.10153	0.0436586	0.105445	0.00909059	0	0.0525441	0	0	0.0031449
TCGA-DD-AAC8-01A-11R-A41C-07	0.0375076	0.00993929	0	0.0232323	0	0.0869961	0	0	0	0	0.0989621	0.0532357	0.030147	0.120897	0.120069	0.348297	0.013621	0	0.0277856	0	0.0222979	0.0070118
TCGA-XR-A8TE-01A-11R-A36F-07	0.0738267	0	0	0	0	0.445257	0.0256582	0	0	0	0.102772	0.0331128	0.0427788	0.066459	0.0383982	0	0.0229302	0	0.137104	0	0.0117024	0
TCGA-DD-AAVU-01A-11R-A41C-07	0.0135258	0	0	0.00996339	0	0.0667836	0	0	0.145223	0	0.162377	0	0	0.347052	0.0141574	0.0661082	0.00179898	0	0	0.15656	0.0157982	0.000652389
TCGA-CC-A7IE-01A-21R-A38B-07	0.0704479	0.0448561	0.0411169	0.188797	0	0	0.0902634	0	0.134609	0.0165846	0	0.0182551	0	0.215255	0.0570269	0.0199324	0.0847817	0	0	0.0180753	0	0
TCGA-CC-A5UD-01A-11R-A28V-07	0	0.209964	0	0.0893302	0	0.0438076	0.0307081	0.0394231	0	0.0288111	0.0599628	0.0305745	0.0149498	0	0.114235	0.11135	0.0160867	0.0257893	0.185009	0	0	0
TCGA-DD-A73E-01A-12R-A32O-07	0.159003	0	0	0	0	0.12241	0	0	0.0178896	0	0.0916953	0	0.0213972	0.0466069	0.00779459	0	0	0	0.533203	0	0	0
TCGA-K7-AAU7-01A-11R-A38B-07	0.190803	0	0.0634605	0	0	0.147855	0.0163887	0.0298398	0.0314331	0	0	0.052019	0	0.280214	0.0481168	0.0331885	0.048132	0	0.00793219	0	0.0141466	0.0364709
TCGA-DD-AACK-01A-11R-A41C-07	0.153409	0	0	0	0	0.282532	0.00257851	0.017021	0.0461489	0	0	0.0380716	0	0	0.100448	0.0845343	0.239381	0	0.0134775	0	0.0223983	0
TCGA-DD-A1EB-01A-11R-A131-07	0.167485	0	0	0.144709	0	0.119352	0.0494298	0	0.0515868	0	0.00234275	0.0400431	0.00663028	0.107412	0.144198	0	0.00640552	0	0.158112	0	0.00229386	0
TCGA-KR-A7K7-01A-11R-A33J-07	0	0.119779	0.20992	0.325335	0	0	0.0711286	0	0.0455382	0	0	0	0.00805703	0.144742	0.0358876	0	0	0	0.039613	0	0	0
TCGA-CC-5258-01A-01R-A131-07	0.0994022	0	0	0.0184452	0	0.0930725	0.0226956	0	0.136956	0.00226045	0	0.0401822	0	0.359616	0.0882136	0.078231	0.0158216	0	0.0372312	0	0	0.00787187
TCGA-BD-A3EP-01A-11R-A22L-07	0.105835	0.0144499	0.282622	0.0513872	0	0.166583	0	0.0328567	0.0510361	0	0	0.0539774	0	0.069084	0.0471528	0.0318629	0.056195	0	0.0332665	0	0	0.00369197
TCGA-CC-A7IL-01A-11R-A33R-07	0.010826	0	0	0.0680299	0	0.0645177	0	0	0.0525289	0	0.0337307	0.0627385	0.00664437	0.332027	0.061812	0	0	0	0	0	0.307145	0
TCGA-5R-AAAM-01A-12R-A41C-07	0.143174	0	0.187854	0.0335367	0	0.177161	0.0344808	0	0.044278	0	0.0587088	0	0.0258299	0.0921213	0.0921552	0.0627776	0.0479223	0	0	0	0	0
TCGA-BC-A8YO-01A-11R-A37K-07	0.0474367	0	0.011611	0.238015	0	0.131987	0.0504552	0.0339445	0.0514138	0	0	0.0550884	0.00725795	0.0346902	0.10868	0	0.156308	0	0.0684362	0	0	0.00467653
TCGA-G3-A5SK-01A-11R-A27V-07	0.204409	0	0.08807	0.0596712	0	0.277782	0	0.0101113	0	0.0083132	0.0551902	0.0320126	0	0	0.0610189	0.0793959	0.0940971	0.00971822	0.0202099	0	0	0
TCGA-DD-A3A2-01A-11R-A213-07	0.114927	0.0210443	0	0.0564309	0	0.0927471	0	0	0.0886002	0.0329928	0.00496559	0.0579313	0	0.0288859	0.088335	0.15808	0.00131983	0	0.25374	0	0	0
TCGA-CC-5262-01A-01R-A131-07	0.129716	0	0.0377484	0.16058	0	0.0626121	0.0104667	0	0.0779518	0	0	0.0482189	0	0.0711732	0.0634825	0.120827	0.0588179	0	0.0685379	0	0	0.0898674
TCGA-2Y-A9H9-01A-21R-A39D-07	0.137737	0	0.0652358	0.0687197	0	0.0791587	0.0132757	0	0.041975	0.00822476	0	0.0650534	0	0.0429769	0.138226	0.120843	0.0796173	0	0.138957	0	0	0
TCGA-DD-AAEK-01A-11R-A41C-07	0.0892824	0	0.0345598	0.112961	0	0.108673	0.0230129	0	0.0645457	0	0	0.0635133	0	0.134657	0.153823	0.0445786	0.062161	0	0.1061	0	0	0.00213193
TCGA-DD-AAD5-01A-11R-A41C-07	0.033314	0	0.00681203	0	0	0.242704	0	0	0.0515267	0	0	0.116322	0.0506316	0	0	0.294469	0	0.0975067	0.0107739	0	0.0958224	0.000117962
TCGA-UB-A7MF-01A-11R-A33J-07	0.151385	0	0.0460444	0.231611	0	0.011577	0.020426	0.00954769	0.0586412	0	0	0.0562863	0.0169341	0.0177143	0.183442	0.026155	0.0582339	0	0.112002	0	0	0
TCGA-2Y-A9GY-01A-11R-A38B-07	0	0.0984849	0.235582	0.240683	0	0	0.057097	0	0.0952821	0	0	0.0111961	0.0329751	0.119224	0.0463735	0.0269211	0.00546721	0	0	0.0307134	0	0
TCGA-G3-A25V-01A-11R-A16W-07	0.0928485	0	0.0230703	0.0472368	0	0.217648	0.0939277	0	0.022779	0	0	0	0.0116629	0.0987171	0.170265	0.0453327	0.061015	0	0.115497	0	0	0
TCGA-ES-A2HS-01A-11R-A180-07	0.196261	0	0	0.029737	0	0.162214	0	0	0.0691964	0	0	0.0841126	0	0	0.0372992	0.358988	0.0394074	0	0.0227844	0	0	0
TCGA-DD-AAVS-01A-11R-A41C-07	0.103448	0	0	0.119033	0	0.211531	0.0745148	0	0.143711	0	0	0.0421469	0.0170906	0.0743236	0.0218134	0	0.125174	0	0.0672134	0	0	0
TCGA-DD-AAD3-01A-11R-A41C-07	0.0634723	0	0	0.0453068	0	0.334839	0.0279141	0	0	0	0	0.0271633	0	0.134766	0.145163	0.00558913	0.0608005	0	0.154986	0	0	0
TCGA-DD-A1ED-01A-11R-A155-07	0.0739813	0.0130466	0.0733397	0.0723645	0	0.158414	0	0.0198962	0	0	0.00174147	0.00278388	0.00446375	0	0.0271176	0.0682403	0.0619967	0	0.356461	0.0661528	0	0
TCGA-CC-A123-01A-11R-A131-07	0.042483	0.00339913	0	0	0	0.308789	0	0	0.125245	0.0604466	0	0	0	0.136509	0.0140879	0.0872152	0.171155	0	0	0.0506701	0	0
TCGA-DD-A11B-01A-11R-A131-07	0.153472	0	0	0	0	0.33826	0	0	0.0518704	0	0	0.122815	0	0	0.0198455	0.0652877	0.0808839	0	0.16504	0	0	0.00252496
TCGA-G3-A25Y-01A-11R-A16W-07	0	0.109607	0.0410742	0.0462155	0	0.249687	0.146042	0	0.0892363	0	0	0	0.00389846	0.0520306	0.0707882	0.0152429	0.0562032	0	0.119975	0	0	0
TCGA-CC-A7IH-01A-11R-A33J-07	0.285488	0	0.00186417	0.155925	0.015739	0	0	0.0161565	0	0	0.0815603	0.0141487	0	0	0.0452397	0.0135178	0	0	0.370361	0	0	0
TCGA-WQ-A9G7-01A-11R-A37K-07	0.0923037	0	0	0.00823752	0	0.209411	0.0370882	0.000863048	0	0	0	0.125455	0.00330167	0.22499	0.0599557	0	0.019047	0	0.0680192	0	0.151329	0
TCGA-BW-A5NP-01A-11R-A27V-07	0	0.118484	0.00786811	0.0896762	0	0.242658	0.0603958	0	0.101059	0	0	0.128311	0.0412526	0.122939	0.0348506	0	0.0291386	0	0.0233666	0	0	0
TCGA-BW-A5NQ-01A-11R-A27V-07	0.125668	0	0.0755913	0.207408	0	0.0573816	0.089796	0.141798	0	0	0	0.0157314	0	0.0628134	0.0776674	0.0140399	0.10232	0	0.0297855	0	0	0
TCGA-EP-A2KC-01A-11R-A213-07	0.168068	0	0.110641	0.0458711	0	0.122738	0	0.013425	0.0431496	0	0.103544	0	0.00767024	0.179477	0.0384345	0.00346244	0.0531988	0	0.11032	0	0	0
TCGA-RC-A6M5-01A-11R-A32O-07	0.243993	0	0.179712	0.0102719	0	0.259582	0	0	0.0768961	0	0	0.0415996	0.0262595	0.041508	0.0133156	0.0104497	0.0170173	0	0.0793953	0	0	0
TCGA-DD-AACA-02A-11R-A41C-07	0.116126	0	0	0	0	0.409291	0	0	0.0499141	0	0.141343	0.0129648	0	0.0879379	0.01409	0.0492482	0.0031052	0	0.115981	0	0	0
TCGA-BC-A3KG-01A-11R-A213-07	0.237847	0	0	0.0697643	0	0.351212	0.0504525	0	0.00270489	0	0	0	0.0141102	0.0860185	0.106566	0	0.0114756	0	0	0	0.0698492	0
TCGA-CC-A8HS-01A-11R-A36F-07	0	0.144422	0	0	0	0.160375	0	0	0.064309	0	0.09625	0	0	0.290841	0.0578619	0.0838199	0	0	0	0.102121	0	0
TCGA-CC-5263-01A-01R-A131-07	0	0.0624181	0.00979991	0.00711279	0	0.258858	0.027612	0	0.0540804	0	0	0.048658	0.0208425	0.05009	0.0502536	0	0.331538	0	0.0465144	0	0.00594143	0.0262802
TCGA-2Y-A9GU-01A-11R-A38B-07	0.0437661	0.0160109	0	0.0807102	0	0.177143	0	0.104607	0.0345446	0	0	0.097918	0.0318656	0.0785192	0.038492	0.0690896	0.0125575	0	0.214776	0	0	0
TCGA-BC-A216-01A-11R-A155-07	0.0249753	0	0.049131	0.484682	0	0	0.208853	0	0.046017	0	0	0.031699	0.0141228	0.0350745	0.0375659	0	0.0142523	0	0.0516059	0	0.00202114	0
TCGA-DD-AAEA-01A-11R-A41C-07	0.0943489	0	0.059803	0.184787	0	0.130129	0.111379	0	0.0411923	0.00647469	0	0	0	0.119776	0.129452	0.0335395	0.0402619	0	0.0488562	0	0	0
TCGA-DD-A4ND-01A-11R-A266-07	0.101291	0	0.056574	0.155781	0	0.134779	0.0604546	0	0.0300641	0.000190542	0	0.00766614	0.00198239	0.0829966	0.128358	0.0210382	0.0952163	0	0.123608	0	0	0
TCGA-ZP-A9D0-01A-11R-A37K-07	0.117324	0.0848066	0.0267718	0	0	0.354764	0	0	0.0687387	0	0	0.064343	0.0387092	0.0185209	0.00176731	0.0907308	0.0235775	0	0.109946	0	0	0
TCGA-DD-A4NV-01A-11R-A311-07	0	0.0835807	0	0.0650115	0	0.230228	0.0473295	0	0.0120205	0	0.0053568	0.030948	0.0208659	0.091672	0.0883623	0.0787502	0.0295257	0	0.216349	0	0	0
TCGA-ZP-A9CV-01A-11R-A38B-07	0.126336	0	0.109176	0.0745854	0	0.312944	0.0164831	0	0	0	0	0.0274734	0.0139995	0	0.109444	0.092434	0	0.0280512	0.0691673	0	0	0.0199058
TCGA-ED-A7XO-01A-11R-A352-07	0.351604	0	0.213281	0.0625952	0	0.140762	0	0	0.0289957	0	0.0559348	0	0.00384383	0	0.0351829	0.0294475	0.000137331	0	0	0.0513421	0	0.026874
TCGA-G3-AAV2-01A-11R-A37K-07	0.126793	0	0	0	0.0121817	0.0419259	0	0	0	0	0.0796678	0.024621	0	0	0.00764149	0.232613	0.0904558	0	0.384101	0	0	0
TCGA-ZS-A9CD-01A-11R-A37K-07	0.128963	0	0.000194516	0.00249552	0	0.295462	0.0238707	0	0.0482323	0	0	0.00902443	0	0.0727247	0.0978343	0.0678376	0.126564	0	0.0348449	0	0.0840119	0.00793933
TCGA-BC-A10T-01A-11R-A131-07	0.0381111	0.0365799	0	0.116599	0	0.0918145	0.0494627	0	0.0146042	0	0.0457061	0	0.00532314	0	0.0985697	0.0720152	0.0565756	0	0.374639	0	0	0
TCGA-MR-A8JO-01A-12R-A36F-07	0.00835918	0.0703647	0	0.103131	0	0.31461	0.0248641	0	0.068006	0	0.038876	0.000849224	0.00516985	0.0905797	0.0727117	0.112235	0	0	0.0902439	0	0	0
TCGA-2Y-A9GX-01A-11R-A38B-07	0.107806	0	0.0613124	0.0900763	0	0.222136	0.068095	0	0.0119189	0	0	0	0.012087	0.118405	0.12152	0.0100845	0.10656	0	0.0699992	0	0	0
TCGA-DD-A118-01A-11R-A131-07	0.198147	0	0	0	0	0.17457	0.0585782	0	0.058082	0	0.0850636	0	0	0.128405	0.0293641	0.0267102	0.188306	0	0.0527742	0	0	0
TCGA-BC-A110-01A-11R-A131-07	0.156583	0	0.0812956	0.0611359	0	0.0920954	0.101914	0	0.0198484	0	0	0.0346022	0.0207671	0.020383	0.0599533	0.128766	0.0358376	0	0.175622	0	0.00311463	0.00808186
TCGA-RC-A7SB-01A-21R-A352-07	0	0.114067	0.0277993	0	0	0.199638	0.0652746	0	0	0.00104541	0	0.0170985	0	0.0136247	0.146151	0.00657921	0.337781	0	0.0709418	0	0	0
TCGA-DD-AADJ-01A-11R-A41C-07	0.0832758	0.00771405	0.00594021	0.00910908	0	0.28677	0.111368	0	0.0871991	0.00251037	0	0.0913101	0.00231074	0.0202648	0.0676824	0	0.130603	0	0.0818918	0	0	0.0120508
TCGA-DD-A11A-01A-11R-A131-07	0.27978	0	0	0.191801	0	0	0	0	0.0853859	0	0.149225	0	0.014012	0.222267	0	0	0	0.0575295	0	0	0	0
TCGA-DD-A4NK-01A-11R-A28V-07	0.205681	0	0	0.0921927	0	0.0688198	0	0.0253675	0	0	0	0.0804221	0	0	0.10555	0.233395	0.0849691	0	0.103603	0	0	0
TCGA-DD-AACS-01A-11R-A41C-07	0.166903	0	0	0	0	0.349901	0.0371289	0	0	0	0	0.112137	0	0.19819	0.0189657	0	0	0	0	0	0.116775	0
TCGA-UB-A7ME-01A-11R-A33J-07	0.131723	0	0.074594	0.120499	0	0.0792254	0.0317299	0	0.0609593	0	0	0.0449907	0	0.127633	0.143964	0.0279392	0.0617504	0	0.0917098	0	0	0.0032826
TCGA-DD-A39W-01A-11R-A213-07	0	0.175955	0.0170767	0.0344995	0	0.0563172	0.0694324	0	0	0	0.0598219	0.0589864	0.0572663	0.0881248	0.117862	0.0220673	0.00240266	0	0.2333	0	0	0.00688726
TCGA-DD-AACV-01A-11R-A41C-07	0.107495	0	0	0	0	0.516581	0.0913485	0	0	0	0.0100319	0	0	0	0.0108377	0.185327	0	0.0783795	0	0	0	0
TCGA-CC-A7IG-01A-11R-A33J-07	0	0.111804	0	0.00903419	0	0.0128044	0	0	0.210556	0	0	0.0808657	0	0.291567	0.0318634	0.1179	0.0509033	0	0	0	0.0827023	0
TCGA-DD-AADV-01A-11R-A39D-07	0.177469	0	0.0274767	0.0348705	0	0.141717	0.0412246	0	0.053684	0	0.0739134	0	0	0	0.0218128	0.0304615	0.396981	0	0.000389551	0	0	0
TCGA-G3-A5SJ-01A-11R-A27V-07	0.132691	0	0.194005	0.115034	0	0.0713522	0.0507096	0.0117898	0.0220636	0	0.0373882	0	0	0.17555	0.0612184	0.000464646	0.0394497	0	0	0.0600449	0	0.0282383
TCGA-LG-A9QC-01A-11R-A37K-07	0.114881	0	0	0	0	0.429198	0.103274	0	0.0507511	0	0.0251056	0	0	0.106078	0	0.112671	0	0	0	0	0.0580416	0
TCGA-HP-A5N0-01A-11R-A28V-07	0	0.197839	0.0506308	0.0250105	0	0.121689	0	0	0	0	0.0937033	0.0679952	0.0362871	0.0674443	0.045202	0.0427428	0.0186711	0	0.232784	0	0	0
TCGA-DD-A119-01A-11R-A131-07	0	0.220141	0.0171937	0.0537	0	0.145006	0.0929284	0	0.00608264	0	0	0	0	0.277398	0.0399998	0.0408049	0	0	0	0.106131	0	0.000615088
TCGA-ZP-A9D1-01A-11R-A38B-07	0.225231	0	0.013382	0.0436075	0	0.341076	0.0173918	0	0.0662214	0	0	0.0737265	0.00249589	0.0476824	0.0394999	0.0261553	0.0106988	0	0.0928315	0	0	0
TCGA-ZP-A9D2-01A-11R-A38B-07	0.199485	0	0.206138	0.0305652	0	0.181762	0.0781072	0	0.00268593	0	0	0	0	0.0612122	0.108856	0.0153599	0.07483	0	0.0274605	0	0.00626457	0.00727403
TCGA-NI-A4U2-01A-11R-A28V-07	0.123276	0	0	0	0	0.151007	0	0	0.0586194	0	0.0401658	0	0.0194434	0.347912	0.103746	0.0673186	0.0640426	0	0	0.0244698	0	0
TCGA-DD-AACN-01A-11R-A41C-07	0.256581	0	0.105585	0.073488	0	0.146549	0.0173511	0	0.0324754	0.00607827	0	0.07046	0	0.0476652	0.0949021	0.0133662	0.0597577	0	0.0667965	0	0.00894476	0
TCGA-2Y-A9GT-01A-11R-A38B-07	0.158681	0	0.0490612	0.264719	0	0.161496	0.0193432	0	0.101202	0	0	0.0364754	0.0214373	0.0238042	0.0491966	0.0401502	0.0171648	0	0.0572687	0	0	0
TCGA-BC-A10Q-01A-11R-A131-07	0	0.199818	0	0.053062	0	0.254397	0	0	0.0275158	0	0.0693418	0.000314158	0	0.0323223	0.00436628	0.291932	0	0	0	0	0.0471541	0.0197765
TCGA-DD-AAVZ-01A-11R-A41C-07	0.146164	0	0	0	0	0.428568	0.0115118	0	0.0291966	0	0	0.0714316	0	0.019326	0.0311207	0.0240933	0.195278	0	0.04331	0	0	0
TCGA-2Y-A9GZ-01A-11R-A39D-07	0.225395	0	0.0592986	0	0	0.38389	0	0	0.0297102	0	0.057027	0.0222904	0.0340303	0.046851	0	0.0199602	0	0.0136772	0.10787	0	0	0
TCGA-DD-AAD8-01A-11R-A41C-07	0.0490762	0	0	0.078275	0	0.388465	0.0853277	0	0.0594821	0	0.0163305	0	0	0.0485291	0.0368536	0.155925	0.0300121	0	0	0	0.0517234	0
TCGA-CC-A8HV-01A-11R-A36F-07	0	0.210375	0	0	0	0.0518429	0.0436878	0	0.0936689	0	0	0.173792	0	0.247825	0.0157674	0	0.0052477	0	0.12318	0	0.0346125	0
TCGA-DD-AAVW-01A-11R-A41C-07	0.136298	0	0.0026609	0.025047	0	0.378089	0	0	0.134841	0	0	0.078208	0.00854797	0.0881568	0.0121571	0	0.08222	0	0.0537741	0	0	0
TCGA-DD-A4NO-01A-11R-A28V-07	0.126615	0	0	0.0164842	0	0.268381	0.0158143	0	0.103128	0	0.0373731	0	0	0.0473433	0.127566	0.0504601	0.0790533	0	0.127782	0	0	0
TCGA-RC-A7SK-01A-11R-A352-07	0.310327	0	0	0.163864	0	0.0903958	0.0624909	0	0.212859	0	0.00569412	0	0	0.0940653	0	0.00762331	0	0	0	0	0.0526806	0
TCGA-CC-A3MB-01A-11R-A213-07	0.299756	0	0	0.0307049	0	0.271347	0.0214533	0	0.0586684	0	0	0.0467572	0	0.0276915	0.0581771	0.0636873	0.121757	0	0	0	0	0
TCGA-CC-A8HU-01A-11R-A36F-07	0.145334	0	0	0	0	0.287278	0	0	0.089461	0	0.0406415	0	0	0.0864621	0.0103775	0	0.094431	0	0	0.246015	0	0
TCGA-DD-A4NA-01A-11R-A266-07	0	0.148341	0.11549	0	0	0.130063	0.0030947	0	0.0863648	0	0.0207171	0.0312202	0	0.124736	0.0408796	0.199224	0.0388626	0	0.0147119	0	0	0.0462943
TCGA-DD-AAE2-01A-11R-A41C-07	0.189429	0	0.0721054	0.1834	0	0	0.0386965	0	0.0583401	0	0	0.0208309	0.0105598	0.0630373	0.187881	0.00742624	0.0782126	0	0.0900809	0	0	0
TCGA-RG-A7D4-01A-12R-A33R-07	0.0903605	0	0.442501	0.148512	0	0.0131374	0.0118704	0.0908488	0.0162188	0	0	0.0432987	0.00188643	0.0830489	0.0287803	0.00557716	0.00911815	0	0.0148415	0	0	0
TCGA-DD-AACU-01A-11R-A41C-07	0.177942	0	0.0743673	0.060187	0	0.205077	0.030079	0	0.0665932	0	0	0.0129847	0.00258358	0.0798024	0.120903	0	0.102509	0	0.0669721	0	0	0
TCGA-O8-A75V-01A-11R-A32O-07	0.0824191	0.0397756	0.0391612	0.143305	0	0.119942	0.0876358	0	0.125112	0	0	0	0.0106428	0.16922	0.0288614	0.0378129	0.0320348	0	0.0763685	0	0	0.00770893
TCGA-G3-A7M5-01A-11R-A33R-07	0.164531	0	0	0.0954394	0	0	0.121833	0.0807877	0	0.0357793	0.232933	0	0.000948754	0.0634244	0.0298112	0.0382319	0	0	0.106024	0	0	0.0302558
TCGA-ED-A5KG-01A-11R-A27V-07	0.0222589	0.192042	0.103901	0.126362	0	0.168174	0.05037	0	0.0903076	0.0233569	0	0	0.0105248	0.0683063	0.0988844	0.0365416	0	0	0.00897083	0	0	0
TCGA-G3-AAV5-01A-11R-A37K-07	0.173277	0	0.0294438	0.0676575	0	0.202471	0.071861	0	0.0998908	0	0.13909	0	0.0220149	0.057239	0.00157249	0.0610173	0.020574	0	0.0144304	0	0.0394611	0
TCGA-DD-A3A9-01A-11R-A266-07	0	0.143618	0.0757724	0.117163	0	0.227089	0.055392	0	0.0793418	0.037376	0	0.0393774	0.00472847	0.0926301	0.0655977	0.0157508	0.0239358	0	0.0027785	0.0194488	0	0
TCGA-DD-AADO-01A-11R-A41C-07	0	0.084309	0.0599938	0.192698	0	0.0818248	0.0428986	0.0145348	0.1299	0.0133221	0	0.0488361	0	0.152445	0.0745941	0.0532806	0.0269791	0	0.0243831	0	0	0
TCGA-DD-A4NQ-01A-21R-A28V-07	0.205773	0	0	0	0	0.0864595	0.0418248	0	0.0961445	0	0.069228	0	0.00779937	0.266781	0.00493117	0	0.05724	0	0	0.0439527	0.0971205	0.0227452
TCGA-DD-AADQ-01A-11R-A41C-07	0.0703334	0	0	0.123534	0	0.115472	0.0504561	0.0261486	0.07422	0	0	0.173256	0	0.0559677	0.0565836	0	0.0895447	0	0.113907	0	0	0.0505771
TCGA-DD-A4NL-01A-11R-A28V-07	0.189138	0	0.0271983	0.0337707	0	0.387253	0.0494694	0	0	0	0.0486173	0	0	0	0	0.206135	0	0	0.0584182	0	0	0
TCGA-K7-A5RG-01A-11R-A28V-07	0.0868725	0	0.324188	0.270549	0	0	0.0456236	0.0666597	0.0600232	0	0	0	0.00586221	0.048229	0.0352208	0.0272616	0.0295099	0	0	0	0	0
TCGA-UB-AA0U-01A-11R-A38B-07	0.0329041	0	0	0.0124731	0	0.275253	0.0297276	0	0.0129087	0	0	0.0376835	0.034922	0.0242223	0.164194	0.0448534	0.233333	0	0.0975252	0	0	0
TCGA-DD-AACA-01A-11R-A41C-07	0.155476	0.000302233	0.00149801	0.159687	0	0.0851772	0	0.00426028	0.0828711	0	0.117331	0	0.019971	0.128127	0.0423713	0.0153667	0	0	0.187562	0	0	0
TCGA-MI-A75E-01A-11R-A32O-07	0.207341	0	0.116813	0.0541229	0	0.200842	0	0	0.106508	0.00751002	0	0.0725321	0.0102966	0.0472038	0.0397335	0.0372886	0.0237142	0	0.075104	0	0	0.000989976
TCGA-DD-AAEE-01A-11R-A41C-07	0.12881	0	0	0.0153788	0	0.057349	0.123002	0	0.00494175	0	0.0774734	0	0.00730748	0.112228	0.108629	0.077874	0.00117303	0	0.285834	0	0	0
TCGA-BC-A69H-01A-11R-A311-07	0.161688	0	0.00796027	0.0881342	0	0.0995762	0	0	0.138505	0	0	0.00444191	0	0.315583	0.0283059	0.0689188	0.0524463	0	0	0.0344401	0	0
TCGA-DD-AADR-01A-11R-A41C-07	0.166151	0	0.160793	0.0751997	0	0.209597	0.00400861	0	0.0640207	0.0702323	0	0.044348	0	0.0287534	0.0099176	0	0.136731	0	0.0302481	0	0	0
TCGA-DD-A3A7-01A-11R-A22L-07	0.0212416	0.0779653	0.0121337	0.0513435	0	0.324131	0.0406808	0	0.0336286	0	0.170269	0	0.022467	0.0881286	0	0	0	0.0845296	0	0.0734809	0	0
TCGA-DD-A11C-01A-11R-A131-07	0.0148712	0.105894	0	0	0	0.258609	0.0097024	0	0	0.00719611	0	0.0873331	0.00701043	0.0276497	0.0409834	0.16465	0.0120131	0	0.264088	0	0	0
TCGA-CC-A9FW-01A-11R-A37K-07	0.217074	0	0.12883	0.0791105	0	0.0522109	0	0.0105318	0.0440421	0	0	0.0393037	0	0.170759	0.0741082	0.00485777	0.0321483	0	0.139395	0	0	0.00762831
TCGA-FV-A2QR-01A-11R-A213-07	0.0734152	0.0029153	0	0.0437327	0	0.0539623	0.104927	0	0	0	0.0604211	0	0	0.173896	0.122698	0	0.226098	0	0.119575	0	0	0.0183585
TCGA-DD-AACX-01A-11R-A41C-07	0.180994	0	0	0.135012	0	0.050998	0.102501	0	0.0170921	0	0.0604183	0	0.0555568	0.113079	0.0179722	0.0293567	0.00200565	0	0.18934	0	0.0456741	0
TCGA-BC-A10U-01A-11R-A131-07	0.136291	0	0	0	0	0.262147	0	0	0.0486552	0.0151463	0	0.0136908	0	0	0.00740274	0.206867	0.139866	0	0.0257533	0	0.14418	0
TCGA-G3-A5SM-01A-12R-A28V-07	0.164812	0	0.151892	0.0164926	0	0.0273304	0.061782	0	0.061343	0.0313388	0.00515264	0	0	0.152071	0.10459	0.0174611	0.0733597	0	0.132375	0	0	0
TCGA-DD-AAVQ-01A-11R-A41C-07	0.0277767	0.114815	0.137432	0.13287	0	0.117425	0.0279826	0	0.0889847	0	0	0.0345305	0	0.0884652	0.0921316	0.0433973	0.038597	0	0.0488481	0	0	0.00674485
TCGA-BC-A10Z-01A-11R-A131-07	0.322657	0	0	0	0	0.374802	0	0.0676912	0	0	0.0642168	0.034409	0.0284851	0.058705	0	0	0	0.0434972	0	0	0	0.00553758
TCGA-DD-A4NR-01A-11R-A311-07	0.108377	0	0.0359561	0.235173	0	0.117892	0.0752449	0	0.115185	0.0106786	0	0	0.00729194	0.0886122	0.0300359	0.153936	0.0159428	0	0.0056736	0	0	0
TCGA-ZS-A9CE-01A-11R-A37K-07	0.225697	0	0	0	0	0.424727	0	0	0	0	0.082946	0	0	0.0882314	0.110721	0	0	0	0.0526831	0	0	0.0149948
TCGA-RC-A6M6-01A-11R-A32O-07	0.193481	0	0.0167775	0.0538908	0	0.0702537	0	0.0385988	0.156951	0	0	0	0.010772	0.0742271	0.00254759	0	0.187334	0	0	0.195167	0	0
TCGA-DD-A1EH-01A-11R-A131-07	0.0745281	0.0175191	0.0338396	0.0531109	0	0.242594	0.0839504	0	0.00633181	0	0	0.0763581	0.0130654	0.0962562	0.10357	0	0.0476133	0	0.148664	0	0	0.00259854
TCGA-DD-A1EC-01A-21R-A131-07	0.0269158	0	0.193787	0.134202	0	0.0501106	0.0365717	0.0409707	0.0679057	0.102533	0.0106896	0.0308403	0	0.0970044	0.0954591	0.0373343	0.0364494	0	0.0392264	0	0	0
TCGA-DD-A39Y-01A-11R-A213-07	0.111529	0.0736474	0	0	0	0.188476	0.0351784	0	0.150844	0.0250197	0	0	0	0.311463	0.0122958	0	0.0664163	0	0	0.0251309	0	0
TCGA-ED-A7PZ-01A-11R-A33R-07	0.28378	0	0	0	0	0.0917263	0	0	0.120849	0	0.167401	0	0	0.247597	0	0	0	0.0134565	0	0.0751911	0	0
TCGA-CC-A9FS-01A-11R-A37K-07	0.0404882	0.0124283	0.0156681	0.064155	0	0.322736	0.0054503	0	0.0295336	0	0	0.10775	0.0105088	0.0600586	0.0120576	0.0766411	0.115956	0	0.126568	0	0	0
TCGA-CC-A3MA-01A-11R-A213-07	0.0439861	0.0987327	0	0.0192592	0	0.0695704	0	0.0780278	0	0	0	0.0813254	0	0.416584	0.0839216	0.0653581	0	0	0.0378277	0	0.00241196	0.00299522
TCGA-DD-A4NH-01A-11R-A27V-07	0	0.106216	0.0718171	0	0	0	0	0	0.124695	0.0162533	0	0.0660245	0	0.23575	0	0	0.13522	0	0.0240607	0	0.0442365	0.175726
TCGA-DD-AADD-01A-11R-A41C-07	0	0.151642	0.0142665	0.271178	0	0	0.0191352	0.0327486	0.0329046	0	0.0491031	0	0.0335418	0.0556835	0.0126338	0.11446	0	0	0.212702	0	0	0
TCGA-2Y-A9H5-01A-11R-A38B-07	0	0.0846123	0.032224	0.0567465	0	0.305074	0.0706454	0	0.125778	0	0.0299218	0	0.00889422	0.0948648	0.0700128	0.00494039	0.053583	0	0.0627024	0	0	0
TCGA-RC-A6M4-01A-11R-A32O-07	0.119859	0	0	0	0	0.333156	0	0	0.0576465	0	0	0.132218	0.033118	0.0636131	0.0300666	0.0413367	0.0260975	0	0.162888	0	0	0
TCGA-5C-A9VG-01A-11R-A37K-07	0.043587	0	0.014104	0.00969767	0	0.181553	0	0	0	0	0.0758129	0	0.0159547	0	0	0.0683851	0.0100814	0	0.54609	0.0347344	0	0
TCGA-RC-A7SF-01A-11R-A352-07	0.0759446	0	0	0.0708996	0	0.15786	0.0408991	0	0.133336	0.00626482	0	0.0665681	0	0.185276	0.139894	0	0.0123238	0	0.0603768	0	0.0256467	0.024711
TCGA-DD-AACE-01A-11R-A41C-07	0.156943	0	0.109609	0.0538255	0	0.116505	0.0280189	0	0.102786	0	0.00212975	0.0412739	0.0140777	0.133931	0.0812547	0	0.0439611	0	0.102449	0	0.0132363	0
TCGA-G3-A7M8-01A-11R-A33R-07	0.107178	0	0.00260601	0	0	0.336227	0	0	0	0	0	0.121203	0.0512905	0	0	0.211495	0.0109829	0.00499921	0.154017	0	0	0
TCGA-MI-A75I-01A-11R-A32O-07	0	0.0755004	0	0.136609	0	0.0824614	0	0	0.141925	0	0	0.0511743	0	0.197265	0.0322397	0.0705616	0.0538666	0	0.103964	0	0.0451163	0.0093178
TCGA-CC-5259-01A-31R-A213-07	0.0459222	0	0.12565	0.113419	0	0.196979	0	0	0.251217	0.0265927	0	0.0249712	0	0.17501	0.0333277	0	0	0	0	0.00691088	0	0
TCGA-G3-A7M7-01A-12R-A352-07	0.140793	0	0.0103891	0	0	0.205756	0.0403156	0	0.0865524	0	0.0337264	0	0	0.308167	0.0653865	0.0638572	0.0450569	0	0	0	0	0
TCGA-HP-A5MZ-01A-21R-A27V-07	0.0468812	0.0211529	0.015777	0.036433	0	0.289086	0.0423146	0	0.04752	0	0	0.0121895	0.000723915	0.138018	0.116379	0.0328817	0.0769251	0	0.123718	0	0	0
TCGA-DD-A73D-01A-12R-A32O-07	0.152229	0.118446	0	0	0	0.0801201	0.0254925	0	0	0	0	0.207981	0.0676164	0.180974	0.0835937	0	0	0	0.0835466	0	0	0
TCGA-WX-AA44-01A-11R-A39D-07	0.162195	0	0.00644893	0	0	0.197448	0.0369956	0	0.0729513	0	0	0.127979	0	0.0782914	0.108443	0.00849237	0.0436733	0	0.137531	0	0.0195519	0
TCGA-DD-AADU-01A-11R-A41C-07	0	0	0	0	0	0.140914	0	0	0	0.00515767	0	0.139668	0.00335666	0.194621	0.0753157	0.0568126	0	0	0	0.296709	0.0874463	0
TCGA-FV-A4ZP-01A-12R-A266-07	0.00177581	0.0774058	0.00602785	0.255669	0	0	0	0.0115083	0.163458	0	0	0.0662445	0	0.275775	0.0168507	0.0983115	0	0	0.026974	0	0	0
TCGA-ZS-A9CF-01A-11R-A38B-07	0.0707339	0	0	0.0145274	0	0.367085	0	0	0.0649422	0.0110638	0	0.0863019	0	0.102558	0.0960114	0.047776	0.0885247	0	0.0504755	0	0	0
TCGA-PD-A5DF-01A-11R-A27V-07	0.0817562	0	0.0111077	0	0	0.0696468	0.00469128	0	0.0460404	0.000266053	0	0.0178684	0	0.502207	0.0727104	0	0.155399	0	0.0383076	0	0	0
TCGA-DD-AAD6-01A-11R-A41C-07	0.147131	0	0	0	0	0.385397	0	0	0.0978543	0	0.0933254	0	0.0251541	0.151808	0.0158087	0.00174442	0	0	0	0.0817771	0	0
TCGA-WX-AA46-01A-11R-A39D-07	0.28153	0	0.10796	0	0	0.121023	0	0.0302142	0	0.00360267	0	0.0764037	0.028293	0	0.0641149	0.0905731	0.16521	0	0	0.0178256	0.00938174	0.00386854
TCGA-BC-A10R-01A-11R-A131-07	0.0319433	0.0920307	0	0	0	0.347504	0.0781686	0	0.00738571	0	0	0.0325986	0.0181462	0.038161	0.060735	0.03387	0.163382	0	0.0960744	0	0	0
TCGA-2Y-A9GS-01A-12R-A38B-07	0	0.0770137	0	0.0090862	0	0.269079	0.0603927	0	0.0853867	0	0	0.0622814	0.0234775	0.0853227	0.0594381	0.0515324	0.0396722	0	0.159585	0	0	0.017733
TCGA-WX-AA47-01A-11R-A39D-07	0.359154	0	0.0112679	0	0	0.117922	0.0322047	0	0.0227892	0	0.188885	0	0	0.139557	0	0	0	0.0117481	0	0.116472	0	0
TCGA-KR-A7K0-01A-12R-A33R-07	0	0.111663	0.0686369	0.0400976	0	0.091047	0.013872	0.00243744	0	0	0	0.149336	0.0416271	0.0749103	0.0546205	0.0294942	0.102223	0	0.120614	0	0.0994207	0
TCGA-UB-AA0V-01A-11R-A38B-07	0.080463	0.0973489	0.0265437	0.0784592	0	0.106571	0.0168297	0	0.00974319	0	0	0.074145	0.00344113	0.0601036	0.131581	0.0158406	0.0846942	0	0.187523	0	0.00756704	0.0191452
TCGA-DD-A116-01A-11R-A131-07	0.192502	0	0.0538552	0	0.0713334	0	0.0325684	0	0.0429783	0.118608	0	0	0	0.0571478	0.0631964	0.0610664	0.0234253	0	0.283318	0	0	0
TCGA-5R-AA1C-01A-11R-A41C-07	0.148171	0	0	0.170347	0	0.0543886	0	0	0.0221977	0	0.0213689	0.0436397	0.0184041	0.0590928	0.128401	0	0.0631338	0	0.269913	0	0	0.000942372
TCGA-G3-A3CJ-01A-11R-A213-07	0.109616	0	0.127988	0.0435781	0	0.13632	0	0	0	0.0147989	0.0173681	0.0791824	0.0595426	0.05302	0.073235	0.186524	0.0298586	0	0.0689678	0	0	0
TCGA-DD-A4NS-01A-11R-A311-07	0.108064	0	0.0551943	0.218912	0	0.0479629	0.0203584	0	0.0505383	0	0	0.0863644	0.0221236	0.0562471	0.0925651	0.0164779	0.0549846	0	0.150071	0	0.0201363	0
TCGA-ED-A7XP-01A-11R-A352-07	0.154876	0	0.0633672	0.0392061	0	0.196483	0.0141434	0	0.078905	0	0	0.0645118	0.00208887	0.0703383	0.0233091	0.100548	0.110811	0	0.0814123	0	0	0
TCGA-G3-A3CK-01A-11R-A213-07	0.0226968	0.0552253	0.049548	0.334274	0	0	0.0885519	0	0.0625699	0	0.0203895	0	0.0222824	0.0727319	0.0984185	0.0548354	0	0	0.117631	0	0	0.000845005
TCGA-DD-AAE4-01A-11R-A41C-07	0	0.149805	0.030397	0.301402	0	0.0900638	0.0223984	0.0312337	0.0304345	0	0	0.0185494	0.000602883	0.0269779	0.140772	0.0990899	0.0273757	0	0.0308977	0	0	0
TCGA-DD-AACL-01A-11R-A41C-07	0	0.232509	0.0701731	0.103147	0	0	0.0618167	0	0.0610577	0.006769	0.0376254	0	0.0153305	0.232862	0.104406	0.00563341	0.0196251	0	0	0.0445422	0	0.00450237
TCGA-DD-AADW-01A-11R-A39D-07	0.154908	0.00980594	0.0346769	0.00131305	0	0.276189	0.155599	0	0.00930107	0	0	0	0	0.135457	0.0775115	0	0.0287678	0	0.116469	0	0	0
TCGA-DD-A1EI-01A-11R-A131-07	0.103081	0.0349293	0	0	0	0.274488	0	0	0.0677718	0.0209946	0	0.0836147	0	0.136006	0.0372324	0.0552397	0.0866249	0	0.100017	0	0	0
TCGA-DD-A1EE-01A-11R-A131-07	0.199568	0	0	0	0	0.0433795	0.0132908	0	0.0346642	0.0168071	0	0.0164869	0	0.0790253	0	0.125496	0.335794	0.0541771	0	0	0.0813106	0
TCGA-FV-A4ZQ-01A-11R-A266-07	0	0.0639673	0.186996	0.218624	0	0	0.0288792	0.0646077	0.00630655	0.175057	0	0.0351412	0.0135442	0.0210252	0.0861105	0.0413246	0.020339	0	0.0344984	0	0	0.00357951
TCGA-G3-AAV3-01A-11R-A37K-07	0.0373507	0.0322261	0.323488	0.232474	0	0	0.0152667	0.0925975	0.029216	0	0	0.0240444	0	0.109609	0.0452588	0.0347184	0.00889909	0	0.0148511	0	0	0
TCGA-CC-A5UE-01A-11R-A28V-07	0.0530734	0	0	0.0384706	0	0.17435	0	0	0.21307	0	0.0557475	0	0	0.270734	0	0.0268876	0	0	0	0.167667	0	0
TCGA-BC-4073-01B-02R-A131-07	0.120513	0	0.099093	0.154463	0	0	0.0686728	0.0403484	0.019898	0	0.0326654	0	0	0.132706	0.0407555	0.0346684	0.149245	0	0	0.024238	0	0.0827337
TCGA-BD-A3ER-01A-11R-A213-07	0	0.231127	0.0265922	0	0	0.114065	0.0185851	0	0.1359	0	0	0.00522789	0	0.184524	0.0616844	0.0893571	0.123769	0	0	0.00916877	0	0
TCGA-DD-A113-01A-11R-A131-07	0.0607189	0	0.0132877	0.0951985	0	0.0874969	0	0	0.0857932	0	0	0.13393	0	0.125649	0.0501792	0	0.189726	0	0.15802	0	0	0
TCGA-DD-A3A8-01A-11R-A22L-07	0.186657	0	0	0.0106506	0	0.117603	0	0	0.00474978	0	0.117461	0.0431743	0.048714	0.11924	0.0969946	0	0	0	0.254756	0	0	0
TCGA-ED-A7PX-01A-51R-A352-07	0	0.229258	0.0200547	0.0209332	0	0.11936	0	0	0.0432713	0	0	0.139544	0	0.138367	0.00715368	0.0674958	0.0769149	0	0.107532	0	0.0301158	0
TCGA-DD-AADP-01A-11R-A39D-07	0.231559	0	0.0712433	0.00452517	0	0.233829	0.0588182	0	0.0328786	0	0	0.0536346	0	0.0724104	0.0899853	0	0.0507705	0	0.0752302	0	0	0.0251153
TCGA-CC-A7IJ-01A-11R-A33R-07	0.0313766	0	0.00533205	0.235488	0	0.0694621	0.0370142	0.0267418	0	0.147076	0	0	0	0	0.107109	0.168722	0.171679	0	0	0	0	0
TCGA-DD-A1EL-01A-11R-A155-07	0.0811538	0	0	0	0	0.07777	0.0382724	0	0.0971028	0	0.0261604	0	0	0.297692	0.0469239	0.0547753	0.271006	0	0.00641597	0	0.00272769	0
TCGA-DD-A1EK-01A-11R-A213-07	0.0771363	0	0	0	0	0.192535	0.0137585	0	0.00960316	0.0091279	0	0.062354	0	0.115924	0	0.189295	0.0558488	0.014059	0.0365038	0	0	0.223855
TCGA-G3-A3CH-01A-11R-A22L-07	0.0974521	0.015457	0.103878	0.0821473	0	0.127057	0.0687006	0	0.116521	0.0203573	0.116637	0	0	0.0188386	0.097224	0.0294482	0.0265726	0	0.0797096	0	0	0
TCGA-ED-A8O6-01A-11R-A36F-07	0.0808984	0.120571	0.0629751	0.106127	0	0	0.0453977	0	0.0981111	0	0.113017	0	0.00797341	0.179572	0	0	0.094696	0.00787376	0.082788	0	0	0
TCGA-2Y-A9H8-01A-11R-A39D-07	0	0.0327058	0.158097	0.204852	0	0	0.00952724	0.0831838	0.102269	0	0	0.0815711	0	0.129871	0.0359904	0.0817946	0.0271609	0	0.0529775	0	0	0
TCGA-DD-AACP-01A-11R-A41C-07	0.267685	0	0.0629375	0.136832	0	0	0	0.0125954	0.0679019	0	0	0.051379	0	0.162681	0.0629429	0	0.120075	0	0.0549696	0	0	0
TCGA-DD-A4NI-01A-11R-A27V-07	0.0858048	0	0.0467119	0.157582	0	0.0919668	0.0774223	0	0.0989466	0.0306118	0	0.0447497	0.0120457	0.00803974	0.136458	0.0379137	0.0523552	0	0.119391	0	0	0
TCGA-G3-A3CI-01A-11R-A213-07	0.165536	0	0.0600786	0.0888798	0	0	0.0323559	0	0.114001	0.0177229	0.103425	0	0.0350887	0.0305898	0.088592	0.0898576	0.0541795	0	0.0167134	0	0.0999953	0.002985
TCGA-DD-A73G-01A-22R-A32O-07	0	0.170585	0	0.11614	0	0.0592259	0	0	0.0699018	0	0.0435027	0	0.0248051	0	0.0132865	0.30117	0.0767379	0	0.0723057	0.0523394	0	0
TCGA-DD-AACY-01A-11R-A41C-07	0.219366	0	0	0.00209724	0	0.381581	0	0	0.0353364	0	0	0.122417	0.0106314	0.0773328	0.032871	0	0.016375	0	0.101486	0	0.000507554	0
TCGA-2Y-A9H0-01A-11R-A38B-07	0	0.128577	0.0230363	0.336389	0	0	0.152312	0	0.0663602	0	0.0450611	0	0.0253825	0.0462671	0.0435057	0.0284072	0.0274231	0	0.077279	0	0	0
TCGA-DD-AAVV-01A-11R-A41C-07	0	0.1026	0.0283255	0.0304217	0	0.161864	0.0630432	0	0.0578389	0	0	0.0104853	0	0.152684	0.19104	0	0.0863893	0	0.115308	0	0	0
TCGA-DD-AACC-01A-11R-A41C-07	0.111366	0	0.131555	0.253914	0	0.08578	0.0383612	0.0392342	0.0545318	0	0	0.0302961	0.0146948	0.0240478	0.117276	0.0361602	0.0588097	0	0	0	0	0.00397262
TCGA-DD-AACD-01A-11R-A41C-07	0.0779798	0.0280344	0.0171102	0.0621298	0	0.147902	0.0590225	0	0.0381798	0.0952554	0	0.0511651	0	0.0687835	0.0850832	0.169505	0	0	0.099849	0	0	0
TCGA-G3-A25X-01A-11R-A16W-07	0	0.155252	0.0124162	0.170058	0	0	0.106662	0	0.0491104	0.0372196	0	0.12656	0	0.103345	0	0.0461007	0.104622	0.0113534	0.0773016	0	0	0
TCGA-ES-A2HT-01A-12R-A180-07	0	0.303454	0.0815814	0.0215935	0	0.0343487	0.125134	0	0.157994	0	0	0	0.0140436	0.145183	0.0507374	0.0510951	0	0	0.00630864	0	0	0.00852721
TCGA-DD-A3A4-01A-11R-A22L-07	0.134226	0	0	0	0	0.488168	0	0	0.00799623	0	0	0.117809	0.0431454	0.0461046	0.00261895	0.0106629	0.0216477	0.00110597	0.125515	0	0	0.00100079
TCGA-DD-AADA-01A-11R-A41C-07	0.138058	0	0.0281905	0.108059	0	0.311995	0	0	0.0790936	0.019477	0	0.0592356	0.00296941	0.0297858	0.0836248	0.0368697	0.0468027	0	0.0558392	0	0	0
TCGA-DD-A73F-01A-11R-A32O-07	0.0402586	0	0	0.292944	0	0.21885	0.0242483	0	0.126051	0	0	0.0373769	0.0214435	0.038119	0.104656	0.0709744	0.0172085	0	0.00787076	0	0	0
TCGA-XR-A8TC-01A-11R-A36F-07	0.0596521	0	0	0	0	0.584487	0	0	0	0	0.109419	0.0091053	0.0379949	0.0747752	0.02118	0	0.0154857	0	0.0879011	0	0	0
TCGA-BC-A69I-01A-11R-A311-07	0.127167	0.0363881	0	0.0680166	0	0.131786	0.0189868	0	0	0	0.035713	0.0220103	0.0566286	0	0.0506092	0.064211	0.0883093	0	0.300174	0	0	0
TCGA-DD-AAW2-01A-11R-A41C-07	0.253126	0	0	0.0471355	0	0.146921	0	0	0	0	0.108564	0.0755612	0.0481953	0.074415	0.0289467	0	0.0268635	0	0.190272	0	0	0
TCGA-UB-A7MD-01A-12R-A352-07	0.135751	0	0.0632781	0.0325463	0	0.15956	0	0	0	3.04251e-05	0	0.0417722	0.0181903	0.0849986	0.120731	0.112366	0.14251	0	0	0.0173744	0.0708927	0
TCGA-RC-A7SH-01A-11R-A38B-07	0.234103	0	0	0	0	0.295056	0	0	0.104158	0	0.172759	0	0.0267027	0.0802695	0.04336	0	0.0174594	0	0.0261322	0	0	0
TCGA-CC-A1HT-01A-11R-A131-07	0	0.0545548	0.0178839	0.0992793	0	0.0722203	0.136335	0.0312537	0.0196113	0	0.0543074	0	0	0.0403614	0.114451	0.103062	0.226009	0	0.0145322	0	0	0.0161393
TCGA-ZP-A9CZ-01A-11R-A38B-07	0.143175	0	0.150695	0.0532558	0	0.19517	0.036433	0	0.00837473	0	0	0.00264018	0	0.0338412	0.162243	0.0284284	0.129142	0	0.0566016	0	0	0
